# Supplementary material for: ALYREF condensation stabilizes m5C-modified PARP10 mRNA and promotes PI3K-AKT signaling in ovarian cancer
Source: EMBO J. 2025 Dec 1;45(2):471–503. doi: 10.1038/s44318-025-00657-0 (PMC12811383; doi:10.1038/s44318-025-00657-0)
Supplement: Supplementary file 1 — Table EV1 [file 44318_2025_657_MOESM1_ESM.xlsx]

## Sheet: Sheet1
ENSEMBL ID	gene_name	log2FoldChange	pvalue
ENSG00000126709	IFI6	1.20573	1.10793e-51
ENSG00000176619	LMNB2	1.11847	2.05248e-32
ENSG00000121068	TBX2	1.05453	7.69096e-30
ENSG00000204469	PRRC2A	1.05338	1.15874e-28
ENSG00000240211	PPP1R35-AS1	2.22243	9.13536e-26
ENSG00000172270	BSG	0.914986	5.08083e-25
ENSG00000198467	TPM2	1.16875	7.98802e-25
ENSG00000125817	CENPB	1.17592	6.19729e-24
ENSG00000119669	IRF2BPL	1.16404	1.30488e-23
ENSG00000108819	PPP1R9B	1.07967	2.19067e-23
ENSG00000267598	AC011446.2	1.11189	2.07444e-22
ENSG00000070814	TCOF1	1.13071	4.40522e-22
ENSG00000173442	EHBP1L1	1.16496	2.19048e-21
ENSG00000116871	MAP7D1	0.970305	3.40344e-21
ENSG00000178209	PLEC	1.35664	3.64851e-21
ENSG00000226332	AL354836.1	0.941228	5.1931e-21
ENSG00000159840	ZYX	0.973632	2.19819e-20
ENSG00000188157	AGRN	1.00152	5.75349e-20
ENSG00000273729	AC007686.3	1.17621	1.69253e-19
ENSG00000167470	MIDN	1.42694	2.9828e-19
ENSG00000172534	HCFC1	0.88794	4.40928e-19
ENSG00000274177	AC004528.2	0.946834	6.63558e-19
ENSG00000100241	SBF1	1.00592	1.49572e-18
ENSG00000106263	EIF3B	0.964832	2.14878e-18
ENSG00000214022	REPIN1	0.975039	2.69738e-18
ENSG00000279605	AC067930.5	1.04614	3.32348e-18
ENSG00000108679	LGALS3BP	0.854791	4.89584e-18
ENSG00000204055	AL158151.1	1.08656	5.1232e-18
ENSG00000130726	TRIM28	0.887305	7.00397e-18
ENSG00000267131	AC005746.2	1.51842	9.52757e-18
ENSG00000204262	COL5A2	0.998651	1.27236e-17
ENSG00000177469	CAVIN1	0.88039	1.43282e-17
ENSG00000099364	FBXL19	1.30779	5.31065e-17
ENSG00000160113	NR2F6	1.06731	6.70185e-17
ENSG00000105063	PPP6R1	0.89694	9.12993e-17
ENSG00000255108	AP006621.1	1.07895	1.01586e-16
ENSG00000183741	CBX6	0.941222	2.27474e-16
ENSG00000173599	PC	1.02463	2.91401e-16
ENSG00000103326	CAPN15	1.0175	3.00871e-16
ENSG00000182095	TNRC18	1.1892	5.07698e-16
ENSG00000240449	AC005586.1	1.05108	7.44132e-16
ENSG00000196642	RABL6	0.888857	7.59477e-16
ENSG00000090615	GOLGA3	1.06574	7.92455e-16
ENSG00000167548	KMT2D	0.860082	8.94714e-16
ENSG00000102265	TIMP1	0.816751	9.3508e-16
ENSG00000186193	SAPCD2	0.988841	1.01756e-15
ENSG00000079313	REXO1	1.11565	1.12772e-15
ENSG00000196924	FLNA	0.738747	1.15011e-15
ENSG00000165458	INPPL1	0.958803	1.51755e-15
ENSG00000236472	AC002401.1	0.898771	1.94443e-15
ENSG00000143183	TMCO1	1.24337	3.04611e-15
ENSG00000099814	CEP170B	1.02326	3.46616e-15
ENSG00000164916	FOXK1	1.03223	3.4747e-15
ENSG00000260874	AC106820.5	1.14066	3.50084e-15
ENSG00000182325	FBXL6	0.971727	3.50261e-15
ENSG00000203814	H2BC18	0.866563	4.70464e-15
ENSG00000149639	SOGA1	1.12593	4.76828e-15
ENSG00000115310	RTN4	1.00849	5.17759e-15
ENSG00000124535	WRNIP1	1.35848	5.67243e-15
ENSG00000275719	AC008622.2	0.831657	9.65531e-15
ENSG00000164889	SLC4A2	0.854451	1.18044e-14
ENSG00000097007	ABL1	0.91778	1.20373e-14
ENSG00000060237	WNK1	0.824877	1.50169e-14
ENSG00000112787	FBRSL1	1.22467	1.55717e-14
ENSG00000215612	HMX1	1.24276	1.66708e-14
ENSG00000136026	CKAP4	1.092	1.68816e-14
ENSG00000197136	PCNX3	1.00161	2.28351e-14
ENSG00000126461	SCAF1	0.961614	2.50989e-14
ENSG00000169710	FASN	0.762895	2.80359e-14
ENSG00000204525	HLA-C	0.660131	2.92436e-14
ENSG00000198837	DENND4B	1.12747	3.02672e-14
ENSG00000186919	ZACN	0.768894	5.24067e-14
ENSG00000100316	RPL3	0.684014	5.60147e-14
ENSG00000123989	CHPF	0.955734	8.35955e-14
ENSG00000130522	JUND	0.853565	9.11416e-14
ENSG00000072310	SREBF1	0.87568	9.78058e-14
ENSG00000185818	NAT8L	1.11585	1.21968e-13
ENSG00000104529	EEF1D	0.951964	1.36863e-13
ENSG00000187608	ISG15	0.643914	1.45838e-13
ENSG00000130254	SAFB2	1.62427	1.80205e-13
ENSG00000255182	AC084125.2	0.844973	1.86381e-13
ENSG00000168298	H1-4	0.73443	2.85648e-13
ENSG00000141552	ANAPC11	0.883406	2.90742e-13
ENSG00000013810	TACC3	0.930808	3.00006e-13
ENSG00000160813	PPP1R35	1.53227	4.08831e-13
ENSG00000206417	H1-10-AS1	0.939543	4.67829e-13
ENSG00000141858	SAMD1	0.984982	4.84421e-13
ENSG00000092931	MFSD11	0.659545	5.20705e-13
ENSG00000155506	LARP1	0.725687	5.74152e-13
ENSG00000167962	ZNF598	0.959203	6.66258e-13
ENSG00000225968	ELFN1	1.01248	6.98368e-13
ENSG00000072071	ADGRL1	0.732069	7.04236e-13
ENSG00000183684	ALYREF	1.10938	7.90903e-13
ENSG00000079432	CIC	1.0207	8.40723e-13
ENSG00000100345	MYH9	0.598427	8.80421e-13
ENSG00000186174	BCL9L	0.927955	1.15068e-12
ENSG00000130589	HELZ2	0.965658	2.5507e-12
ENSG00000149257	SERPINH1	0.684187	2.90081e-12
ENSG00000259956	RBM15B	0.862964	4.05927e-12
ENSG00000140406	TLNRD1	0.953159	4.33397e-12
ENSG00000180900	SCRIB	0.977484	5.0901e-12
ENSG00000141905	NFIC	0.765522	5.80186e-12
ENSG00000204685	STARD7-AS1	0.786057	6.01314e-12
ENSG00000115053	NCL	0.828276	6.17644e-12
ENSG00000273604	EPOP	1.04245	7.38632e-12
ENSG00000157637	SLC38A10	1.18645	7.49596e-12
ENSG00000160877	NACC1	0.686506	8.01793e-12
ENSG00000176912	TYMSOS	0.680039	8.84945e-12
ENSG00000118046	STK11	0.924823	9.35418e-12
ENSG00000227220	AL133346.1	1.3681	1.02789e-11
ENSG00000196557	CACNA1H	0.872012	1.03589e-11
ENSG00000107404	DVL1	0.931073	1.17554e-11
ENSG00000132182	NUP210	0.832392	1.28946e-11
ENSG00000178685	PARP10	0.758228	1.84224e-11
ENSG00000197774	EME2	0.793462	2.18252e-11
ENSG00000188191	PRKAR1B	0.978514	2.3747e-11
ENSG00000160972	PPP1R16A	1.12255	2.8393e-11
ENSG00000172009	THOP1	0.94961	3.33886e-11
ENSG00000266978	AC011511.2	0.916631	3.39677e-11
ENSG00000160685	ZBTB7B	0.969112	3.83242e-11
ENSG00000182871	COL18A1	1.19939	4.598e-11
ENSG00000160789	LMNA	0.756592	5.28722e-11
ENSG00000127616	SMARCA4	0.726735	5.4634e-11
ENSG00000165238	WNK2	1.0141	5.77613e-11
ENSG00000090565	RAB11FIP3	1.10741	6.25943e-11
ENSG00000121039	RDH10	0.807812	6.45145e-11
ENSG00000110811	P3H3	1.2008	6.84727e-11
ENSG00000089154	GCN1	0.838791	7.0684e-11
ENSG00000167967	E4F1	1.32836	7.32554e-11
ENSG00000261691	Z97986.1	1.02357	8.17495e-11
ENSG00000108557	RAI1	1.1188	8.95483e-11
ENSG00000059122	FLYWCH1	0.926023	9.33269e-11
ENSG00000185624	P4HB	0.605325	9.61984e-11
ENSG00000125912	NCLN	0.864075	1.01362e-10
ENSG00000255302	EID1	1.41095	1.03632e-10
ENSG00000169221	TBC1D10B	0.87315	1.19151e-10
ENSG00000167972	ABCA3	0.841831	1.21978e-10
ENSG00000130723	PRRC2B	0.812622	1.3489e-10
ENSG00000279198	AC008894.3	0.716125	1.51083e-10
ENSG00000123143	PKN1	0.736258	1.53148e-10
ENSG00000254470	AP5B1	1.03106	1.62792e-10
ENSG00000267007	AC012615.2	1.4612	1.76805e-10
ENSG00000181588	MEX3D	0.824517	1.79309e-10
ENSG00000106009	BRAT1	1.1861	1.93705e-10
ENSG00000187837	H1-2	0.704508	2.16088e-10
ENSG00000205903	ZNF316	1.29956	2.31347e-10
ENSG00000175130	MARCKSL1	0.817336	2.60042e-10
ENSG00000107281	NPDC1	1.19166	2.718e-10
ENSG00000167543	TP53I13	0.882935	2.97654e-10
ENSG00000168159	RNF187	0.930737	2.99356e-10
ENSG00000110400	NECTIN1	0.997978	3.18843e-10
ENSG00000115884	SDC1	0.946681	3.32208e-10
ENSG00000133030	MPRIP	0.787822	3.44549e-10
ENSG00000179134	SAMD4B	0.859374	3.98724e-10
ENSG00000132361	CLUH	0.785445	4.6052e-10
ENSG00000196923	PDLIM7	0.739289	5.48822e-10
ENSG00000198355	PIM3	0.962135	5.89599e-10
ENSG00000261641	AL031600.3	0.921572	6.34234e-10
ENSG00000131149	GSE1	0.799778	6.52728e-10
ENSG00000125968	ID1	0.904528	6.69897e-10
ENSG00000127564	PKMYT1	0.661252	6.8006e-10
ENSG00000100106	TRIOBP	1.16055	7.2769e-10
ENSG00000100401	RANGAP1	0.780284	8.23894e-10
ENSG00000170604	IRF2BP1	1.13855	8.66278e-10
ENSG00000175467	SART1	1.28269	8.78727e-10
ENSG00000063660	GPC1	0.881045	9.15901e-10
ENSG00000132475	H3-3B	0.675537	9.40818e-10
ENSG00000286067	AC004263.2	0.72332	1.03076e-09
ENSG00000196365	LONP1	0.818635	1.04034e-09
ENSG00000125503	PPP1R12C	1.18569	1.06634e-09
ENSG00000213445	SIPA1	1.05585	1.16129e-09
ENSG00000160888	IER2	1.0323	1.16216e-09
ENSG00000105701	FKBP8	0.627768	1.33198e-09
ENSG00000268592	RAET1E-AS1	0.961676	1.33364e-09
ENSG00000214193	SH3D21	0.788121	1.36242e-09
ENSG00000065000	AP3D1	0.644696	1.404e-09
ENSG00000142634	EFHD2	0.766267	1.48544e-09
ENSG00000287528	AL121749.2	0.922261	1.54724e-09
ENSG00000185885	IFITM1	1.20848	1.60632e-09
ENSG00000140464	PML	0.999601	1.63229e-09
ENSG00000261266	AC008870.3	0.758056	1.64475e-09
ENSG00000108828	VAT1	0.909961	1.66919e-09
ENSG00000198752	CDC42BPB	0.85206	1.73719e-09
ENSG00000265784	AC006441.3	0.644086	2.09015e-09
ENSG00000117318	ID3	0.610825	2.09041e-09
ENSG00000063244	U2AF2	0.833057	2.12289e-09
ENSG00000178718	RPP25	0.919373	2.2973e-09
ENSG00000172250	SERHL	0.770843	2.55436e-09
ENSG00000167978	SRRM2	0.699355	3.06666e-09
ENSG00000075426	FOSL2	1.06107	3.26415e-09
ENSG00000169180	XPO6	0.742489	3.30983e-09
ENSG00000174307	PHLDA3	1.11692	3.52012e-09
ENSG00000177706	FAM20C	1.33651	3.54031e-09
ENSG00000157933	SKI	0.84754	3.61003e-09
ENSG00000168924	LETM1	0.804753	3.68072e-09
ENSG00000148411	NACC2	0.880404	3.70924e-09
ENSG00000180921	FAM83H	0.943557	3.9906e-09
ENSG00000218891	ZNF579	1.33345	4.09777e-09
ENSG00000223496	EXOSC6	1.11337	4.45982e-09
ENSG00000132382	MYBBP1A	0.975789	4.62216e-09
ENSG00000267980	AC007292.1	0.821016	4.90069e-09
ENSG00000133265	HSPBP1	1.04726	4.95602e-09
ENSG00000050820	BCAR1	1.06256	5.26482e-09
ENSG00000142949	PTPRF	0.762668	5.51187e-09
ENSG00000130382	MLLT1	1.02315	5.87641e-09
ENSG00000099331	MYO9B	0.950547	5.94627e-09
ENSG00000149806	FAU	0.874648	6.26181e-09
ENSG00000131165	CHMP1A	0.98516	6.27748e-09
ENSG00000126012	KDM5C	0.807934	6.43376e-09
ENSG00000185187	SIGIRR	0.913205	6.71445e-09
ENSG00000179348	GATA2	0.777036	6.91482e-09
ENSG00000105401	CDC37	0.859243	7.40372e-09
ENSG00000197879	MYO1C	0.605576	7.62528e-09
ENSG00000002834	LASP1	0.621962	7.62807e-09
ENSG00000005339	CREBBP	0.78571	7.7038e-09
ENSG00000182087	TMEM259	0.791138	7.76382e-09
ENSG00000173821	RNF213	0.679762	9.24455e-09
ENSG00000100034	PPM1F	1.22815	9.26955e-09
ENSG00000130669	PAK4	0.856564	1.00974e-08
ENSG00000090372	STRN4	0.809252	1.02471e-08
ENSG00000151208	DLG5	0.904591	1.04792e-08
ENSG00000172725	CORO1B	0.855038	1.07664e-08
ENSG00000173898	SPTBN2	1.05094	1.11095e-08
ENSG00000162302	RPS6KA4	0.84669	1.11262e-08
ENSG00000136295	TTYH3	0.931057	1.11412e-08
ENSG00000111817	DSE	0.63279	1.12467e-08
ENSG00000186834	HEXIM1	0.786564	1.14482e-08
ENSG00000174996	KLC2	0.897257	1.15147e-08
ENSG00000235173	HGH1	1.08046	1.15537e-08
ENSG00000169992	NLGN2	0.945518	1.20806e-08
ENSG00000185803	SLC52A2	0.814781	1.31163e-08
ENSG00000105429	MEGF8	1.1125	1.3626e-08
ENSG00000047849	MAP4	0.729291	1.39404e-08
ENSG00000090006	LTBP4	0.880465	1.46796e-08
ENSG00000102302	FGD1	0.828015	1.48108e-08
ENSG00000184897	H1-10	0.901768	1.48968e-08
ENSG00000159842	ABR	0.853565	1.54787e-08
ENSG00000060491	OGFR	0.838007	1.55485e-08
ENSG00000137497	NUMA1	0.704808	1.59535e-08
ENSG00000164880	INTS1	0.936745	1.83703e-08
ENSG00000099817	POLR2E	0.773822	1.91429e-08
ENSG00000167657	DAPK3	0.977988	1.92517e-08
ENSG00000197324	LRP10	0.691221	2.23066e-08
ENSG00000173621	LRFN4	1.03157	2.29287e-08
ENSG00000130822	PNCK	0.871452	2.34812e-08
ENSG00000245148	ARAP1-AS2	1.30708	2.37652e-08
ENSG00000071564	TCF3	0.647572	2.39527e-08
ENSG00000124782	RREB1	0.863254	2.42933e-08
ENSG00000254402	LRRC24	1.20464	2.61169e-08
ENSG00000075275	CELSR1	0.866337	2.62414e-08
ENSG00000184916	JAG2	0.835362	2.64874e-08
ENSG00000143772	ITPKB	1.19576	2.67603e-08
ENSG00000111676	ATN1	0.595394	2.67947e-08
ENSG00000128602	SMO	0.817979	2.97611e-08
ENSG00000099991	CABIN1	0.972154	2.98568e-08
ENSG00000261423	TMEM202-AS1	0.885586	3.15368e-08
ENSG00000105325	FZR1	1.05755	3.2099e-08
ENSG00000100393	EP300	0.811306	3.49853e-08
ENSG00000261093	AC141586.3	0.721555	3.69937e-08
ENSG00000135862	LAMC1	0.689072	3.76424e-08
ENSG00000188290	HES4	0.736081	3.8072e-08
ENSG00000259605	AC074212.1	0.896243	3.83548e-08
ENSG00000142409	ZNF787	1.05117	3.97986e-08
ENSG00000100403	ZC3H7B	0.704202	3.98436e-08
ENSG00000011028	MRC2	0.953335	4.49424e-08
ENSG00000196576	PLXNB2	0.679471	4.55028e-08
ENSG00000101057	MYBL2	0.606123	4.62674e-08
ENSG00000063169	BICRA	1.36734	4.71792e-08
ENSG00000188986	NELFB	0.897081	4.81831e-08
ENSG00000177303	CASKIN2	0.94437	5.29482e-08
ENSG00000164897	TMUB1	0.694486	5.39158e-08
ENSG00000143878	RHOB	0.813288	5.56005e-08
ENSG00000141582	CBX4	0.908892	5.58945e-08
ENSG00000103335	PIEZO1	0.727364	5.66918e-08
ENSG00000185340	GAS2L1	0.694372	5.87105e-08
ENSG00000161179	YDJC	0.905256	7.04461e-08
ENSG00000139645	ANKRD52	0.752	7.09274e-08
ENSG00000148296	SURF6	1.30548	7.66742e-08
ENSG00000107331	ABCA2	0.756115	7.75097e-08
ENSG00000189306	RRP7A	0.780935	7.77417e-08
ENSG00000169258	GPRIN1	1.24834	7.85401e-08
ENSG00000163041	H3-3A	0.797136	7.89481e-08
ENSG00000126464	PRR12	0.941192	8.04734e-08
ENSG00000167674	HDGFL2	1.05651	8.33527e-08
ENSG00000140853	NLRC5	1.01346	8.72375e-08
ENSG00000006015	REX1BD	0.839513	1.0292e-07
ENSG00000196449	YRDC	0.935008	1.03173e-07
ENSG00000162337	LRP5	0.786565	1.04239e-07
ENSG00000268112	AC008761.1	1.25627	1.08724e-07
ENSG00000188483	IER5L	0.968277	1.12585e-07
ENSG00000135766	EGLN1	1.12736	1.13939e-07
ENSG00000164818	DNAAF5	0.89797	1.14684e-07
ENSG00000182768	NGRN	1.52338	1.16877e-07
ENSG00000103197	TSC2	0.905638	1.20579e-07
ENSG00000114867	EIF4G1	0.605061	1.22613e-07
ENSG00000122863	CHST3	1.12631	1.26162e-07
ENSG00000279833	AL031846.2	0.984443	1.29632e-07
ENSG00000149930	TAOK2	0.834534	1.30901e-07
ENSG00000186575	NF2	0.606731	1.33604e-07
ENSG00000142327	RNPEPL1	0.913237	1.33839e-07
ENSG00000129911	KLF16	0.995758	1.36094e-07
ENSG00000149115	TNKS1BP1	1.05178	1.38268e-07
ENSG00000173402	DAG1	0.682602	1.39716e-07
ENSG00000171853	TRAPPC12	1.08278	1.40077e-07
ENSG00000071859	FAM50A	1.22584	1.41207e-07
ENSG00000152518	ZFP36L2	0.932959	1.46022e-07
ENSG00000130202	NECTIN2	0.799493	1.47714e-07
ENSG00000176293	ZNF135	1.05926	1.49127e-07
ENSG00000125826	RBCK1	0.815153	1.55279e-07
ENSG00000162104	ADCY9	0.834671	1.69216e-07
ENSG00000132688	NES	0.938145	1.75437e-07
ENSG00000196700	ZNF512B	0.954632	1.78089e-07
ENSG00000141696	P3H4	0.940298	1.79166e-07
ENSG00000166925	TSC22D4	1.02569	1.79381e-07
ENSG00000008710	PKD1	0.898527	1.82101e-07
ENSG00000099899	TRMT2A	1.01808	1.82745e-07
ENSG00000198911	SREBF2	0.679011	1.87061e-07
ENSG00000276043	UHRF1	0.792713	2.03668e-07
ENSG00000149489	ROM1	1.38311	2.04535e-07
ENSG00000234636	MED14OS	1.05067	2.25724e-07
ENSG00000130309	COLGALT1	0.720875	2.32114e-07
ENSG00000257923	CUX1	0.771905	2.34975e-07
ENSG00000148798	INA	0.752422	2.35515e-07
ENSG00000254461	AP001107.4	1.08406	2.3636e-07
ENSG00000198171	DDRGK1	1.12408	2.40164e-07
ENSG00000161847	RAVER1	0.967	2.42424e-07
ENSG00000182809	CRIP2	0.656393	2.58633e-07
ENSG00000114554	PLXNA1	0.763145	2.59001e-07
ENSG00000095066	HOOK2	0.711905	2.62546e-07
ENSG00000099783	HNRNPM	0.72011	2.62838e-07
ENSG00000074071	MRPS34	0.818009	2.69789e-07
ENSG00000108786	HSD17B1	0.603783	2.87559e-07
ENSG00000167670	CHAF1A	0.903542	2.92807e-07
ENSG00000143740	SNAP47	0.605331	2.94975e-07
ENSG00000125755	SYMPK	0.81847	3.0517e-07
ENSG00000169718	DUS1L	0.680509	3.35569e-07
ENSG00000168056	LTBP3	0.797463	3.41509e-07
ENSG00000171223	JUNB	0.883349	3.43704e-07
ENSG00000177283	FZD8	0.823304	3.55534e-07
ENSG00000169813	HNRNPF	0.678764	3.61211e-07
ENSG00000104885	DOT1L	0.774767	3.63015e-07
ENSG00000267125	AC012615.3	0.762176	3.72603e-07
ENSG00000134247	PTGFRN	0.778214	3.77017e-07
ENSG00000260892	AC105020.4	1.00406	3.77323e-07
ENSG00000137076	TLN1	0.884737	3.86941e-07
ENSG00000027075	PRKCH	0.875735	3.89266e-07
ENSG00000113384	GOLPH3	0.86937	3.89966e-07
ENSG00000167522	ANKRD11	0.822947	4.07757e-07
ENSG00000160360	GPSM1	0.976787	4.12248e-07
ENSG00000065526	SPEN	0.876836	4.36289e-07
ENSG00000185504	FAAP100	0.999077	4.39651e-07
ENSG00000238227	TMEM250	0.85741	4.51016e-07
ENSG00000140332	TLE3	0.898315	4.69503e-07
ENSG00000175931	UBE2O	1.09212	4.81326e-07
ENSG00000177666	PNPLA2	1.12014	4.89155e-07
ENSG00000108344	PSMD3	0.662387	4.90683e-07
ENSG00000149091	DGKZ	0.768727	4.91482e-07
ENSG00000167291	TBC1D16	0.957513	5.02961e-07
ENSG00000133612	AGAP3	0.738831	5.03683e-07
ENSG00000231864	AL807752.3	0.641218	5.07792e-07
ENSG00000275023	MLLT6	0.728027	5.35754e-07
ENSG00000156860	FBRS	0.774477	5.40824e-07
ENSG00000200087	SNORA73B	2.93902	5.4774e-07
ENSG00000260657	AC107871.2	1.25724	5.56909e-07
ENSG00000011451	WIZ	0.649255	6.08386e-07
ENSG00000169871	TRIM56	0.953153	6.21737e-07
ENSG00000103653	CSK	0.734962	6.23059e-07
ENSG00000116661	FBXO2	1.0184	6.29813e-07
ENSG00000170004	CHD3	0.76508	6.33823e-07
ENSG00000100726	TELO2	1.25877	6.40303e-07
ENSG00000136848	DAB2IP	0.991797	6.59868e-07
ENSG00000033100	CHPF2	0.985023	6.80001e-07
ENSG00000126254	RBM42	0.849686	6.80064e-07
ENSG00000196411	EPHB4	0.866822	6.82676e-07
ENSG00000173253	DMRT2	1.20496	6.8718e-07
ENSG00000185298	CCDC137	1.21533	7.19187e-07
ENSG00000109089	CDR2L	0.915894	7.41415e-07
ENSG00000165804	ZNF219	0.850944	7.54446e-07
ENSG00000110237	ARHGEF17	1.3263	7.70863e-07
ENSG00000141503	MINK1	0.75122	7.99267e-07
ENSG00000112877	CEP72	1.0974	8.00495e-07
ENSG00000131446	MGAT1	0.782038	8.03009e-07
ENSG00000066027	PPP2R5A	0.75303	8.18904e-07
ENSG00000070614	NDST1	0.767815	8.32365e-07
ENSG00000166582	CENPV	0.764016	8.33288e-07
ENSG00000272933	AL391121.1	0.923651	8.35319e-07
ENSG00000075399	VPS9D1	0.710053	8.37576e-07
ENSG00000077150	NFKB2	0.885338	8.39195e-07
ENSG00000104805	NUCB1	0.933657	8.43819e-07
ENSG00000167779	IGFBP6	0.897043	8.82647e-07
ENSG00000278831	AL513190.1	1.05021	8.83376e-07
ENSG00000004399	PLXND1	0.66309	8.85291e-07
ENSG00000100285	NEFH	0.617264	8.94743e-07
ENSG00000173546	CSPG4	0.87913	9.6959e-07
ENSG00000126062	TMEM115	1.03103	1.02231e-06
ENSG00000146830	GIGYF1	1.06509	1.09353e-06
ENSG00000070047	PHRF1	0.868515	1.11844e-06
ENSG00000196961	AP2A1	0.682463	1.14005e-06
ENSG00000096433	ITPR3	0.850461	1.17569e-06
ENSG00000183770	FOXL2	0.948806	1.19215e-06
ENSG00000107816	LZTS2	0.799839	1.20886e-06
ENSG00000175727	MLXIP	0.895657	1.21829e-06
ENSG00000086015	MAST2	0.808771	1.22608e-06
ENSG00000267124	AC016588.1	1.19802	1.23944e-06
ENSG00000074855	ANO8	1.05196	1.2984e-06
ENSG00000123064	DDX54	0.780722	1.326e-06
ENSG00000186111	PIP5K1C	0.961397	1.34036e-06
ENSG00000088256	GNA11	0.74136	1.40218e-06
ENSG00000168542	COL3A1	0.772175	1.42318e-06
ENSG00000030582	GRN	0.761966	1.43245e-06
ENSG00000161091	MFSD12	0.603424	1.46631e-06
ENSG00000174791	RIN1	0.920625	1.47352e-06
ENSG00000101439	CST3	0.679177	1.48194e-06
ENSG00000130402	ACTN4	0.645225	1.49245e-06
ENSG00000250479	CHCHD10	0.954083	1.5002e-06
ENSG00000136830	NIBAN2	0.919432	1.52776e-06
ENSG00000137693	YAP1	0.648179	1.53212e-06
ENSG00000113716	HMGXB3	0.96704	1.53713e-06
ENSG00000268047	AC018766.1	1.09049	1.53824e-06
ENSG00000257038	AP002761.3	1.51731	1.61203e-06
ENSG00000164403	SHROOM1	1.24939	1.62446e-06
ENSG00000099804	CDC34	0.861085	1.66384e-06
ENSG00000105223	PLD3	0.678498	1.69314e-06
ENSG00000067840	PDZD4	0.87605	1.70398e-06
ENSG00000162522	KIAA1522	0.859292	1.76596e-06
ENSG00000188895	MSL1	0.921358	1.78292e-06
ENSG00000099821	POLRMT	0.806392	1.78926e-06
ENSG00000167680	SEMA6B	0.828224	1.793e-06
ENSG00000156500	FAM122C	0.965967	1.80362e-06
ENSG00000171813	PWWP2B	1.13338	1.82031e-06
ENSG00000102996	MMP15	0.985168	1.83581e-06
ENSG00000105357	MYH14	1.23807	1.84034e-06
ENSG00000105137	SYDE1	0.780007	1.88095e-06
ENSG00000149499	EML3	1.05066	1.89361e-06
ENSG00000077782	FGFR1	0.748839	1.93897e-06
ENSG00000136944	LMX1B	1.14373	1.97892e-06
ENSG00000277449	CEBPB-AS1	1.27322	2.00139e-06
ENSG00000266341	AC004477.1	0.649386	2.00823e-06
ENSG00000178950	GAK	0.868301	2.03769e-06
ENSG00000204394	VARS1	0.689488	2.0652e-06
ENSG00000158941	CCAR2	0.684569	2.06909e-06
ENSG00000137834	SMAD6	1.11825	2.10409e-06
ENSG00000130881	LRP3	0.760037	2.2439e-06
ENSG00000261236	BOP1	0.831049	2.273e-06
ENSG00000101493	ZNF516	1.09933	2.30332e-06
ENSG00000175416	CLTB	0.739908	2.33147e-06
ENSG00000179588	ZFPM1	1.22938	2.40292e-06
ENSG00000176170	SPHK1	0.637882	2.4431e-06
ENSG00000123080	CDKN2C	0.906284	2.47099e-06
ENSG00000165912	PACSIN3	1.34305	2.59957e-06
ENSG00000255959	AP000777.2	0.766308	2.63199e-06
ENSG00000136279	DBNL	0.767566	2.64383e-06
ENSG00000175756	AURKAIP1	0.664662	2.66876e-06
ENSG00000186635	ARAP1	0.944912	2.88702e-06
ENSG00000105373	NOP53	0.823284	3.06271e-06
ENSG00000162512	SDC3	0.857118	3.09912e-06
ENSG00000260367	AC109460.1	0.928135	3.1073e-06
ENSG00000101986	ABCD1	1.11217	3.17991e-06
ENSG00000147324	MFHAS1	0.818074	3.18498e-06
ENSG00000130749	ZC3H4	0.984232	3.19766e-06
ENSG00000173894	CBX2	1.02611	3.20703e-06
ENSG00000025770	NCAPH2	0.795912	3.28161e-06
ENSG00000185551	NR2F2	0.994036	3.36745e-06
ENSG00000116604	MEF2D	0.891645	3.38507e-06
ENSG00000131650	KREMEN2	0.988411	3.44329e-06
ENSG00000160209	PDXK	0.657689	3.45084e-06
ENSG00000163956	LRPAP1	0.938984	3.51037e-06
ENSG00000121774	KHDRBS1	0.704823	3.51609e-06
ENSG00000160299	PCNT	1.22569	3.52383e-06
ENSG00000132692	BCAN	0.826514	3.67627e-06
ENSG00000039523	RIPOR1	0.739063	3.69597e-06
ENSG00000137802	MAPKBP1	0.989869	3.77269e-06
ENSG00000266074	BAHCC1	0.926224	3.87975e-06
ENSG00000101084	RAB5IF	1.70543	3.95156e-06
ENSG00000196453	ZNF777	0.86861	3.97821e-06
ENSG00000167716	WDR81	1.05922	4.01721e-06
ENSG00000258048	AC073569.2	0.830629	4.03626e-06
ENSG00000254756	AP001107.6	0.805292	4.11283e-06
ENSG00000155254	MARVELD1	0.928354	4.1726e-06
ENSG00000109062	SLC9A3R1	0.94273	4.17807e-06
ENSG00000267395	DM1-AS	0.982937	4.23441e-06
ENSG00000105290	APLP1	0.641592	4.43882e-06
ENSG00000135454	B4GALNT1	0.66826	4.44908e-06
ENSG00000143126	CELSR2	1.10378	4.45252e-06
ENSG00000130299	GTPBP3	0.945744	4.51722e-06
ENSG00000130479	MAP1S	1.0352	4.60704e-06
ENSG00000180573	H2AC6	0.630291	4.80422e-06
ENSG00000103855	CD276	0.684556	4.83635e-06
ENSG00000170291	ELP5	0.944218	4.88568e-06
ENSG00000275807	AC145285.6	0.624976	4.89301e-06
ENSG00000166886	NAB2	0.737531	4.98239e-06
ENSG00000235191	NUCB1-AS1	0.666678	5.12952e-06
ENSG00000196428	TSC22D2	0.835273	5.20702e-06
ENSG00000150990	DHX37	1.08861	5.31467e-06
ENSG00000171161	ZNF672	0.911183	5.38784e-06
ENSG00000100239	PPP6R2	0.766191	5.67413e-06
ENSG00000196498	NCOR2	0.662353	5.67599e-06
ENSG00000087077	TRIP6	0.66628	5.78702e-06
ENSG00000278922	AC002310.5	1.38827	5.79901e-06
ENSG00000267688	KF456478.1	0.718354	5.8302e-06
ENSG00000182272	B4GALNT4	0.957384	5.90243e-06
ENSG00000047644	WWC3	0.90843	5.9497e-06
ENSG00000267512	AC011446.1	0.58523	5.97476e-06
ENSG00000167930	FAM234A	0.83232	6.06531e-06
ENSG00000160957	RECQL4	0.940286	6.29526e-06
ENSG00000117713	ARID1A	0.815511	6.32425e-06
ENSG00000125970	RALY	0.656583	6.34749e-06
ENSG00000140948	ZCCHC14	0.876611	6.44594e-06
ENSG00000160208	RRP1B	0.729014	6.48682e-06
ENSG00000071894	CPSF1	0.819436	6.58517e-06
ENSG00000166189	HPS6	1.07241	6.65524e-06
ENSG00000178951	ZBTB7A	0.732703	6.82195e-06
ENSG00000179364	PACS2	0.837493	6.881e-06
ENSG00000185813	PCYT2	0.851489	6.88851e-06
ENSG00000185359	HGS	0.731079	6.89549e-06
ENSG00000006118	TMEM132A	0.896758	6.9131e-06
ENSG00000104866	PPP1R37	0.962513	6.97999e-06
ENSG00000161021	MAML1	0.80708	7.00404e-06
ENSG00000145217	SLC26A1	1.09633	7.04789e-06
ENSG00000100139	MICALL1	0.845337	7.16364e-06
ENSG00000142546	NOSIP	1.05961	7.21582e-06
ENSG00000183354	KIAA2026	1.26478	7.28241e-06
ENSG00000186716	BCR	0.767465	7.52653e-06
ENSG00000168264	IRF2BP2	0.671967	7.65511e-06
ENSG00000061273	HDAC7	0.726197	7.84237e-06
ENSG00000174282	ZBTB4	0.844633	7.8673e-06
ENSG00000149948	HMGA2	0.615646	8.55004e-06
ENSG00000129951	PLPPR3	1.28779	8.69691e-06
ENSG00000140320	BAHD1	1.10025	8.79682e-06
ENSG00000255224	AC109322.1	0.664696	8.96677e-06
ENSG00000065320	NTN1	0.955109	9.15313e-06
ENSG00000108239	TBC1D12	1.16829	9.70184e-06
ENSG00000130477	UNC13A	0.742442	9.78659e-06
ENSG00000244486	SCARF2	0.770128	9.90469e-06
ENSG00000084652	TXLNA	0.683389	9.95442e-06
ENSG00000141258	SGSM2	1.13536	1.02706e-05
ENSG00000197694	SPTAN1	0.635988	1.06939e-05
ENSG00000260111	AC012184.1	0.729851	1.07891e-05
ENSG00000183495	EP400	0.747652	1.09394e-05
ENSG00000135631	RAB11FIP5	0.918975	1.17783e-05
ENSG00000114019	AMOTL2	0.8472	1.18663e-05
ENSG00000160633	SAFB	0.963941	1.20025e-05
ENSG00000173638	SLC19A1	0.627934	1.21234e-05
ENSG00000071655	MBD3	0.890381	1.23457e-05
ENSG00000167969	ECI1	0.727329	1.27251e-05
ENSG00000104960	PTOV1	0.742989	1.28879e-05
ENSG00000179862	CITED4	1.17574	1.30686e-05
ENSG00000224687	RASAL2-AS1	1.60341	1.3077e-05
ENSG00000133392	MYH11	0.667396	1.3085e-05
ENSG00000170385	SLC30A1	1.02672	1.34276e-05
ENSG00000267984	AC008750.3	0.650925	1.34531e-05
ENSG00000142186	SCYL1	0.656717	1.38343e-05
ENSG00000141570	CBX8	1.10326	1.39101e-05
ENSG00000125844	RRBP1	0.946216	1.40736e-05
ENSG00000267244	AC012615.6	0.842549	1.41039e-05
ENSG00000153560	UBP1	0.734367	1.43512e-05
ENSG00000177192	PUS1	0.960207	1.47723e-05
ENSG00000170265	ZNF282	0.824787	1.49049e-05
ENSG00000257386	AC025257.1	0.598464	1.49815e-05
ENSG00000160214	RRP1	0.989457	1.50219e-05
ENSG00000124006	OBSL1	0.887195	1.54518e-05
ENSG00000105298	CACTIN	1.11303	1.55025e-05
ENSG00000129474	AJUBA	0.975489	1.56903e-05
ENSG00000197451	HNRNPAB	0.650654	1.58883e-05
ENSG00000007080	CCDC124	0.736083	1.60391e-05
ENSG00000231925	TAPBP	0.594608	1.61947e-05
ENSG00000268854	AC020909.3	0.651852	1.63386e-05
ENSG00000149480	MTA2	0.607076	1.63791e-05
ENSG00000105738	SIPA1L3	0.990316	1.64889e-05
ENSG00000100029	PES1	0.714271	1.65115e-05
ENSG00000148400	NOTCH1	0.743696	1.67669e-05
ENSG00000090924	PLEKHG2	0.724903	1.6953e-05
ENSG00000177084	POLE	0.819908	1.82018e-05
ENSG00000023902	PLEKHO1	0.77593	1.82179e-05
ENSG00000127585	FBXL16	0.745943	1.82889e-05
ENSG00000164438	TLX3	1.0983	1.83899e-05
ENSG00000059915	PSD	0.980758	1.83945e-05
ENSG00000138668	HNRNPD	0.76963	1.87107e-05
ENSG00000184232	OAF	0.950346	1.89679e-05
ENSG00000157350	ST3GAL2	0.771646	1.90313e-05
ENSG00000129925	PGAP6	0.690724	1.92205e-05
ENSG00000110844	PRPF40B	0.897835	1.92345e-05
ENSG00000161036	LRWD1	0.964568	1.92554e-05
ENSG00000106397	PLOD3	0.806806	1.99376e-05
ENSG00000114650	SCAP	0.775982	2.02561e-05
ENSG00000116685	KIAA2013	0.776363	2.03325e-05
ENSG00000116786	PLEKHM2	0.602253	2.12146e-05
ENSG00000165801	ARHGEF40	0.735385	2.1838e-05
ENSG00000141564	RPTOR	0.762593	2.1981e-05
ENSG00000141965	FEM1A	0.647559	2.21315e-05
ENSG00000145214	DGKQ	1.26693	2.2186e-05
ENSG00000259456	ADNP-AS1	1.39015	2.26123e-05
ENSG00000112033	PPARD	0.864813	2.29244e-05
ENSG00000068078	FGFR3	1.28609	2.31915e-05
ENSG00000179403	VWA1	1.10702	2.36293e-05
ENSG00000224888	AC138028.2	0.623306	2.36353e-05
ENSG00000167685	ZNF444	0.999675	2.37775e-05
ENSG00000185115	NSMCE3	1.59585	2.42678e-05
ENSG00000083838	ZNF446	1.4317	2.52239e-05
ENSG00000226800	CACTIN-AS1	0.771665	2.52872e-05
ENSG00000075568	TMEM131	0.856413	2.53175e-05
ENSG00000108312	UBTF	0.616077	2.5366e-05
ENSG00000287559	AL136305.1	1.2039	2.59775e-05
ENSG00000172216	CEBPB	1.04615	2.61108e-05
ENSG00000198142	SOWAHC	0.870105	2.68358e-05
ENSG00000179832	MROH1	1.10998	2.68509e-05
ENSG00000106665	CLIP2	0.987165	2.73113e-05
ENSG00000284194	SCO2	0.94412	2.74295e-05
ENSG00000256007	ARAP1-AS1	0.95989	2.86384e-05
ENSG00000254662	AP000781.1	0.815296	2.92475e-05
ENSG00000105576	TNPO2	0.628608	2.92608e-05
ENSG00000110651	CD81	0.636209	2.93932e-05
ENSG00000110697	PITPNM1	0.777663	3.04613e-05
ENSG00000283480	AL512380.2	1.1849	3.08043e-05
ENSG00000103254	ANTKMT	1.0749	3.11666e-05
ENSG00000286555	AP003065.1	1.09846	3.21047e-05
ENSG00000103249	CLCN7	0.90099	3.22063e-05
ENSG00000261221	ZNF865	0.857804	3.27639e-05
ENSG00000127666	TICAM1	1.12929	3.49677e-05
ENSG00000163348	PYGO2	0.860085	3.5945e-05
ENSG00000032444	PNPLA6	0.863125	3.65639e-05
ENSG00000099622	CIRBP	0.718572	3.67578e-05
ENSG00000177732	SOX12	0.72932	3.68649e-05
ENSG00000128731	HERC2	0.775493	3.70135e-05
ENSG00000141873	SLC39A3	1.00778	3.72564e-05
ENSG00000104892	KLC3	0.605056	3.74188e-05
ENSG00000175115	PACS1	0.720671	3.87552e-05
ENSG00000128564	VGF	0.917175	3.89806e-05
ENSG00000156453	PCDH1	0.630204	3.93901e-05
ENSG00000156030	MIDEAS	0.625655	4.01316e-05
ENSG00000104852	SNRNP70	0.881501	4.02406e-05
ENSG00000141959	PFKL	0.798686	4.02602e-05
ENSG00000185347	TEDC1	1.1576	4.04017e-05
ENSG00000115266	APC2	0.852295	4.09427e-05
ENSG00000160799	CCDC12	1.19322	4.16992e-05
ENSG00000247315	ZCCHC3	1.06692	4.1884e-05
ENSG00000182831	C16orf72	0.765635	4.30277e-05
ENSG00000235954	TTC28-AS1	0.644562	4.33957e-05
ENSG00000137825	ITPKA	1.06546	4.39563e-05
ENSG00000279152	AC129492.7	0.994077	4.40472e-05
ENSG00000163013	FBXO41	0.948574	4.43212e-05
ENSG00000177548	RABEP2	0.996759	4.55615e-05
ENSG00000006744	ELAC2	0.916899	4.68011e-05
ENSG00000185236	RAB11B	0.640343	4.68067e-05
ENSG00000198853	RUSC2	0.828373	4.68452e-05
ENSG00000259515	AL117209.1	0.958012	4.6878e-05
ENSG00000064961	HMG20B	0.630207	4.87788e-05
ENSG00000270504	AL391422.4	0.846617	4.89492e-05
ENSG00000160007	ARHGAP35	0.605206	4.89541e-05
ENSG00000198933	TBKBP1	1.01111	4.90097e-05
ENSG00000167703	SLC43A2	1.03504	4.90963e-05
ENSG00000142530	FAM71E1	0.869674	4.91165e-05
ENSG00000125651	GTF2F1	0.71087	5.08443e-05
ENSG00000105186	ANKRD27	0.955602	5.11996e-05
ENSG00000133065	SLC41A1	0.737023	5.14009e-05
ENSG00000038382	TRIO	0.868718	5.2073e-05
ENSG00000250379	AC020659.2	0.811513	5.24154e-05
ENSG00000115306	SPTBN1	0.69607	5.25168e-05
ENSG00000105559	PLEKHA4	0.632847	5.27081e-05
ENSG00000197785	ATAD3A	0.826118	5.3652e-05
ENSG00000134250	NOTCH2	0.693717	5.37237e-05
ENSG00000131323	TRAF3	0.803589	5.3818e-05
ENSG00000267122	AC004490.1	0.818673	5.51113e-05
ENSG00000074181	NOTCH3	0.740087	5.57475e-05
ENSG00000267755	AC005329.2	0.861736	5.73829e-05
ENSG00000160401	CFAP157	0.622138	5.79522e-05
ENSG00000143207	COP1	0.871632	5.81514e-05
ENSG00000259488	AC023355.1	0.700867	5.90295e-05
ENSG00000101298	SNPH	1.12152	5.92094e-05
ENSG00000153395	LPCAT1	0.717444	6.07595e-05
ENSG00000232748	AC135050.1	0.646381	6.19906e-05
ENSG00000275038	AC091980.2	1.02513	6.31668e-05
ENSG00000157985	AGAP1	0.847493	6.44821e-05
ENSG00000031823	RANBP3	0.839157	6.56008e-05
ENSG00000186350	RXRA	0.70775	6.57672e-05
ENSG00000184207	PGP	0.621834	6.59409e-05
ENSG00000140992	PDPK1	0.758725	6.66456e-05
ENSG00000130787	HIP1R	0.998559	6.86506e-05
ENSG00000076826	CAMSAP3	1.46687	6.98255e-05
ENSG00000179041	RRS1	1.06998	7.02603e-05
ENSG00000234235	BOK-AS1	1.19466	7.0441e-05
ENSG00000143515	ATP8B2	0.590046	7.11177e-05
ENSG00000074047	GLI2	0.89804	7.14178e-05
ENSG00000140691	ARMC5	0.839268	7.20124e-05
ENSG00000204371	EHMT2	0.78192	7.20572e-05
ENSG00000176903	PNMA1	1.00566	7.23254e-05
ENSG00000103168	TAF1C	1.23446	7.26302e-05
ENSG00000142694	EVA1B	0.792159	7.29492e-05
ENSG00000116017	ARID3A	0.749003	7.37413e-05
ENSG00000117298	ECE1	0.892451	7.48019e-05
ENSG00000127586	CHTF18	0.877775	7.50429e-05
ENSG00000279172	AC020904.3	0.874013	7.62375e-05
ENSG00000167395	ZNF646	1.00089	7.63195e-05
ENSG00000148396	SEC16A	0.707037	7.87774e-05
ENSG00000182173	TSEN54	0.923228	8.06573e-05
ENSG00000118523	CCN2	0.727573	8.14921e-05
ENSG00000135127	BICDL1	1.37402	8.45646e-05
ENSG00000163945	UVSSA	1.37417	8.951e-05
ENSG00000159363	ATP13A2	1.00392	9.08766e-05
ENSG00000183751	TBL3	0.893226	9.25309e-05
ENSG00000072501	SMC1A	0.605974	9.29131e-05
ENSG00000117676	RPS6KA1	0.831782	9.41999e-05
ENSG00000108262	GIT1	0.59991	9.45251e-05
ENSG00000179918	SEPHS2	0.787781	9.65246e-05
ENSG00000143179	UCK2	0.614711	9.78993e-05
ENSG00000137166	FOXP4	0.798591	9.86772e-05
ENSG00000105397	TYK2	0.733962	0.000101867
ENSG00000171206	TRIM8	0.639991	0.000103939
ENSG00000197386	HTT	0.697852	0.00010399
ENSG00000137692	DCUN1D5	0.679879	0.000105172
ENSG00000235852	AC005540.1	1.51915	0.000105601
ENSG00000167771	RCOR2	0.794785	0.000105647
ENSG00000169105	CHST14	1.04593	0.000107917
ENSG00000263345	AC006435.2	0.828149	0.000107942
ENSG00000133026	MYH10	0.733684	0.00010808
ENSG00000105726	ATP13A1	0.692345	0.000112982
ENSG00000196422	PPP1R26	0.888709	0.000113378
ENSG00000196872	CRACDL	1.89264	0.000113585
ENSG00000163930	BAP1	0.612655	0.000115297
ENSG00000110104	CCDC86	0.806855	0.000116543
ENSG00000052850	ALX4	0.835359	0.000116695
ENSG00000261373	VPS9D1-AS1	0.917118	0.000117289
ENSG00000103966	EHD4	0.844218	0.000118848
ENSG00000100796	PPP4R3A	0.897944	0.000119326
ENSG00000084070	SMAP2	0.807956	0.00011943
ENSG00000173327	MAP3K11	0.73599	0.000119772
ENSG00000197483	ZNF628	1.17357	0.000119826
ENSG00000090013	BLVRB	0.634518	0.00011988
ENSG00000099942	CRKL	0.649831	0.000120633
ENSG00000181409	AATK	0.924806	0.000121473
ENSG00000162783	IER5	0.976429	0.000122113
ENSG00000101752	MIB1	0.684081	0.000123447
ENSG00000132613	MTSS2	0.672695	0.000123812
ENSG00000100445	SDR39U1	0.720466	0.000125449
ENSG00000110917	MLEC	0.634647	0.000125686
ENSG00000177425	PAWR	0.928771	0.000126561
ENSG00000111252	SH2B3	0.793952	0.000127248
ENSG00000162032	SPSB3	0.881618	0.000127562
ENSG00000176022	B3GALT6	0.906228	0.000128623
ENSG00000135045	C9orf40	1.05628	0.000128888
ENSG00000224051	CPTP	0.775248	0.000132185
ENSG00000175221	MED16	0.826506	0.000132956
ENSG00000012232	EXTL3	0.714844	0.00013321
ENSG00000224328	MDC1-AS1	0.681642	0.000133492
ENSG00000101224	CDC25B	0.696849	0.000134501
ENSG00000138835	RGS3	0.849024	0.000135324
ENSG00000237187	NR2F1-AS1	0.725134	0.000135557
ENSG00000122566	HNRNPA2B1	0.605543	0.000135883
ENSG00000133619	KRBA1	1.1815	0.000136246
ENSG00000276101	AC027601.3	0.816172	0.0001405
ENSG00000267255	AC011498.3	0.971674	0.000141226
ENSG00000105669	COPE	0.783443	0.000145749
ENSG00000262791	AC130343.1	1.01984	0.000146931
ENSG00000121413	ZSCAN18	1.52415	0.000149055
ENSG00000136352	NKX2-1	1.07287	0.000149213
ENSG00000177606	JUN	0.8813	0.000150235
ENSG00000176101	SSNA1	0.665533	0.000150611
ENSG00000158792	SPATA2L	1.09896	0.000151635
ENSG00000131196	NFATC1	0.937175	0.00015206
ENSG00000259006	AC092143.2	0.623549	0.000155791
ENSG00000179431	FJX1	0.963174	0.000158595
ENSG00000107957	SH3PXD2A	0.645229	0.000164077
ENSG00000158773	USF1	0.902354	0.000164986
ENSG00000106290	TAF6	0.613673	0.000166166
ENSG00000276863	AC124319.2	0.788022	0.000168386
ENSG00000254333	NDST1-AS1	1.13405	0.000169071
ENSG00000142173	COL6A2	1.25533	0.000170962
ENSG00000130748	TMEM160	0.866419	0.000172938
ENSG00000167513	CDT1	0.662705	0.000173815
ENSG00000177045	SIX5	0.909879	0.000174725
ENSG00000279009	AC005943.2	0.913187	0.000179219
ENSG00000131759	RARA	0.915519	0.000180202
ENSG00000175414	ARL10	0.616141	0.000181452
ENSG00000204049	AL391421.1	1.01026	0.000183158
ENSG00000143641	GALNT2	0.721473	0.000187845
ENSG00000125520	SLC2A4RG	0.589915	0.000188748
ENSG00000188130	MAPK12	0.618246	0.000190093
ENSG00000204580	DDR1	0.625878	0.000190958
ENSG00000064932	SBNO2	0.703383	0.000194544
ENSG00000115568	ZNF142	0.777504	0.000195416
ENSG00000040633	PHF23	0.937275	0.000196178
ENSG00000129932	DOHH	0.865098	0.000198162
ENSG00000071246	VASH1	0.939967	0.000198916
ENSG00000118900	UBN1	0.635793	0.00020116
ENSG00000263271	AC110285.4	1.23809	0.000201294
ENSG00000170892	TSEN34	0.839445	0.000206436
ENSG00000157657	ZNF618	0.628618	0.000216815
ENSG00000149782	PLCB3	0.644522	0.000217404
ENSG00000171574	ZNF584	1.06229	0.00022067
ENSG00000186222	BLOC1S4	1.28957	0.000222081
ENSG00000101199	ARFGAP1	0.874451	0.000228766
ENSG00000182606	TRAK1	0.710833	0.00022979
ENSG00000138771	SHROOM3	0.74797	0.000231548
ENSG00000167394	ZNF668	0.963466	0.000234717
ENSG00000179604	CDC42EP4	0.629133	0.00023526
ENSG00000267727	AC008738.5	0.865321	0.000235959
ENSG00000015676	NUDCD3	0.964007	0.000239091
ENSG00000182473	EXOC7	0.654751	0.000244531
ENSG00000006432	MAP3K9	1.15977	0.000247636
ENSG00000123815	COQ8B	0.872751	0.000254303
ENSG00000205922	ONECUT3	1.00816	0.000255023
ENSG00000165724	ZMYND19	0.976906	0.000255136
ENSG00000167258	CDK12	0.644707	0.00025668
ENSG00000100075	SLC25A1	0.602567	0.000258359
ENSG00000171126	KCNG3	1.0162	0.000264151
ENSG00000177728	TMEM94	0.619352	0.000267773
ENSG00000014164	ZC3H3	1.08909	0.000268663
ENSG00000082781	ITGB5	0.752648	0.000273723
ENSG00000105227	PRX	1.35688	0.000277991
ENSG00000187778	MCRS1	0.693278	0.000282712
ENSG00000122971	ACADS	1.39642	0.000285186
ENSG00000149823	VPS51	0.79309	0.000297989
ENSG00000161682	FAM171A2	1.24669	0.000298942
ENSG00000132359	RAP1GAP2	1.09219	0.000303394
ENSG00000010322	NISCH	0.745582	0.000317111
ENSG00000186187	ZNRF1	0.762722	0.000317656
ENSG00000175662	TOM1L2	0.620846	0.000319796
ENSG00000164970	FAM219A	0.860716	0.000320563
ENSG00000172889	EGFL7	0.798721	0.000327039
ENSG00000114767	RRP9	0.921455	0.00032796
ENSG00000099381	SETD1A	0.712057	0.000327968
ENSG00000142871	CCN1	0.641766	0.000328844
ENSG00000019144	PHLDB1	0.945572	0.000332112
ENSG00000105618	PRPF31	0.615309	0.000335296
ENSG00000250734	AL391335.1	1.12479	0.000345394
ENSG00000105676	ARMC6	0.739803	0.000346725
ENSG00000106689	LHX2	0.786073	0.000352615
ENSG00000175745	NR2F1	0.663492	0.000358275
ENSG00000109265	CRACD	0.759682	0.000358344
ENSG00000263575	MIR4665	1.0121	0.000360086
ENSG00000121753	ADGRB2	0.709885	0.00036231
ENSG00000188760	TMEM198	1.21903	0.00036332
ENSG00000162063	CCNF	0.730734	0.000372548
ENSG00000112667	DNPH1	0.941726	0.000375397
ENSG00000125834	STK35	0.690409	0.000378438
ENSG00000068137	PLEKHH3	0.746392	0.000378665
ENSG00000256747	AC009511.2	0.630395	0.000383044
ENSG00000139718	SETD1B	0.751326	0.000385556
ENSG00000146242	TPBG	0.877166	0.000389593
ENSG00000184381	PLA2G6	0.899635	0.000391355
ENSG00000169925	BRD3	0.81611	0.000393611
ENSG00000181790	ADGRB1	1.08644	0.000395913
ENSG00000113504	SLC12A7	0.934343	0.000399442
ENSG00000013364	MVP	0.80021	0.000400138
ENSG00000177352	CCDC71	0.991551	0.000404837
ENSG00000135476	ESPL1	0.872643	0.000405793
ENSG00000120256	LRP11	0.954173	0.000407106
ENSG00000134504	KCTD1	1.13765	0.000407838
ENSG00000105556	MIER2	0.872355	0.000409259
ENSG00000198435	NRARP	0.906578	0.000412319
ENSG00000181220	ZNF746	0.673743	0.000414792
ENSG00000135686	KLHL36	0.8195	0.000416117
ENSG00000105321	CCDC9	1.02699	0.000418044
ENSG00000060069	CTDP1	0.864567	0.000418784
ENSG00000197562	RAB40C	1.07507	0.000419919
ENSG00000118762	PKD2	0.963346	0.000421133
ENSG00000133275	CSNK1G2	0.585925	0.000432941
ENSG00000010361	FUZ	0.790737	0.000433593
ENSG00000135736	CCDC102A	1.1429	0.000447594
ENSG00000184436	THAP7	0.923497	0.000468159
ENSG00000187595	ZNF385C	1.41282	0.000471561
ENSG00000259933	AC009065.2	0.871696	0.000474257
ENSG00000135519	KCNH3	1.14716	0.000474755
ENSG00000243156	MICAL3	0.856575	0.000476581
ENSG00000175550	DRAP1	0.594311	0.000479827
ENSG00000179115	FARSA	0.638571	0.000481948
ENSG00000088305	DNMT3B	0.770927	0.000483676
ENSG00000073111	MCM2	0.617561	0.00048649
ENSG00000158292	GPR153	1.23248	0.000491977
ENSG00000103932	RPAP1	0.779202	0.000493667
ENSG00000106400	ZNHIT1	0.760234	0.000500197
ENSG00000259863	SH3RF3-AS1	1.49509	0.000503386
ENSG00000251322	SHANK3	0.974313	0.000505393
ENSG00000180357	ZNF609	0.623779	0.000509196
ENSG00000049239	H6PD	0.869454	0.000511623
ENSG00000167565	SERTAD3	0.847527	0.00051411
ENSG00000144791	LIMD1	0.683505	0.000522712
ENSG00000182107	TMEM30B	0.727687	0.000523433
ENSG00000142611	PRDM16	1.00521	0.000524869
ENSG00000160294	MCM3AP	0.689341	0.000533894
ENSG00000245848	CEBPA	1.00933	0.000540217
ENSG00000100307	CBX7	0.874916	0.000541101
ENSG00000126822	PLEKHG3	0.836288	0.000541142
ENSG00000230149	AL021707.3	1.48477	0.000541336
ENSG00000002330	BAD	0.767591	0.000554696
ENSG00000100243	CYB5R3	0.639839	0.000558251
ENSG00000135723	FHOD1	0.692403	0.000558436
ENSG00000065054	SLC9A3R2	0.957641	0.000563376
ENSG00000007545	CRAMP1	1.23467	0.000564782
ENSG00000168061	SAC3D1	0.870414	0.000565331
ENSG00000204843	DCTN1	0.696962	0.000568643
ENSG00000269139	AC010336.5	0.596623	0.000569931
ENSG00000116560	SFPQ	0.633029	0.000573586
ENSG00000198720	ANKRD13B	0.870265	0.000576238
ENSG00000101152	DNAJC5	0.666631	0.000582538
ENSG00000182872	RBM10	0.674007	0.000582831
ENSG00000162413	KLHL21	0.777796	0.00058727
ENSG00000107223	EDF1	0.834637	0.000587361
ENSG00000142156	COL6A1	1.28765	0.000589677
ENSG00000167702	KIFC2	1.22486	0.000593342
ENSG00000099625	CBARP	0.827353	0.000593926
ENSG00000131408	NR1H2	0.76966	0.000595791
ENSG00000204536	CCHCR1	1.18411	0.000595957
ENSG00000178927	CYBC1	0.706399	0.000596182
ENSG00000130559	CAMSAP1	0.671623	0.000598663
ENSG00000230733	AC092171.2	0.670045	0.000606512
ENSG00000169683	LRRC45	0.92124	0.000609818
ENSG00000168936	TMEM129	0.748075	0.000609987
ENSG00000214063	TSPAN4	0.733735	0.000614436
ENSG00000007376	RPUSD1	0.710563	0.000622026
ENSG00000107719	PALD1	0.843665	0.000626766
ENSG00000215910	C1orf167	0.626822	0.000635847
ENSG00000184281	TSSC4	0.714282	0.000637459
ENSG00000231970	AL355490.2	1.31307	0.000650101
ENSG00000214128	TMEM213	0.913125	0.00065371
ENSG00000141569	TRIM65	0.9934	0.000654568
ENSG00000278156	TSC22D1-AS1	0.671968	0.00066904
ENSG00000146109	ABT1	0.885611	0.000670342
ENSG00000105486	LIG1	0.914076	0.000673817
ENSG00000109670	FBXW7	1.15207	0.000676755
ENSG00000174243	DDX23	0.69894	0.000677499
ENSG00000099308	MAST3	0.864898	0.000682546
ENSG00000070476	ZXDC	1.01991	0.000689119
ENSG00000089327	FXYD5	0.855879	0.000689381
ENSG00000161671	EMC10	0.64707	0.000691855
ENSG00000198944	SOWAHA	1.23707	0.0007003
ENSG00000140534	TICRR	0.788792	0.00070135
ENSG00000198728	LDB1	0.683122	0.000703594
ENSG00000258301	VASH1-AS1	0.706626	0.000704324
ENSG00000120738	EGR1	0.667382	0.000705504
ENSG00000007384	RHBDF1	1.06676	0.000706014
ENSG00000167100	SAMD14	0.598402	0.000708101
ENSG00000183963	SMTN	0.800018	0.000715185
ENSG00000148840	PPRC1	0.773064	0.000715627
ENSG00000254762	AP001107.7	1.32941	0.000717379
ENSG00000162066	AMDHD2	1.22964	0.00071759
ENSG00000162076	FLYWCH2	0.688172	0.000719187
ENSG00000140365	COMMD4	0.640321	0.000719593
ENSG00000054965	FAM168A	0.768022	0.00072246
ENSG00000261240	AC009065.6	0.890032	0.000723609
ENSG00000255173	AP003068.3	0.71164	0.000725722
ENSG00000106211	HSPB1	0.742115	0.000729063
ENSG00000184678	H2BC21	1.00489	0.00074096
ENSG00000164061	BSN	1.53596	0.000752742
ENSG00000183856	IQGAP3	0.877496	0.00076417
ENSG00000214357	NEURL1B	0.965935	0.000768474
ENSG00000116809	ZBTB17	0.789394	0.000768539
ENSG00000172831	CES2	0.804199	0.000769753
ENSG00000160796	NBEAL2	0.731146	0.000776154
ENSG00000233608	TWIST2	0.758791	0.000779601
ENSG00000100105	PATZ1	0.853724	0.000782341
ENSG00000262624	AC113189.1	1.10989	0.000784061
ENSG00000188827	SLX4	1.14022	0.000785774
ENSG00000095397	WHRN	1.01297	0.000787634
ENSG00000177169	ULK1	0.987684	0.000789373
ENSG00000148180	GSN	0.79919	0.000791244
ENSG00000165175	MID1IP1	0.588489	0.000794548
ENSG00000161513	FDXR	1.317	0.000795276
ENSG00000176058	TPRN	0.922723	0.000805722
ENSG00000177374	HIC1	0.616258	0.000807772
ENSG00000011243	AKAP8L	1.00822	0.000818396
ENSG00000185963	BICD2	0.81539	0.000824034
ENSG00000162878	PKDCC	1.06064	0.000837295
ENSG00000179886	TIGD5	0.785515	0.000839321
ENSG00000198026	ZNF335	0.748468	0.000848488
ENSG00000278431	AC243547.2	0.764689	0.00085231
ENSG00000197122	SRC	0.622135	0.000858447
ENSG00000170776	AKAP13	0.812113	0.000863897
ENSG00000178922	HYI	0.930869	0.000867041
ENSG00000172375	C2CD2L	1.3198	0.000870519
ENSG00000197256	KANK2	0.765868	0.000873674
ENSG00000072840	EVC	0.949571	0.000874299
ENSG00000085872	CHERP	0.651975	0.000890994
ENSG00000122390	NAA60	0.782656	0.000897406
ENSG00000038358	EDC4	0.737654	0.00090038
ENSG00000160959	LRRC14	0.621728	0.000908362
ENSG00000254855	AP001107.8	0.655756	0.000908466
ENSG00000189339	SLC35E2B	0.814542	0.000919838
ENSG00000126391	FRMD8	0.804886	0.000926691
ENSG00000140548	ZNF710	0.701262	0.000931997
ENSG00000121680	PEX16	1.08524	0.000932935
ENSG00000250846	EPHA5-AS1	0.651798	0.000938102
ENSG00000205923	CEMP1	0.911919	0.000949905
ENSG00000269151	AC007193.3	0.765901	0.000950329
ENSG00000126903	SLC10A3	0.889605	0.000975429
ENSG00000256152	AC027290.1	0.628599	0.000984864
ENSG00000166813	KIF7	0.686937	0.00101299
ENSG00000147799	ARHGAP39	0.915378	0.00102116
ENSG00000146909	NOM1	0.852778	0.00102225
ENSG00000144504	ANKMY1	0.753029	0.00102331
ENSG00000146063	TRIM41	0.739085	0.00102916
ENSG00000185730	ZNF696	1.16464	0.00104326
ENSG00000066735	KIF26A	0.856439	0.00104609
ENSG00000262049	AC139530.1	0.632155	0.00105436
ENSG00000237605	DYRK3-AS1	1.3785	0.00106066
ENSG00000171368	TPPP	0.761419	0.00106682
ENSG00000264769	AC145207.8	0.816744	0.00108627
ENSG00000188070	C11orf95	1.02678	0.0011013
ENSG00000182154	MRPL41	0.618627	0.00110181
ENSG00000113758	DBN1	0.59126	0.00111197
ENSG00000176845	METRNL	0.950756	0.00111229
ENSG00000203772	SPRN	1.2039	0.00111705
ENSG00000221978	CCNL2	0.993491	0.00112142
ENSG00000087152	ATXN7L3	0.642036	0.00112144
ENSG00000160999	SH2B2	0.928972	0.00112632
ENSG00000142459	EVI5L	0.773236	0.00112979
ENSG00000185163	DDX51	0.913731	0.00115948
ENSG00000173457	PPP1R14B	0.610507	0.00116272
ENSG00000275516	AC100791.3	0.97128	0.00117043
ENSG00000117408	IPO13	1.04742	0.00117264
ENSG00000103024	NME3	0.660847	0.00118894
ENSG00000020129	NCDN	0.702097	0.00119498
ENSG00000206190	ATP10A	0.609533	0.00120174
ENSG00000169926	KLF13	0.710293	0.00120569
ENSG00000189319	FAM53B	0.849583	0.00120746
ENSG00000172046	USP19	0.771591	0.00121768
ENSG00000257548	AC078929.1	0.765014	0.00122569
ENSG00000146535	GNA12	0.649262	0.00123207
ENSG00000001617	SEMA3F	0.902502	0.00123263
ENSG00000177602	HASPIN	0.92219	0.00123368
ENSG00000205693	MANSC4	1.22446	0.00123757
ENSG00000136720	HS6ST1	0.696769	0.00125608
ENSG00000110446	SLC15A3	0.700399	0.00126974
ENSG00000103415	HMOX2	0.856681	0.00127112
ENSG00000124496	TRERF1	0.740833	0.00127499
ENSG00000136878	USP20	0.895472	0.001275
ENSG00000181396	OGFOD3	0.858462	0.00129031
ENSG00000206418	RAB12	1.10346	0.0013044
ENSG00000264808	AC068025.1	0.893569	0.00130617
ENSG00000112576	CCND3	0.619094	0.00130774
ENSG00000177383	MAGEF1	0.944377	0.00132082
ENSG00000268199	AC010335.1	0.829338	0.00132332
ENSG00000143793	C1orf35	0.964594	0.00132368
ENSG00000132846	ZBED3	0.899081	0.00133869
ENSG00000106012	IQCE	0.656981	0.00134055
ENSG00000165684	SNAPC4	0.982342	0.001345
ENSG00000168303	MPLKIP	1.318	0.00134552
ENSG00000163820	FYCO1	0.616606	0.0013566
ENSG00000263843	AC022211.2	0.711788	0.00136059
ENSG00000214614	AC142086.1	1.4632	0.00136486
ENSG00000126883	NUP214	0.801349	0.00137246
ENSG00000101187	SLCO4A1	1.02652	0.00137925
ENSG00000150457	LATS2	0.816743	0.00139648
ENSG00000078902	TOLLIP	0.727796	0.00141868
ENSG00000161904	LEMD2	0.703549	0.00143696
ENSG00000170293	CMTM8	0.996609	0.001453
ENSG00000174917	MICOS13	0.991927	0.00145325
ENSG00000229867	STEAP3-AS1	0.715498	0.0014557
ENSG00000250251	PKD1P6	1.52123	0.0014602
ENSG00000162729	IGSF8	0.774412	0.00146657
ENSG00000185252	ZNF74	0.903812	0.00147566
ENSG00000166823	MESP1	2.20861	0.00148287
ENSG00000168135	KCNJ4	1.17962	0.00148437
ENSG00000103353	UBFD1	0.736984	0.00149718
ENSG00000126705	AHDC1	0.918131	0.00149918
ENSG00000104524	PYCR3	0.921756	0.00149998
ENSG00000164062	APEH	0.66799	0.00150134
ENSG00000102804	TSC22D1	0.779198	0.00150592
ENSG00000178996	SNX18	0.708254	0.00151786
ENSG00000196535	MYO18A	1.10735	0.00151994
ENSG00000185024	BRF1	0.96064	0.00152867
ENSG00000141556	TBCD	0.652211	0.00154699
ENSG00000251359	WWC2-AS2	1.49444	0.00154865
ENSG00000102977	ACD	0.762905	0.00156682
ENSG00000177000	MTHFR	0.795516	0.00160641
ENSG00000172037	LAMB2	0.587039	0.00162458
ENSG00000196588	MRTFA	0.849868	0.00165185
ENSG00000132879	FBXO44	0.997787	0.00167004
ENSG00000180891	CUEDC1	0.925505	0.00168651
ENSG00000122966	CIT	0.791849	0.00169463
ENSG00000100242	SUN2	0.655112	0.00171185
ENSG00000158106	RHPN1	0.934016	0.00171885
ENSG00000158545	ZC3H18	0.760293	0.0017209
ENSG00000073350	LLGL2	0.772939	0.00173326
ENSG00000263218	AC127496.6	0.627718	0.00173442
ENSG00000144560	VGLL4	0.736581	0.00174098
ENSG00000101940	WDR13	0.655377	0.00174635
ENSG00000146828	SLC12A9	0.731559	0.00175382
ENSG00000262420	AC007613.1	0.810327	0.00176359
ENSG00000179094	PER1	0.886591	0.00180287
ENSG00000160953	PWWP3A	0.88032	0.00182146
ENSG00000081913	PHLPP1	1.64598	0.00182243
ENSG00000065268	WDR18	0.591506	0.00182343
ENSG00000019582	CD74	0.937143	0.00183115
ENSG00000125841	NRSN2	0.700984	0.00184365
ENSG00000049618	ARID1B	0.951245	0.0018738
ENSG00000184363	PKP3	0.645505	0.00187639
ENSG00000104731	KLHDC4	1.00594	0.00189768
ENSG00000198517	MAFK	0.792145	0.00190855
ENSG00000197119	SLC25A29	0.917085	0.00191784
ENSG00000100811	YY1	0.644346	0.00195025
ENSG00000169217	CD2BP2	0.640632	0.00195478
ENSG00000160949	TONSL	0.833854	0.00198677
ENSG00000187954	CYHR1	0.826857	0.00200471
ENSG00000140983	RHOT2	0.599274	0.0020316
ENSG00000077463	SIRT6	1.02109	0.00205553
ENSG00000132780	NASP	0.593306	0.00205901
ENSG00000131652	THOC6	0.807706	0.00206043
ENSG00000229953	AL590666.2	1.17296	0.00208236
ENSG00000128011	LRFN1	0.877502	0.00209214
ENSG00000260350	AC012173.1	0.589852	0.00209469
ENSG00000104980	TIMM44	0.72478	0.00211999
ENSG00000158863	FAM160B2	0.746986	0.00212178
ENSG00000104973	MED25	0.776469	0.00219537
ENSG00000142039	CCDC97	0.760957	0.00221987
ENSG00000187605	TET3	0.792407	0.00224104
ENSG00000114631	PODXL2	0.891316	0.00224795
ENSG00000126768	TIMM17B	0.614175	0.00225471
ENSG00000183153	GJD3	0.783355	0.00226598
ENSG00000086504	MRPL28	0.738599	0.00226614
ENSG00000081692	JMJD4	0.631768	0.00229588
ENSG00000008735	MAPK8IP2	0.927452	0.00233446
ENSG00000272763	AC103702.2	0.797783	0.00233578
ENSG00000167193	CRK	0.60793	0.00237068
ENSG00000178896	EXOSC4	0.678415	0.00239155
ENSG00000070413	DGCR2	0.726341	0.00240719
ENSG00000228109	MELTF-AS1	1.14371	0.0024208
ENSG00000107872	FBXL15	0.785539	0.00242616
ENSG00000143786	CNIH3	1.35725	0.00243887
ENSG00000228843	AL133410.2	0.660678	0.00245867
ENSG00000251867	AC009812.1	1.1173	0.00246774
ENSG00000106948	AKNA	1.02499	0.00246985
ENSG00000196182	STK40	0.730399	0.00247441
ENSG00000250838	AC091133.3	0.753386	0.00248115
ENSG00000130305	NSUN5	0.877882	0.00249898
ENSG00000130158	DOCK6	0.804234	0.00250211
ENSG00000140265	ZSCAN29	0.923542	0.00254861
ENSG00000169515	CCDC8	0.652342	0.00257065
ENSG00000105953	OGDH	0.652236	0.00260582
ENSG00000072832	CRMP1	0.619415	0.00260917
ENSG00000175573	C11orf68	0.79351	0.00261622
ENSG00000126243	LRFN3	0.872807	0.00261826
ENSG00000184117	NIPSNAP1	0.685059	0.00262411
ENSG00000179627	ZBTB42	0.977355	0.00262906
ENSG00000166848	TERF2IP	0.713455	0.00263058
ENSG00000107338	SHB	1.17652	0.0026318
ENSG00000105248	YJU2	1.11799	0.00266866
ENSG00000125898	FAM110A	1.35544	0.0026853
ENSG00000234616	JRK	0.941798	0.00270351
ENSG00000184357	H1-5	0.596706	0.00270663
ENSG00000241360	PDXP	1.19768	0.00272469
ENSG00000070182	SPTB	0.981581	0.00274137
ENSG00000141002	TCF25	0.735297	0.0027644
ENSG00000111077	TNS2	0.604842	0.00278828
ENSG00000167508	MVD	0.822213	0.00279518
ENSG00000105376	ICAM5	1.00299	0.00281424
ENSG00000099904	ZDHHC8	0.934831	0.00281616
ENSG00000233230	AC079807.1	1.19654	0.00282804
ENSG00000148362	PAXX	0.873983	0.00294358
ENSG00000170515	PA2G4	0.747391	0.00300621
ENSG00000100994	PYGB	0.660582	0.00301125
ENSG00000148356	LRSAM1	1.17577	0.00304008
ENSG00000181649	PHLDA2	0.958878	0.00304159
ENSG00000274211	SOCS7	0.858218	0.00304223
ENSG00000169660	HEXD	0.699524	0.0030423
ENSG00000272333	KMT2B	0.683133	0.00305091
ENSG00000154358	OBSCN	1.09318	0.00305257
ENSG00000133818	RRAS2	0.755649	0.00305943
ENSG00000142733	MAP3K6	0.907859	0.00306093
ENSG00000255992	AC131009.1	1.10378	0.00306938
ENSG00000182759	MAFA	0.84831	0.0031059
ENSG00000258504	AL157871.1	0.808999	0.00312235
ENSG00000011275	RNF216	0.748234	0.00313048
ENSG00000129514	FOXA1	0.60171	0.00319038
ENSG00000269937	AC093525.7	0.648157	0.00319089
ENSG00000171222	SCAND1	0.678471	0.00322629
ENSG00000241735	FABP5P3	0.949544	0.0032357
ENSG00000288568	AC092720.3	1.15674	0.00325162
ENSG00000177051	FBXO46	0.809224	0.00326067
ENSG00000100426	ZBED4	0.732999	0.00326961
ENSG00000250261	CCDC74BP1	0.949741	0.00328194
ENSG00000102125	TAZ	0.935296	0.00329399
ENSG00000119280	C1orf198	0.962963	0.00332961
ENSG00000178773	CPNE7	0.644733	0.00334883
ENSG00000258738	AL121603.2	0.758237	0.00338194
ENSG00000162888	C1orf147	0.803523	0.00339478
ENSG00000015133	CCDC88C	0.828821	0.00340687
ENSG00000166166	TRMT61A	0.959665	0.00343416
ENSG00000090971	NAT14	0.797507	0.00344651
ENSG00000100263	RHBDD3	0.665143	0.00346036
ENSG00000100364	KIAA0930	0.639246	0.00346463
ENSG00000054598	FOXC1	0.779445	0.00350229
ENSG00000040487	SLC66A1	0.873111	0.00353554
ENSG00000165271	NOL6	0.757807	0.00355923
ENSG00000166681	BEX3	0.624466	0.0035775
ENSG00000136068	FLNB	0.901758	0.00359721
ENSG00000183864	TOB2	0.673362	0.00361827
ENSG00000107140	TESK1	0.638039	0.00362787
ENSG00000186326	RGS9BP	2.24624	0.00363098
ENSG00000075391	RASAL2	0.849448	0.00363307
ENSG00000187535	IFT140	1.31119	0.00367772
ENSG00000061938	TNK2	0.611191	0.00368311
ENSG00000255507	UVRAG-DT	0.954289	0.00378563
ENSG00000215908	CROCCP2	1.03278	0.00380345
ENSG00000178188	SH2B1	0.718434	0.00381087
ENSG00000138083	SIX3	0.949809	0.00381324
ENSG00000129103	SUMF2	0.587607	0.00381789
ENSG00000167566	NCKAP5L	0.712391	0.00382487
ENSG00000161692	DBF4B	0.687478	0.0038277
ENSG00000187266	EPOR	0.916894	0.00382895
ENSG00000148841	ITPRIP	0.898711	0.00387093
ENSG00000174579	MSL2	0.872294	0.00387824
ENSG00000104812	GYS1	0.630623	0.00388498
ENSG00000028310	BRD9	0.676538	0.00391464
ENSG00000279713	AC080038.3	0.587411	0.00404513
ENSG00000142444	TIMM29	1.14651	0.00404934
ENSG00000124766	SOX4	0.883244	0.00412518
ENSG00000162227	TAF6L	0.856051	0.00414438
ENSG00000076928	ARHGEF1	0.832657	0.00416531
ENSG00000101220	C20orf27	0.668341	0.00419128
ENSG00000075240	GRAMD4	0.900787	0.00421719
ENSG00000197063	MAFG	0.608936	0.00422118
ENSG00000173272	MZT2A	0.747173	0.00422687
ENSG00000103043	VAC14	0.599563	0.00423128
ENSG00000134013	LOXL2	0.858464	0.00430451
ENSG00000162191	UBXN1	0.770798	0.00431415
ENSG00000177685	CRACR2B	0.776905	0.00431475
ENSG00000108852	MPP2	0.759716	0.00434611
ENSG00000267121	AC008105.3	0.917853	0.00436822
ENSG00000142330	CAPN10	0.937974	0.00444286
ENSG00000112655	PTK7	0.612159	0.00445784
ENSG00000070610	GBA2	0.599882	0.00452454
ENSG00000163702	IL17RC	0.916601	0.00453263
ENSG00000166949	SMAD3	0.979415	0.00454235
ENSG00000168071	CCDC88B	1.16102	0.00456659
ENSG00000110057	UNC93B1	0.842605	0.00460156
ENSG00000174938	SEZ6L2	0.606726	0.00461378
ENSG00000142207	URB1	0.926216	0.00461892
ENSG00000180448	ARHGAP45	0.619546	0.00464311
ENSG00000005007	UPF1	0.606617	0.00465653
ENSG00000267751	AC009005.1	0.871216	0.00474003
ENSG00000164236	ANKRD33B	0.974591	0.00474285
ENSG00000162458	FBLIM1	0.779689	0.00478672
ENSG00000265393	AC084125.4	0.695142	0.00482508
ENSG00000133250	ZNF414	0.92632	0.00483051
ENSG00000131037	EPS8L1	0.811261	0.004839
ENSG00000254726	MEX3A	0.995599	0.00485633
ENSG00000166188	ZNF319	1.00453	0.00489931
ENSG00000269534	AC011466.3	0.629367	0.00491513
ENSG00000178752	ERFE	1.49059	0.00491691
ENSG00000232133	IMPDH1P10	0.893965	0.00494555
ENSG00000168884	TNIP2	0.598622	0.0049736
ENSG00000148300	REXO4	0.83188	0.00497647
ENSG00000100425	BRD1	0.67684	0.00499682
ENSG00000167173	C15orf39	0.999499	0.00508557
ENSG00000177380	PPFIA3	0.69646	0.00511687
ENSG00000197245	FAM110D	1.57938	0.00514573
ENSG00000149679	CABLES2	1.10477	0.00515099
ENSG00000085185	BCORL1	0.736596	0.00518763
ENSG00000181467	RAP2B	0.651885	0.00519186
ENSG00000102904	TSNAXIP1	0.637461	0.00519443
ENSG00000180035	ZNF48	0.724278	0.00521032
ENSG00000052749	RRP12	0.623573	0.00521189
ENSG00000115468	EFHD1	1.18774	0.00523455
ENSG00000182636	NDN	1.0374	0.00526016
ENSG00000214655	ZSWIM8	0.71071	0.00529515
ENSG00000007866	TEAD3	0.863906	0.00531052
ENSG00000276166	AC092118.2	0.97727	0.00535449
ENSG00000155760	FZD7	0.677344	0.00543321
ENSG00000142798	HSPG2	0.969734	0.00543486
ENSG00000181274	FRAT2	1.17547	0.00545318
ENSG00000090316	MAEA	0.653915	0.00547714
ENSG00000255118	AP003306.2	0.971119	0.00548719
ENSG00000154914	USP43	1.01984	0.00551176
ENSG00000169057	MECP2	0.682686	0.00553316
ENSG00000204237	OXLD1	0.889829	0.00555939
ENSG00000101216	GMEB2	0.749149	0.00559551
ENSG00000044446	PHKA2	1.19705	0.00562553
ENSG00000157927	RADIL	0.89874	0.00570486
ENSG00000110274	CEP164	0.96861	0.00571705
ENSG00000113645	WWC1	0.770005	0.00572355
ENSG00000160256	FAM207A	0.777852	0.00574142
ENSG00000124104	SNX21	0.686585	0.00590858
ENSG00000175711	B3GNTL1	0.682851	0.0059216
ENSG00000140829	DHX38	0.660242	0.0059307
ENSG00000176720	BOK	0.678405	0.00597972
ENSG00000145990	GFOD1	0.935672	0.00601278
ENSG00000184058	TBX1	0.614159	0.00603456
ENSG00000213563	C8orf82	0.709323	0.00604231
ENSG00000070366	SMG6	0.906885	0.00612069
ENSG00000187720	THSD4	0.589914	0.0061744
ENSG00000261840	AC093249.6	1.0227	0.00618089
ENSG00000174177	CTU2	0.828048	0.00619208
ENSG00000132024	CC2D1A	0.631505	0.00622555
ENSG00000131873	CHSY1	0.646932	0.00630121
ENSG00000102316	MAGED2	0.838235	0.00636896
ENSG00000157833	GAREM2	0.84413	0.00642396
ENSG00000197912	SPG7	0.684566	0.00642873
ENSG00000161996	WDR90	0.986603	0.00643296
ENSG00000269480	AC020913.2	0.932039	0.00647168
ENSG00000161956	SENP3	0.68692	0.0064993
ENSG00000175536	LIPT2	1.40408	0.00651109
ENSG00000131094	C1QL1	0.865994	0.00656862
ENSG00000272078	AL139423.1	0.58934	0.00659538
ENSG00000270647	TAF15	0.597556	0.00662461
ENSG00000064687	ABCA7	0.601083	0.00663177
ENSG00000166483	WEE1	0.80679	0.00667611
ENSG00000249641	HOXC13-AS	1.00713	0.00672973
ENSG00000078804	TP53INP2	1.12656	0.00675287
ENSG00000186815	TPCN1	1.45656	0.00676445
ENSG00000044090	CUL7	0.881862	0.00680136
ENSG00000205356	TECPR1	0.871254	0.00682171
ENSG00000247049	AC008443.1	0.701268	0.00682188
ENSG00000156052	GNAQ	0.631743	0.00684027
ENSG00000124574	ABCC10	0.873172	0.00686358
ENSG00000204439	C6orf47	0.847089	0.0069633
ENSG00000286223	AC064836.3	0.682458	0.00698389
ENSG00000122490	SLC66A2	0.598947	0.00701132
ENSG00000112379	ARFGEF3	0.760464	0.00701674
ENSG00000087266	SH3BP2	0.867051	0.00702872
ENSG00000184428	TOP1MT	0.877636	0.00708334
ENSG00000112941	TENT4A	0.704467	0.00709056
ENSG00000185033	SEMA4B	0.671695	0.00710617
ENSG00000130829	DUSP9	0.702474	0.00726753
ENSG00000073670	ADAM11	0.912621	0.00727127
ENSG00000130758	MAP3K10	0.814008	0.00727299
ENSG00000011260	UTP18	0.884765	0.00736728
ENSG00000184677	ZBTB40	0.886995	0.00740362
ENSG00000100897	DCAF11	0.882638	0.00741495
ENSG00000277459	AP001527.2	1.1614	0.00741642
ENSG00000276710	CSPG4P10	0.739679	0.00746649
ENSG00000198863	RUNDC1	0.830205	0.00746858
ENSG00000178988	MRFAP1L1	1.18998	0.00748392
ENSG00000008300	CELSR3	1.03115	0.00761433
ENSG00000260617	AC138028.5	0.927349	0.00763125
ENSG00000130675	MNX1	0.908611	0.00764259
ENSG00000188026	RILPL1	0.701816	0.00775195
ENSG00000145016	RUBCN	0.607053	0.00775404
ENSG00000204713	TRIM27	0.630417	0.00777537
ENSG00000141577	CEP131	0.794886	0.00777897
ENSG00000163694	RBM47	0.615114	0.00779842
ENSG00000001084	GCLC	0.832697	0.00779901
ENSG00000139266	MARCHF9	1.1605	0.00783263
ENSG00000101161	PRPF6	0.77452	0.00789303
ENSG00000274653	AC106782.5	0.611135	0.00791099
ENSG00000007520	TSR3	0.592793	0.00804157
ENSG00000126001	CEP250	0.761647	0.00805135
ENSG00000174021	GNG5	0.931141	0.00805437
ENSG00000100399	CHADL	0.801629	0.00808352
ENSG00000196372	ASB13	0.632554	0.00809016
ENSG00000083807	SLC27A5	0.619917	0.00816664
ENSG00000170037	CNTROB	0.676202	0.00817474
ENSG00000157741	UBN2	0.877642	0.00818177
ENSG00000180340	FZD2	0.678853	0.0082405
ENSG00000103319	EEF2K	0.658865	0.00825072
ENSG00000070444	MNT	0.822998	0.00828546
ENSG00000221829	FANCG	0.764401	0.00829861
ENSG00000106266	SNX8	0.73157	0.00830524
ENSG00000197363	ZNF517	0.894956	0.00833361
ENSG00000097096	SYDE2	0.751033	0.00839086
ENSG00000009830	POMT2	0.988136	0.00840878
ENSG00000013288	MAN2B2	0.686723	0.00841131
ENSG00000180447	GAS1	1.46668	0.00843225
ENSG00000174233	ADCY6	0.605585	0.00848385
ENSG00000142684	ZNF593	0.623131	0.0085098
ENSG00000160050	CCDC28B	0.906073	0.00851666
ENSG00000100284	TOM1	0.975908	0.0085383
ENSG00000157326	DHRS4	0.916214	0.00856957
ENSG00000174684	B4GAT1	0.75329	0.00857595
ENSG00000179922	ZNF784	1.25075	0.00857782
ENSG00000183779	ZNF703	0.895736	0.0086031
ENSG00000136444	RSAD1	0.672783	0.00864017
ENSG00000154237	LRRK1	0.747154	0.00866045
ENSG00000130734	ATG4D	0.590266	0.00871836
ENSG00000174705	SH3PXD2B	0.840441	0.00875821
ENSG00000188322	SBK1	1.17323	0.00876336
ENSG00000142279	WTIP	0.666072	0.00879285
ENSG00000116254	CHD5	0.944535	0.00885638
ENSG00000168397	ATG4B	0.73574	0.00888237
ENSG00000078687	TNRC6C	0.827278	0.00890735
ENSG00000164105	SAP30	0.864791	0.00895827
ENSG00000242802	AP5Z1	0.910844	0.00897251
ENSG00000205918	PDPK2P	0.735115	0.00898562
ENSG00000135932	CAB39	0.731127	0.00908723
ENSG00000272031	ANKRD34A	0.693716	0.00913691
ENSG00000101255	TRIB3	0.588179	0.00919086
ENSG00000197587	DMBX1	1.02544	0.00927314
ENSG00000176595	KBTBD11	0.861567	0.00931823
ENSG00000115687	PASK	1.06712	0.00932999
ENSG00000198909	MAP3K3	0.651147	0.00936622
ENSG00000144712	CAND2	0.755619	0.00938205
ENSG00000186918	ZNF395	0.764577	0.00944303
ENSG00000099822	HCN2	1.04188	0.00947444
ENSG00000151240	DIP2C	0.798993	0.00948014
ENSG00000171608	PIK3CD	0.656938	0.00950129
ENSG00000131381	RBSN	0.599713	0.00952796
ENSG00000158246	TENT5B	1.12839	0.0095351
ENSG00000092330	TINF2	0.634619	0.00956825
ENSG00000177679	SRRM3	0.893754	0.0095772
ENSG00000158158	CNNM4	0.89657	0.00960991
ENSG00000132825	PPP1R3D	0.853608	0.00961641
ENSG00000149503	INCENP	0.603117	0.00962966
ENSG00000140326	CDAN1	0.870683	0.00969146
ENSG00000153885	KCTD15	0.608969	0.00976487
ENSG00000084710	EFR3B	0.76363	0.00980179
ENSG00000110375	UPK2	0.75186	0.00990036
ENSG00000183458	AC138932.1	1.25094	0.00996291
ENSG00000271303	SRXN1	1.17676	0.00998954
ENSG00000244649	LINC02086	1.04561	0.0100819
ENSG00000146232	NFKBIE	0.95226	0.0100909
ENSG00000276399	FLJ36000	1.03236	0.0101345
ENSG00000244306	DUXAP10	1.0734	0.010154
ENSG00000005238	FAM214B	0.694562	0.0101904
ENSG00000287644	AC080112.4	1.22973	0.0102542
ENSG00000156521	TYSND1	0.814037	0.0102561
ENSG00000177133	PRDM16-DT	1.48441	0.0102697
ENSG00000269176	AP001160.3	0.643108	0.0102956
ENSG00000176624	MEX3C	0.943507	0.0104629
ENSG00000168994	PXDC1	0.924974	0.0104958
ENSG00000239306	RBM14	0.742673	0.0105316
ENSG00000054611	TBC1D22A	0.970381	0.0105439
ENSG00000162062	TEDC2	0.687716	0.0105842
ENSG00000179943	FIZ1	0.724876	0.010599
ENSG00000170846	AC093323.1	0.95805	0.0106542
ENSG00000168505	GBX2	1.05024	0.0106851
ENSG00000118689	FOXO3	0.735228	0.010715
ENSG00000100311	PDGFB	1.2665	0.0107507
ENSG00000105287	PRKD2	0.592213	0.0108932
ENSG00000127511	SIN3B	0.705758	0.0108944
ENSG00000171467	ZNF318	0.674036	0.0108963
ENSG00000127580	WDR24	0.81754	0.0109022
ENSG00000185090	MANEAL	0.611104	0.0109129
ENSG00000226137	BAIAP2-DT	0.836671	0.0109383
ENSG00000272906	AL353708.3	0.621966	0.0109486
ENSG00000152684	PELO	0.677183	0.0109549
ENSG00000146067	FAM193B	0.986886	0.0109775
ENSG00000167110	GOLGA2	0.828794	0.0109822
ENSG00000173137	ADCK5	1.86567	0.0109838
ENSG00000279716	AC006128.1	0.71754	0.010984
ENSG00000086289	EPDR1	0.671151	0.010989
ENSG00000254964	AP001458.1	0.668301	0.010994
ENSG00000189114	BLOC1S3	0.876746	0.0110241
ENSG00000143368	SF3B4	0.651018	0.0110783
ENSG00000007923	DNAJC11	0.672792	0.0111628
ENSG00000133422	MORC2	0.834447	0.0112176
ENSG00000137124	ALDH1B1	0.643657	0.0112382
ENSG00000167182	SP2	0.772433	0.0112449
ENSG00000104679	R3HCC1	0.747871	0.0113033
ENSG00000134569	LRP4	0.649411	0.0113434
ENSG00000166311	SMPD1	0.858848	0.0114084
ENSG00000073150	PANX2	0.672258	0.0114487
ENSG00000103253	HAGHL	0.593418	0.0114617
ENSG00000139044	B4GALNT3	1.52165	0.0115396
ENSG00000198576	ARC	2.19284	0.0116744
ENSG00000173013	CCDC96	1.74104	0.0117378
ENSG00000166887	VPS39	0.738959	0.0117602
ENSG00000151929	BAG3	0.638547	0.0117757
ENSG00000255337	AP001830.1	1.42069	0.0118318
ENSG00000166016	ABTB2	1.37405	0.011866
ENSG00000100991	TRPC4AP	0.594043	0.0119531
ENSG00000073169	SELENOO	0.774575	0.0119745
ENSG00000106077	ABHD11	0.772214	0.0120157
ENSG00000155252	PI4K2A	1.05828	0.0121225
ENSG00000181788	SIAH2	0.802142	0.0121687
ENSG00000238164	TNFRSF14-AS1	0.833875	0.0122255
ENSG00000173320	STOX2	0.72415	0.0122265
ENSG00000182253	SYNM	0.90304	0.0122296
ENSG00000204388	HSPA1B	1.06953	0.0124139
ENSG00000072121	ZFYVE26	0.658379	0.0124192
ENSG00000141456	PELP1	0.58811	0.012423
ENSG00000152270	PDE3B	0.720777	0.0124348
ENSG00000133247	KMT5C	1.02903	0.0124621
ENSG00000114648	KLHL18	0.642946	0.0124908
ENSG00000198890	PRMT6	0.663874	0.0124932
ENSG00000167778	SPRYD3	0.751615	0.0125098
ENSG00000166289	PLEKHF1	1.06821	0.0125283
ENSG00000138834	MAPK8IP3	0.656069	0.0125483
ENSG00000164976	MYORG	1.20353	0.0125739
ENSG00000143382	ADAMTSL4	0.919826	0.0128016
ENSG00000185453	ZSWIM9	0.911776	0.0128055
ENSG00000146648	EGFR	0.70615	0.0128088
ENSG00000141854	MISP3	1.18153	0.0128366
ENSG00000253958	CLDN23	0.986319	0.0130006
ENSG00000148343	MIGA2	0.883497	0.0130296
ENSG00000221890	NPTXR	1.157	0.0130572
ENSG00000099999	RNF215	0.974199	0.0131486
ENSG00000205363	INSYN1	0.754677	0.0131926
ENSG00000176490	DIRAS1	0.636965	0.0132032
ENSG00000075702	WDR62	0.667005	0.0132093
ENSG00000058453	CROCC	0.959174	0.0133415
ENSG00000196814	MVB12B	0.718024	0.013347
ENSG00000103111	MON1B	0.749973	0.0134214
ENSG00000226890	Z97652.1	0.854268	0.0134445
ENSG00000163344	PMVK	0.888475	0.0134951
ENSG00000168096	ANKS3	1.30443	0.0135458
ENSG00000134318	ROCK2	0.644598	0.013596
ENSG00000104823	ECH1	0.603554	0.0136102
ENSG00000154370	TRIM11	0.693777	0.0136175
ENSG00000232434	AJM1	0.937537	0.0136659
ENSG00000100395	L3MBTL2	0.842503	0.0136885
ENSG00000269934	AL353593.1	1.45868	0.0136999
ENSG00000109756	RAPGEF2	0.638174	0.0137194
ENSG00000104142	VPS18	0.616123	0.0137217
ENSG00000160072	ATAD3B	0.625165	0.0137756
ENSG00000227091	AL355990.1	0.610315	0.0138414
ENSG00000114923	SLC4A3	0.913646	0.0138525
ENSG00000279212	AL390961.3	2.36742	0.0139115
ENSG00000171604	CXXC5	0.844585	0.0140955
ENSG00000257704	INAFM1	0.979716	0.0141648
ENSG00000176978	DPP7	0.589877	0.0141907
ENSG00000172269	DPAGT1	0.602666	0.0143004
ENSG00000130717	UCK1	0.940146	0.014344
ENSG00000224057	EGFR-AS1	0.682287	0.01438
ENSG00000059145	UNKL	0.621186	0.0145569
ENSG00000065457	ADAT1	0.835968	0.0145975
ENSG00000151612	ZNF827	0.682763	0.0146316
ENSG00000140961	OSGIN1	1.02506	0.0147031
ENSG00000286596	AC098595.1	0.762984	0.0148402
ENSG00000197586	ENTPD6	0.588986	0.014868
ENSG00000175274	TP53I11	0.793852	0.0149037
ENSG00000247033	AC099508.1	0.753452	0.0149251
ENSG00000177239	MAN1B1	0.593872	0.0150035
ENSG00000141084	RANBP10	0.678793	0.0150649
ENSG00000265306	MIR3195	1.39297	0.0151666
ENSG00000148843	PDCD11	0.642551	0.0151898
ENSG00000189337	KAZN	0.812265	0.0152101
ENSG00000183186	C2CD4C	1.38024	0.0152124
ENSG00000130921	C12orf65	0.609884	0.0153198
ENSG00000011132	APBA3	0.921086	0.0153498
ENSG00000068394	GPKOW	0.851308	0.0154273
ENSG00000074590	NUAK1	0.864361	0.0154974
ENSG00000187531	SIRT7	0.791359	0.0155084
ENSG00000125458	NT5C	0.838571	0.0156813
ENSG00000163251	FZD5	0.733967	0.0157279
ENSG00000130529	TRPM4	0.713063	0.0158317
ENSG00000022567	SLC45A4	0.876673	0.0158963
ENSG00000122386	ZNF205	0.787514	0.0159529
ENSG00000248429	FAM198B-AS1	0.814242	0.015964
ENSG00000143367	TUFT1	0.818546	0.0159841
ENSG00000259945	AC027682.2	0.757808	0.0160686
ENSG00000175213	ZNF408	1.23986	0.0160914
ENSG00000100342	APOL1	0.909335	0.0161226
ENSG00000107731	UNC5B	1.03301	0.0162484
ENSG00000167925	GHDC	1.31759	0.0163174
ENSG00000253438	PCAT1	0.684353	0.0163229
ENSG00000204859	ZBTB48	1.28482	0.0163979
ENSG00000213638	ADAT3	1.20314	0.0165309
ENSG00000250899	AC125807.2	1.8557	0.0165838
ENSG00000100324	TAB1	0.697847	0.0165864
ENSG00000149596	JPH2	1.68985	0.0166386
ENSG00000173511	VEGFB	0.631114	0.0168138
ENSG00000080603	SRCAP	1.04588	0.0169258
ENSG00000115844	DLX2	0.804774	0.0169264
ENSG00000137714	FDX1	0.612061	0.0169756
ENSG00000123191	ATP7B	1.3587	0.0170504
ENSG00000164877	MICALL2	1.1424	0.017072
ENSG00000196843	ARID5A	1.25272	0.0174378
ENSG00000180769	WDFY3-AS2	0.602784	0.0174814
ENSG00000137275	RIPK1	0.755388	0.0175171
ENSG00000167202	TBC1D2B	0.743933	0.0175427
ENSG00000147457	CHMP7	0.679701	0.0176067
ENSG00000167889	MGAT5B	1.465	0.0176525
ENSG00000225850	AL355490.1	1.44523	0.0177184
ENSG00000005206	SPPL2B	1.02752	0.0179186
ENSG00000273776	MIR6126	0.605126	0.017979
ENSG00000177663	IL17RA	0.646033	0.0180338
ENSG00000180806	HOXC9	0.813425	0.0180952
ENSG00000160305	DIP2A	0.707656	0.0181339
ENSG00000122547	EEPD1	1.20137	0.0181863
ENSG00000137161	CNPY3	0.771051	0.0185508
ENSG00000156381	ANKRD9	0.657954	0.0186206
ENSG00000165644	COMTD1	0.936521	0.018714
ENSG00000146083	RNF44	0.777651	0.0187322
ENSG00000161664	ASB16	0.644129	0.0187883
ENSG00000175611	LINC00476	0.691427	0.0188235
ENSG00000100056	ESS2	0.869716	0.0189289
ENSG00000173548	SNX33	0.70385	0.0190636
ENSG00000124608	AARS2	0.805251	0.0191408
ENSG00000197070	ARRDC1	0.734507	0.0191589
ENSG00000116863	ADPRS	0.649628	0.0191956
ENSG00000163975	MELTF	0.689356	0.0192299
ENSG00000074276	CDHR2	0.832501	0.0192489
ENSG00000155034	FBXL18	0.627728	0.0193129
ENSG00000137207	YIPF3	0.616346	0.0193241
ENSG00000204574	ABCF1	0.648692	0.0193364
ENSG00000259407	AC021739.2	0.611267	0.0193767
ENSG00000156150	ALX3	0.675247	0.0193795
ENSG00000183979	NPB	0.60526	0.0194853
ENSG00000003137	CYP26B1	0.980874	0.019601
ENSG00000177595	PIDD1	0.737476	0.019604
ENSG00000166444	DENND2B	0.833756	0.0196603
ENSG00000179409	GEMIN4	0.6052	0.0197038
ENSG00000163485	ADORA1	1.09004	0.0198274
ENSG00000280143	AP000892.4	0.606855	0.0198716
ENSG00000169994	MYO7B	1.5983	0.0198952
ENSG00000267288	AC138150.2	0.639232	0.019918
ENSG00000135776	ABCB10	0.750325	0.0199955
ENSG00000181284	TMEM102	0.914803	0.0200687
ENSG00000175048	ZDHHC14	1.21367	0.0200867
ENSG00000100379	KCTD17	0.628482	0.0201988
ENSG00000163704	PRRT3	1.0752	0.0202152
ENSG00000249375	CASC11	0.623673	0.0202837
ENSG00000101181	MTG2	0.684296	0.0203628
ENSG00000286388	AC026748.3	1.54479	0.0205617
ENSG00000188385	JAKMIP3	1.01171	0.020635
ENSG00000109339	MAPK10	0.938126	0.0206387
ENSG00000065057	NTHL1	0.813699	0.0208637
ENSG00000111788	AC009533.1	1.91944	0.0208842
ENSG00000213965	NUDT19	0.750277	0.0209504
ENSG00000174276	ZNHIT2	0.636043	0.0210888
ENSG00000075618	FSCN1	0.611491	0.0213206
ENSG00000159733	ZFYVE28	1.04974	0.0214515
ENSG00000143842	SOX13	0.707228	0.0214796
ENSG00000184185	KCNJ12	0.601506	0.021514
ENSG00000173992	CCS	1.0258	0.0215394
ENSG00000277437	FP671120.2	8.23365	0.0217012
ENSG00000110881	ASIC1	0.86232	0.0218498
ENSG00000186564	FOXD2	1.07812	0.0219089
ENSG00000119574	ZBTB45	0.80319	0.0219336
ENSG00000090776	EFNB1	0.838925	0.0220262
ENSG00000087448	KLHL42	0.692476	0.0220841
ENSG00000197037	ZSCAN25	0.957965	0.0221413
ENSG00000243449	C4orf48	0.777894	0.0222398
ENSG00000249115	HAUS5	0.759804	0.0223726
ENSG00000156675	RAB11FIP1	0.670029	0.0224786
ENSG00000165752	STK32C	0.906143	0.0224814
ENSG00000140939	NOL3	0.708066	0.0225311
ENSG00000183049	CAMK1D	1.07354	0.0226333
ENSG00000119772	DNMT3A	0.667479	0.0226616
ENSG00000168763	CNNM3	0.721404	0.0227846
ENSG00000253276	CCDC71L	0.764435	0.0228028
ENSG00000172731	LRRC20	0.770448	0.0228578
ENSG00000196408	NOXO1	0.949745	0.0228759
ENSG00000179111	HES7	1.01646	0.0228911
ENSG00000127526	SLC35E1	0.674847	0.0230587
ENSG00000271913	AL035530.2	0.903439	0.0233488
ENSG00000233611	AC019068.1	1.10136	0.0234878
ENSG00000267344	AC003070.1	0.854412	0.0235142
ENSG00000169783	LINGO1	0.82953	0.0236597
ENSG00000104228	TRIM35	0.854768	0.023672
ENSG00000235590	GNAS-AS1	0.991918	0.0236992
ENSG00000272114	AL136131.3	0.776842	0.0237065
ENSG00000273554	AC136616.1	1.11984	0.0238363
ENSG00000174165	ZDHHC24	0.595417	0.0240749
ENSG00000196663	TECPR2	0.727923	0.0240916
ENSG00000142751	GPN2	0.608598	0.0240938
ENSG00000176593	AC008969.1	1.13391	0.0246352
ENSG00000144485	HES6	0.628292	0.0246985
ENSG00000171680	PLEKHG5	1.2641	0.0247312
ENSG00000140400	MAN2C1	1.0395	0.0247808
ENSG00000005513	SOX8	0.836246	0.0247873
ENSG00000108826	MRPL27	0.682481	0.0248278
ENSG00000283538	AC005972.3	1.38332	0.0248556
ENSG00000128016	ZFP36	0.89178	0.0248584
ENSG00000122257	RBBP6	0.648725	0.0249353
ENSG00000172985	SH3RF3	1.01764	0.0249543
ENSG00000099849	RASSF7	0.688465	0.0250907
ENSG00000003402	CFLAR	0.696941	0.0250955
ENSG00000160460	SPTBN4	0.857185	0.0251243
ENSG00000152409	JMY	0.706215	0.0251657
ENSG00000127124	HIVEP3	0.764277	0.0252798
ENSG00000172943	PHF8	0.740214	0.0253185
ENSG00000134884	ARGLU1	1.26531	0.0253395
ENSG00000272277	AL031963.3	1.16522	0.0254391
ENSG00000180233	ZNRF2	0.905436	0.0254988
ENSG00000160226	CFAP410	1.01735	0.025505
ENSG00000168792	ABHD15	0.621057	0.0255348
ENSG00000164715	LMTK2	0.625861	0.0256538
ENSG00000099889	ARVCF	1.02382	0.0256672
ENSG00000176915	ANKLE2	0.597843	0.0257767
ENSG00000099864	PALM	0.745739	0.0258112
ENSG00000224531	SMIM13	0.632142	0.0258252
ENSG00000140995	DEF8	0.597986	0.0258588
ENSG00000054267	ARID4B	0.765382	0.0259002
ENSG00000115041	KCNIP3	0.944749	0.0259241
ENSG00000183092	BEGAIN	0.969133	0.0259813
ENSG00000124380	SNRNP27	0.860359	0.0261052
ENSG00000137171	KLC4	0.606657	0.0261154
ENSG00000227473	TSSK5P	1.07488	0.026134
ENSG00000075234	TTC38	0.755992	0.0262239
ENSG00000141497	ZMYND15	0.586597	0.0265563
ENSG00000205414	AC007608.1	1.24948	0.0267236
ENSG00000273419	AC004877.1	0.807753	0.0268161
ENSG00000068308	OTUD5	0.58646	0.0268731
ENSG00000125746	EML2	0.68456	0.0270412
ENSG00000165757	JCAD	0.823063	0.0270873
ENSG00000196456	ZNF775	0.870437	0.0272469
ENSG00000086544	ITPKC	0.819243	0.0272587
ENSG00000136807	CDK9	0.589546	0.0273897
ENSG00000196187	TMEM63A	0.72651	0.027512
ENSG00000175938	ORAI3	1.69033	0.0275364
ENSG00000183826	BTBD9	1.05983	0.0275379
ENSG00000100416	TRMU	0.682966	0.0275827
ENSG00000197530	MIB2	0.958311	0.0275915
ENSG00000115211	EIF2B4	0.804388	0.0276956
ENSG00000015532	XYLT2	0.741297	0.0277021
ENSG00000215041	NEURL4	0.695129	0.0277982
ENSG00000204991	SPIRE2	0.805607	0.0278719
ENSG00000136327	NKX2-8	1.02093	0.0278963
ENSG00000178919	FOXE1	1.43122	0.0279137
ENSG00000068971	PPP2R5B	0.758258	0.0279309
ENSG00000259291	ZNF710-AS1	0.646978	0.0280039
ENSG00000181418	DDN	0.921912	0.0282224
ENSG00000169026	SLC49A3	0.960225	0.0282943
ENSG00000123395	ATG101	0.649506	0.0283327
ENSG00000170468	RIOX1	0.770305	0.0283824
ENSG00000268120	AC010336.3	1.93122	0.0285011
ENSG00000189410	SH2D5	0.674013	0.0285682
ENSG00000214026	MRPL23	0.899987	0.0286174
ENSG00000184371	CSF1	0.735973	0.0288026
ENSG00000277363	SRCIN1	0.616203	0.029054
ENSG00000099949	LZTR1	1.46623	0.029184
ENSG00000116273	PHF13	0.592671	0.0291981
ENSG00000134020	PEBP4	1.07055	0.0292294
ENSG00000154832	CXXC1	0.775598	0.0292321
ENSG00000254740	AP003396.3	0.859434	0.0292425
ENSG00000225138	SLC9A3-AS1	1.66526	0.0293078
ENSG00000131398	KCNC3	0.644389	0.0293823
ENSG00000073050	XRCC1	1.09029	0.0294449
ENSG00000174137	FAM53A	1.79114	0.0295755
ENSG00000124507	PACSIN1	1.01215	0.0295974
ENSG00000130762	ARHGEF16	0.956177	0.029656
ENSG00000130956	HABP4	0.669495	0.0296594
ENSG00000165138	ANKS6	0.636995	0.0297292
ENSG00000197362	ZNF786	0.792483	0.0297348
ENSG00000148339	SLC25A25	0.655802	0.0297389
ENSG00000278964	AC132938.5	1.31002	0.0299116
ENSG00000130635	COL5A1	1.97225	0.0299208
ENSG00000122678	POLM	0.950187	0.0301117
ENSG00000167034	NKX3-1	0.872243	0.0302981
ENSG00000132005	RFX1	0.650054	0.0303314
ENSG00000185567	AHNAK2	0.77264	0.0303813
ENSG00000223652	AC106786.1	0.97876	0.0304263
ENSG00000233138	AL023584.1	0.647685	0.0304743
ENSG00000103496	STX4	0.653434	0.0305049
ENSG00000101246	ARFRP1	0.685126	0.0305273
ENSG00000284976	BX255925.3	0.662041	0.0305651
ENSG00000134815	DHX34	0.597179	0.0305928
ENSG00000141295	SCRN2	0.821452	0.0306858
ENSG00000116985	BMP8B	1.23755	0.0308602
ENSG00000143028	SYPL2	0.666277	0.0312021
ENSG00000054967	RELT	0.673791	0.0312465
ENSG00000099992	TBC1D10A	1.01621	0.0312966
ENSG00000248724	NPHP3-AS1	1.08174	0.031311
ENSG00000231133	HAR1B	1.18974	0.0313149
ENSG00000129667	RHBDF2	0.982417	0.0313753
ENSG00000254827	SLC22A18AS	0.809638	0.0315629
ENSG00000148384	INPP5E	0.637281	0.0317666
ENSG00000186897	C1QL4	1.50588	0.0318773
ENSG00000102780	DGKH	0.801495	0.0320618
ENSG00000137824	RMDN3	0.597833	0.0322164
ENSG00000275266	AC051649.3	1.60679	0.0323689
ENSG00000145743	FBXL17	0.856432	0.0323959
ENSG00000144120	TMEM177	0.832858	0.0324972
ENSG00000160293	VAV2	0.63766	0.0327256
ENSG00000130600	H19	2.0144	0.0329778
ENSG00000157978	LDLRAP1	0.776368	0.0330059
ENSG00000064545	TMEM161A	0.654219	0.0330117
ENSG00000065970	FOXJ2	0.700336	0.0331978
ENSG00000260894	AC027682.3	1.33265	0.0332589
ENSG00000162980	ARL5A	0.99624	0.0334771
ENSG00000260267	AC026471.1	0.859375	0.0335223
ENSG00000011478	QPCTL	0.802285	0.0335245
ENSG00000037280	FLT4	0.659957	0.0336579
ENSG00000178814	OPLAH	0.71733	0.0337056
ENSG00000187796	CARD9	1.12543	0.0341297
ENSG00000104946	TBC1D17	0.647409	0.0342259
ENSG00000247675	LRP4-AS1	0.622182	0.0342995
ENSG00000077044	DGKD	0.610535	0.034303
ENSG00000273387	AC005005.3	0.602978	0.0343099
ENSG00000136367	ZFHX2	0.723871	0.0343417
ENSG00000101577	LPIN2	0.599151	0.0344117
ENSG00000109255	NMU	1.60706	0.0350251
ENSG00000160993	ALKBH4	0.661944	0.0350661
ENSG00000171914	TLN2	0.785167	0.0353378
ENSG00000130294	KIF1A	0.94048	0.035511
ENSG00000116584	ARHGEF2	0.60869	0.0356375
ENSG00000275700	AATF	0.609873	0.0356605
ENSG00000141933	TPGS1	0.618444	0.0359627
ENSG00000180902	D2HGDH	1.06447	0.0360282
ENSG00000115756	HPCAL1	0.632562	0.0361109
ENSG00000103199	ZNF500	0.985361	0.0363335
ENSG00000260404	AC110079.1	2.15954	0.0364088
ENSG00000132003	ZSWIM4	0.89548	0.0366876
ENSG00000129993	CBFA2T3	0.804044	0.0370765
ENSG00000267757	EML2-AS1	0.58824	0.0371514
ENSG00000260552	AC023043.1	1.92329	0.0372495
ENSG00000229413	AC018638.1	0.81871	0.037356
ENSG00000184441	AP001062.1	0.707963	0.0374674
ENSG00000198113	TOR4A	2.08552	0.0375555
ENSG00000162510	MATN1	1.27813	0.0378774
ENSG00000013016	EHD3	0.82054	0.0378782
ENSG00000148926	ADM	0.943645	0.038127
ENSG00000116514	RNF19B	0.617204	0.0383006
ENSG00000225177	AL590617.2	1.32468	0.0383154
ENSG00000100023	PPIL2	0.627627	0.0384278
ENSG00000115112	TFCP2L1	1.40318	0.0385876
ENSG00000117013	KCNQ4	0.754923	0.038759
ENSG00000106261	ZKSCAN1	0.680559	0.0390093
ENSG00000257594	GALNT4	1.67266	0.0390737
ENSG00000157014	TATDN2	0.676153	0.0392191
ENSG00000272405	AL365181.3	0.846724	0.0392209
ENSG00000164576	SAP30L	0.751036	0.0396691
ENSG00000178104	PDE4DIP	0.697855	0.039742
ENSG00000110719	TCIRG1	0.643384	0.0398568
ENSG00000167280	ENGASE	1.22544	0.0399084
ENSG00000103264	FBXO31	0.665391	0.0401269
ENSG00000184557	SOCS3	0.69959	0.0402314
ENSG00000183048	SLC25A10	0.760056	0.0402639
ENSG00000163412	EIF4E3	0.680234	0.0403034
ENSG00000175137	SH3BP5L	0.710193	0.0403124
ENSG00000160703	NLRX1	0.734958	0.0404973
ENSG00000170837	GPR27	0.824242	0.0406158
ENSG00000101190	TCFL5	0.707996	0.0406737
ENSG00000116922	C1orf109	0.867804	0.0407155
ENSG00000118058	KMT2A	0.589546	0.0408321
ENSG00000113522	RAD50	1.46425	0.0408419
ENSG00000125449	ARMC7	0.638688	0.0408812
ENSG00000076555	ACACB	0.670877	0.0410692
ENSG00000139899	CBLN3	0.594189	0.041208
ENSG00000226963	AC078883.2	0.71899	0.0416752
ENSG00000020633	RUNX3	0.791574	0.0418127
ENSG00000262662	AC127496.4	0.59153	0.0420305
ENSG00000272817	AL359198.1	1.0407	0.042122
ENSG00000183579	ZNRF3	0.587816	0.042276
ENSG00000249158	PCDHA11	0.738675	0.0423596
ENSG00000108352	RAPGEFL1	1.10148	0.0425301
ENSG00000102967	DHODH	0.904807	0.0425365
ENSG00000163531	NFASC	0.826122	0.0425753
ENSG00000135100	HNF1A	0.797856	0.0429815
ENSG00000106571	GLI3	0.64776	0.0430946
ENSG00000248333	CDK11B	0.878656	0.0431225
ENSG00000171861	MRM3	0.786033	0.0434196
ENSG00000204176	SYT15	0.821114	0.0434623
ENSG00000023892	DEF6	0.664328	0.0437384
ENSG00000140511	HAPLN3	0.808673	0.0437569
ENSG00000187583	PLEKHN1	1.07329	0.043904
ENSG00000197106	SLC6A17	0.649251	0.0441379
ENSG00000104381	GDAP1	0.788266	0.0441667
ENSG00000165506	DNAAF2	0.675719	0.044267
ENSG00000280417	AC096887.2	1.12347	0.045068
ENSG00000159314	ARHGAP27	0.75889	0.0452456
ENSG00000142102	PGGHG	0.607944	0.0453115
ENSG00000181982	CCDC149	1.3306	0.0454725
ENSG00000246705	H2AJ	1.02227	0.0456046
ENSG00000185909	KLHDC8B	1.06155	0.0459441
ENSG00000008405	CRY1	0.812925	0.0459833
ENSG00000102871	TRADD	1.0107	0.0460093
ENSG00000259098	AC025884.2	0.906924	0.0460309
ENSG00000263327	TAPT1-AS1	1.42638	0.0462712
ENSG00000176410	DNAJC30	0.820019	0.0463057
ENSG00000131591	C1orf159	0.676758	0.0463168
ENSG00000127452	FBXL12	0.8036	0.046668
ENSG00000213588	ZBTB9	0.966198	0.0467861
ENSG00000157873	TNFRSF14	0.816929	0.0468184
ENSG00000174915	PTDSS2	0.625932	0.0468329
ENSG00000068400	GRIPAP1	0.837239	0.046859
ENSG00000103227	LMF1	0.962363	0.0468686
ENSG00000176155	CCDC57	0.793565	0.0472304
ENSG00000205138	SDHAF1	0.734669	0.0473911
ENSG00000004777	ARHGAP33	0.809067	0.0474012
ENSG00000204348	DXO	0.906766	0.0476404
ENSG00000130770	ATP5IF1	0.678911	0.0477473
ENSG00000204498	NFKBIL1	0.659449	0.0479187
ENSG00000176531	PHLDB3	0.787157	0.0482477
ENSG00000171132	PRKCE	0.742876	0.048291
ENSG00000270170	NCBP2AS2	0.848154	0.0483504
ENSG00000115107	STEAP3	0.66679	0.0484231
ENSG00000153487	ING1	0.943871	0.0485269
ENSG00000168062	BATF2	0.716769	0.0485302
ENSG00000164050	PLXNB1	0.821986	0.0485332
ENSG00000181773	GPR3	1.18538	0.0485471
ENSG00000255769	GOLGA2P10	1.02632	0.0486637
ENSG00000230487	PSMG3-AS1	0.879084	0.0487104
ENSG00000186806	VSIG10L	0.607177	0.0488304
ENSG00000223393	AL118511.1	0.657612	0.0489153
ENSG00000131242	RAB11FIP4	0.806339	0.0489161
ENSG00000263414	MIR3187	0.813604	0.048967
ENSG00000007944	MYLIP	1.35624	0.0490245
ENSG00000090975	PITPNM2	0.62488	0.0492376
ENSG00000171105	INSR	0.608413	0.0492453
ENSG00000204791	SMPD5	0.889019	0.0493548
ENSG00000174672	BRSK2	0.681256	0.0495091
ENSG00000171443	ZNF524	0.813356	0.0495946
ENSG00000237786	GFOD1-AS1	0.839535	0.0496784
ENSG00000066230	SLC9A3	1.52358	0.0496871
ENSG00000107874	CUEDC2	0.643845	0.0498177
ENSG00000080031	PTPRH	0.752094	0.0498447
ENSG00000139438	FAM222A	0.959577	0.0499384
