# Supplementary material for: ALYREF condensation stabilizes m5C-modified PARP10 mRNA and promotes PI3K-AKT signaling in ovarian cancer
Source: EMBO J. 2025 Dec 1;45(2):471–503. doi: 10.1038/s44318-025-00657-0 (PMC12811383; doi:10.1038/s44318-025-00657-0)
Supplement: Supplementary file 2 — Table EV2 [file 44318_2025_657_MOESM2_ESM.xlsx]

## Sheet: 1879_clusterprofiler_go_p0.05
ONTOLOGY	ID	Description	GeneRatio	BgRatio	pvalue	geneID
MF	GO:0003714	transcription corepressor activity	52/1521	254/19669	6.95403e-11	TRIM28/SMARCA4/E4F1/EID1/IRF2BP1/ID3/SKI/NACC2/MYBBP1A/CREBBP/ATN1/CBX4/JUNB/SPEN/TLE3/DDX54/YAP1/NR2F2/NAB2/NCOR2/ZBTB7A/HDAC7/UBP1/AJUBA/MTA2/ARHGAP35/RCOR2/PAWR/RARA/KCTD1/MIER2/DRAP1/DNMT3B/LIMD1/LDB1/YY1/TONSL/SIRT6/TOB2/MECP2/MAP3K10/MNT/WTIP/SAP30/TRIB3/SIN3B/SIAH2/ARID5A/DNMT3A/KCNIP3/CBFA2T3/TFCP2L1
BP	GO:0016570	histone modification	72/1488	493/20536	8.82083e-09	HCFC1/KMT2D/SREBF1/H1-4/EPOP/ZBTB7B/LMNA/EID1/PKN1/H1-2/SKI/NACC2/KDM5C/GATA2/CREBBP/PPM1F/RPS6KA4/EP300/UHRF1/DOT1L/MLLT6/MSL1/HDAC7/HMGA2/EP400/MBD3/CBX8/MTA2/PYGO2/EHMT2/BAP1/MCRS1/SETD1A/SETD1B/MIER2/DNMT3B/ZNHIT1/PRDM16/MCM3AP/SFPQ/LDB1/AKAP8L/ZNF335/NAA60/ATXN7L3/HASPIN/MTHFR/PER1/SIRT6/TET3/H1-5/KMT2B/MSL2/TAF6L/BRD1/MECP2/CHD5/SAP30/RBM14/PRKD2/SIN3B/KMT5C/PRMT6/SIRT7/SRCAP/PHF8/ARID4B/CD…
MF	GO:0003713	transcription coactivator activity	59/1521	352/19669	1.26585e-08	HCFC1/TRIM28/KMT2D/ABL1/JUND/BCL9L/HELZ2/SMARCA4/E4F1/PKN1/PML/CREBBP/TCF3/EP300/BICRA/JUNB/NFKB2/ACTN4/NIBAN2/YAP1/CCAR2/ARID1A/RRP1B/MAML1/CITED4/MTA2/PPARD/SOX12/GTF2F1/RXRA/MED16/JUN/RARA/NR2F1/PRDM16/CEBPA/EDF1/NR1H2/ABT1/PPRC1/ATXN7L3/TRERF1/MRTFA/ARID1B/YY1/SCAND1/FOXC1/SIX3/SOX4/TAF6L/REXO4/GMEB2/WWC1/PRPF6/MNT/RBM14/SRCAP/JMY/LPIN2
CC	GO:0000790	nuclear chromatin	63/1530	423/21659	1.4264e-08	CENPB/TRIM28/JUND/H1-4/EME2/SMARCA4/H1-2/H3-3B/NACC2/CREBBP/TCF3/BICRA/H3-3A/TNKS1BP1/UHRF1/CHAF1A/JUNB/CHD3/TELO2/CCAR2/MEF2D/H2AC6/NCOR2/ARID1A/ZBTB7A/EP400/MBD3/CBX8/MTA2/PPARD/CEBPB/RXRA/EHMT2/PAWR/JUN/NFATC1/USF1/RARA/CDK12/MCRS1/SETD1A/ZNHIT1/CBX7/LDB1/SLX4/ARID1B/YY1/NASP/H1-5/FOXC1/BRD9/SMAD3/CHD5/SIN3B/KMT5C/SIRT7/SRCAP/DNMT3A/CDK9/XRCC1/RAD50/RUNX3/H2AJ
BP	GO:0048568	embryonic organ development	67/1488	466/20536	5.35521e-08	TBX2/TRIM28/COL5A2/SCRIB/DVL1/RDH10/TRIOBP/ID3/GATA2/MEGF8/ABR/CELSR1/SMO/NES/PKD1/JUNB/FOXL2/YAP1/FGFR1/ZFPM1/NR2F2/SLC9A3R1/GTPBP3/ARID1A/BCR/NTN1/MBD3/NOTCH1/POLE/CEBPB/SLC39A3/GLI2/ALX4/MIB1/SH2B3/RARA/VASH1/CCN1/PKD2/FUZ/CEBPA/WHRN/PKDCC/HS6ST1/MESP1/PHLDA2/FOXC1/IFT140/SIX3/PTK7/SMAD3/TBX1/FZD2/GBX2/PDGFB/EGFR/FZD5/DLX2/HOXC9/ALX3/RBBP6/FOXE1/ADM/KCNQ4/SOCS3/KMT2A/GLI3
CC	GO:0000792	heterochromatin	22/1530	84/21659	5.47421e-08	CENPB/TRIM28/CBX6/H1-4/PML/TNKS1BP1/UHRF1/NOP53/CBX2/RRP1B/HMGA2/MBD3/CBX8/LRWD1/H1-5/FOXC1/MECP2/CHD5/INCENP/MORC2/KMT5C/DNMT3A
BP	GO:0046777	protein autophosphorylation	43/1488	257/20536	2.14345e-07	TRIM28/ABL1/WNK1/STK11/WNK2/PIM3/DAPK3/TAOK2/TNKS1BP1/CSK/EPHB4/MINK1/PPP2R5A/FGFR1/BCR/FGFR3/PDPK1/ATP13A2/MAP3K11/JUN/DDR1/MAP3K9/CDK12/MVP/CSNK1G2/ULK1/SRC/TESK1/TNK2/RAP2B/MAP3K10/EEF2K/PASK/MAP3K3/PDGFB/PRKD2/EGFR/RIPK1/LMTK2/PPP2R5B/FLT4/RAD50/INSR
MF	GO:0031267	small GTPase binding	71/1521	498/19669	3.69431e-07	SBF1/PPP6R1/FLNA/DENND4B/DVL1/RAB11FIP3/TBC1D10B/PKN1/TRIOBP/RANGAP1/CDC42BPB/XPO6/MYO9B/MYO1C/PAK4/FGD1/ABR/DAPK3/TSC2/TBC1D16/ARHGEF17/RIN1/HPS6/MICALL1/BCR/TBC1D12/SGSM2/RAB11FIP5/PLEKHG2/ARHGEF40/TNPO2/ITPKA/RUSC2/ANKRD27/TRIO/RANBP3/BICDL1/MAP3K11/MTSS2/CDC42EP4/MICAL3/PLEKHG3/IQGAP3/ULK1/BICD2/AKAP13/EVI5L/IPO13/LLGL2/OBSCN/ARHGEF1/EPS8L1/RUNDC1/RILPL1/RBSN/TBC1D22A/ROCK2/RAPGEF2/MICALL2/TB…
MF	GO:0017016	Ras GTPase binding	69/1521	483/19669	4.99553e-07	SBF1/PPP6R1/FLNA/DENND4B/DVL1/RAB11FIP3/TBC1D10B/PKN1/TRIOBP/RANGAP1/CDC42BPB/XPO6/MYO9B/MYO1C/PAK4/FGD1/ABR/DAPK3/TBC1D16/ARHGEF17/RIN1/HPS6/MICALL1/BCR/TBC1D12/SGSM2/RAB11FIP5/PLEKHG2/ARHGEF40/TNPO2/ITPKA/RUSC2/ANKRD27/TRIO/RANBP3/BICDL1/MAP3K11/MTSS2/CDC42EP4/MICAL3/PLEKHG3/IQGAP3/ULK1/BICD2/AKAP13/EVI5L/IPO13/LLGL2/OBSCN/ARHGEF1/EPS8L1/RUNDC1/RBSN/TBC1D22A/ROCK2/RAPGEF2/MICALL2/TBC1D2B/DENND2…
CC	GO:0042641	actomyosin	20/1530	82/21659	7.58919e-07	ZYX/MYH9/TLNRD1/PDLIM7/CDC42BPB/CORO1B/ACTN4/MYH14/TRIP6/SIPA1L3/MYH10/FHOD1/DBN1/SH2B2/MYO18A/FLNB/FBLIM1/BAG3/MICALL2/FSCN1
BP	GO:0033044	regulation of chromosome organization	54/1488	373/20536	8.33509e-07	TRIM28/SREBF1/H1-4/ANAPC11/TACC3/PARP10/ZBTB7B/LMNA/EID1/H1-2/H3-3B/PML/SKI/GATA2/RPS6KA4/H1-10/NUMA1/H3-3A/TRAPPC12/MLLT6/CENPV/MAP1S/HNRNPD/PYGO2/HNRNPA2B1/CDT1/SETD1A/ESPL1/DNMT3B/MCM2/ZNHIT1/SFPQ/SLX4/AKAP8L/ZNF335/SRC/ACD/MTHFR/SIRT6/TERF2IP/H1-5/KMT2B/UPF1/MECP2/SMG6/TINF2/PRKD2/MORC2/PRMT6/PHF8/CDK9/XRCC1/KMT2A/RAD50
CC	GO:0005938	cell cortex	48/1530	325/21659	9.40001e-07	SAPCD2/FLNA/MYH9/NCL/MYO9B/LASP1/SPTBN2/NUMA1/RHOB/NF2/CRIP2/GPSM1/TMEM250/ACTN4/SHROOM1/PDZD4/CLTB/DBNL/UNC13A/SPTAN1/SPTBN1/HIP1R/CCN2/MYH10/MTSS2/TRAK1/SHROOM3/EXOC7/PHLDB1/PKD2/MICAL3/DCTN1/BSN/GSN/TIGD5/AKAP13/C2CD2L/DBN1/LLGL2/SPTB/FLNB/PPFIA3/MAEA/ARC/DENND2B/SPTBN4/SPIRE2/KCNC3
MF	GO:0045296	cadherin binding	54/1521	357/19669	1.50924e-06	BSG/PLEC/HCFC1/GOLGA3/FLNA/RTN4/FASN/EEF1D/LARP1/MYH9/SCRIB/GCN1/MPRIP/RANGAP1/EFHD2/LASP1/PAK4/CORO1B/SPTBN2/KLC2/H1-10/TNKS1BP1/TLN1/DAB2IP/NIBAN2/DBNL/MICALL1/SPTAN1/SCYL1/RAB11B/SPTBN1/NOTCH3/EHD4/CRKL/PLCB3/SLC9A3R2/FXYD5/SRC/DBN1/UBFD1/PKP3/FLNB/EPS8L1/CC2D1A/GOLGA2/BAG3/EGFR/FSCN1/CCS/ARGLU1/ARVCF/ARHGEF16/TBC1D10A/PTPRH
BP	GO:0001503	ossification	59/1488	430/20536	1.58965e-06	COL5A2/INPPL1/FASN/JUND/ISG15/ALYREF/PDLIM7/ID1/H3-3B/IFITM1/ID3/FAM20C/SKI/MYBBP1A/SMO/MRC2/H3-3A/LRP5/LTBP3/JUNB/SMAD6/MEF2D/KREMEN2/NAB2/HDAC7/RRBP1/NOTCH1/FGFR3/CEBPB/GLI2/CCN2/SBNO2/CCN1/LIMD1/CEBPA/COL6A1/TWIST2/PKDCC/FBXL15/RRAS2/FOXC1/TOB2/SMAD3/CHSY1/TP53INP2/ZBTB40/SH3PXD2B/LRP4/EGFR/TRPM4/TUFT1/SOX8/RIOX1/CSF1/BMP8B/MATN1/TCIRG1/GLI3/PLXNB1
BP	GO:0018205	peptidyl-lysine modification	59/1488	432/20536	1.84927e-06	HCFC1/TRIM28/KMT2D/H1-4/NUP210/LMNA/P3H3/EID1/H1-2/RANGAP1/GATA2/CREBBP/RPS6KA4/EP300/CBX4/P3H4/DOT1L/MLLT6/MSL1/EP400/MBD3/PLOD3/ANTKMT/PYGO2/HMG20B/EHMT2/DOHH/MCRS1/SETD1A/SETD1B/DNMT3B/PRDM16/MCM3AP/LDB1/EGR1/ZNF335/NAA60/NUP214/TOLLIP/PER1/TET3/H1-5/KMT2B/MSL2/SOX4/TAF6L/LOXL2/BRD1/MECP2/SENP3/LIPT2/CHD5/KMT5C/PRMT6/TRPM4/SRCAP/ARID4B/CXXC1/KMT2A
MF	GO:0003779	actin binding	65/1521	463/19669	1.95755e-06	TPM2/PPP1R9B/PLEC/FLNA/INPPL1/ABL1/MYH9/TLNRD1/MARCKSL1/MPRIP/PDLIM7/TRIOBP/MYO9B/MYO1C/LASP1/CORO1B/SPTBN2/NF2/DAG1/TLN1/ACTN4/SHROOM1/MYH14/DBNL/MAP1S/SPTAN1/MYH11/OBSL1/AJUBA/SPTBN1/HIP1R/CAMSAP3/MYH10/MTSS2/PAWR/VASH1/SHROOM3/MICAL3/SHANK3/FHOD1/FXYD5/SAMD14/SMTN/GSN/TIGD5/DBN1/MYO18A/MRTFA/SPTB/FLNB/EPS8L1/MAEA/EGFR/CROCC/VPS18/MICALL2/MYO7B/FSCN1/SPTBN4/JMY/MIB2/SPIRE2/ALKBH4/TLN2/PRKCE
BP	GO:0034329	cell junction assembly	60/1488	444/20536	2.14723e-06	PLEC/AGRN/FLNA/ABL1/ADGRL1/DVL1/NECTIN1/MYO1C/PPM1F/DLG5/SPTBN2/NLGN2/DAPK3/LRFN4/LRRC24/LAMC1/PLXNB2/EIF4G1/TAOK2/TLN1/PRKCH/PLXND1/PIP5K1C/ACTN4/DBNL/TRIP6/BCR/HDAC7/NTN1/AJUBA/PDPK1/CAMSAP3/CRKL/ADGRB2/TPBG/ADGRB1/SHANK3/LDB1/BSN/SRC/TBCD/PKP3/LRFN1/GJD3/LRFN3/SMAD3/FBLIM1/MECP2/EEF2K/ZNF703/LRP4/ROCK2/RAPGEF2/FZD5/MICALL2/FSCN1/ARVCF/TLN2/NFASC/PLXNB1
MF	GO:0005096	GTPase activator activity	47/1521	300/19669	2.67279e-06	TBC1D10B/RANGAP1/SIPA1/MYO9B/ABR/TSC2/TBC1D16/AGAP3/DAB2IP/VPS9D1/RIN1/SYDE1/ARAP1/BCR/TBC1D12/SGSM2/SIPA1L3/RABEP2/ARHGAP35/ANKRD27/AGAP1/RANBP3/GIT1/SMAP2/MTSS2/RGS3/JUN/ARFGAP1/RAP1GAP2/ARHGAP39/EVI5L/TBCD/LLGL2/RASAL2/ARHGEF1/ARHGAP45/GNAQ/RUNDC1/SYDE2/TBC1D22A/RAPGEF2/TBC1D2B/TBC1D10A/TBC1D17/ARHGAP27/ARHGAP33/PLXNB1
BP	GO:0021915	neural tube development	30/1488	167/20536	3.24092e-06	ABL1/SCRIB/DVL1/FKBP8/SKI/CELSR1/SMO/PLXNB2/TSC2/PKD1/ARID1A/NOTCH1/PLOD3/ARHGAP35/GLI2/MIB1/RARA/SHROOM3/LHX2/PKD2/FUZ/MTHFR/FOXA1/IFT140/SOX4/PTK7/FZD2/GBX2/ADM/GLI3
BP	GO:0061448	connective tissue development	43/1488	284/20536	3.34434e-06	TIMP1/SERPINH1/LRP5/PKD1/DDRGK1/LTBP3/ZNF219/FGFR1/ZNF516/MEF2D/HMGA2/NOTCH1/PPARD/FGFR3/VWA1/GLI2/CCN2/COL6A2/RARA/CCN1/COL6A1/EGR1/PKDCC/EVC/FOXA1/LOXL2/SMAD3/CHSY1/CHADL/SH3PXD2B/MEX3C/PDGFB/TRPM4/DLX2/SOX8/CFLAR/CSF1/SLC25A25/COL5A1/BMP8B/MATN1/RUNX3/GLI3
BP	GO:0030010	establishment of cell polarity	27/1488	143/20536	3.75531e-06	SAPCD2/MYH9/SCRIB/STK11/MAP4/NUMA1/PKD1/GOLPH3/SLC9A3R1/AMOTL2/SIPA1L3/CAMSAP3/HTT/CRKL/DCTN1/GSN/MYO18A/LLGL2/CRK/PTK7/WWC1/WEE1/ROCK2/CYP26B1/FSCN1/ARHGEF2/BRSK2
BP	GO:0060562	epithelial tube morphogenesis	51/1488	365/20536	4.73022e-06	TBX2/ABL1/SCRIB/DVL1/RDH10/PML/SKI/DLG5/MEGF8/CELSR1/SMO/PLXNB2/RHOB/LRP5/TSC2/DAG1/PKD1/PLXND1/LZTS2/YAP1/ARID1A/NTN1/NOTCH1/ARHGAP35/GLI2/MIB1/NKX2-1/RARA/DDR1/SHROOM3/LHX2/NRARP/PKD2/FUZ/SRC/MESP1/MTHFR/SIRT6/FOXA1/SOX4/PTK7/SMAD3/TBX1/FZD2/GBX2/PRKD2/SOX8/CSF1/NKX3-1/ADM/GLI3
BP	GO:0007411	axon guidance	43/1488	288/20536	4.82225e-06	BSG/AGRN/DVL1/NECTIN1/PDLIM7/GPC1/SPTBN2/MEGF8/SMO/PLXNB2/DAG1/PLXNA1/EPHB4/PLXND1/NIBAN2/SEMA6B/NTN1/SPTAN1/ARHGAP35/TRIO/SPTBN1/GLI2/MYH10/NKX2-1/LHX2/SHANK3/SRC/SEMA3F/LAMB2/CRMP1/SPTB/ZSWIM8/SEMA4B/CELSR3/PIK3CD/GBX2/UNC5B/EFNB1/SPTBN4/ZSWIM4/NFASC/GLI3/PLXNB1
BP	GO:0001701	in utero embryonic development	55/1488	405/20536	4.85965e-06	HCFC1/TRIM28/RTN4/MYH9/RDH10/GATA2/JAG2/SMO/RRP7A/ADCY9/PKD1/JUNB/ANKRD11/MGAT1/FGFR1/LMX1B/NR2F2/MBD3/SLC30A1/NOTCH1/PLOD3/CEBPB/PYGO2/SLC39A3/RXRA/CAMSAP3/GLI2/MYH10/MIB1/SH3PXD2A/VASH1/CCN1/PKD2/CEBPA/ZNF335/DBN1/GNA12/HS6ST1/NASP/PHLDA2/FOXC1/MAFG/SMAD3/RUNDC1/PDGFB/PELO/EGFR/APBA3/FZD5/TAB1/SOX8/RBBP6/ADM/SOCS3/GLI3
BP	GO:0097485	neuron projection guidance	43/1488	289/20536	5.27624e-06	BSG/AGRN/DVL1/NECTIN1/PDLIM7/GPC1/SPTBN2/MEGF8/SMO/PLXNB2/DAG1/PLXNA1/EPHB4/PLXND1/NIBAN2/SEMA6B/NTN1/SPTAN1/ARHGAP35/TRIO/SPTBN1/GLI2/MYH10/NKX2-1/LHX2/SHANK3/SRC/SEMA3F/LAMB2/CRMP1/SPTB/ZSWIM8/SEMA4B/CELSR3/PIK3CD/GBX2/UNC5B/EFNB1/SPTBN4/ZSWIM4/NFASC/GLI3/PLXNB1
CC	GO:0001725	stress fiber	17/1530	70/21659	5.37846e-06	ZYX/MYH9/TLNRD1/PDLIM7/CORO1B/ACTN4/MYH14/TRIP6/SIPA1L3/MYH10/FHOD1/SH2B2/FLNB/FBLIM1/BAG3/MICALL2/FSCN1
CC	GO:0097517	contractile actin filament bundle	17/1530	70/21659	5.37846e-06	ZYX/MYH9/TLNRD1/PDLIM7/CORO1B/ACTN4/MYH14/TRIP6/SIPA1L3/MYH10/FHOD1/SH2B2/FLNB/FBLIM1/BAG3/MICALL2/FSCN1
MF	GO:0019213	deacetylase activity	14/1521	46/19669	5.83931e-06	NACC2/YDJC/NDST1/HDAC7/MTA2/MIER2/AMDHD2/CES2/SIRT6/SAP30/SIN3B/SIRT7/ADPRHL2/SAP30L
BP	GO:0060070	canonical Wnt signaling pathway	51/1488	368/20536	5.98353e-06	WNK1/BCL9L/STK11/DVL1/WNK2/SDC1/DAPK3/LRP5/FZD8/TLE3/PSMD3/DAB2IP/IGFBP6/LZTS2/YAP1/CCAR2/KREMEN2/SLC9A3R1/NOTCH1/PYGO2/APC2/PLEKHA4/TMEM198/NRARP/CSNK1G2/FUZ/LIMD1/EGR1/SRC/FAM53B/ZBED3/LATS2/MESP1/JRK/SOX4/PTK7/SMAD3/FZD7/FRAT2/GNAQ/FZD2/ZNF703/LRRK1/FOXO3/LRP4/SIAH2/EGFR/FZD5/TRPM4/ZNRF3/GLI3
CC	GO:0031252	cell leading edge	56/1530	430/21659	6.80287e-06	PPP1R9B/INPPL1/ABL1/MYH9/SCRIB/PDLIM7/CDC42BPB/BCAR1/MYO1C/CORO1B/FGD1/PIEZO1/NF2/DAG1/TLN1/DGKZ/PLXND1/CSPG4/PIP5K1C/DBNL/SLC9A3R1/AJUBA/PLEKHO1/PSD/APC2/SPTBN1/HIP1R/MYH10/MTSS2/PKD2/LDB1/GSN/SRC/DBN1/SH2B2/PDXP/MPP2/ARHGAP45/EPS8L1/WWC1/ABCA7/ADORA1/FSCN1/PLEKHG5/JMY/PALM/JCAD/DDN/SRCIN1/KCNC3/PACSIN1/STX4/INPP5E/TLN2/ARHGEF2/INSR
CC	GO:0005667	transcription regulator complex	58/1530	452/21659	7.40186e-06	TBX2/TRIM28/JUND/BCL9L/SKI/TCF3/EP300/JUNB/SPEN/TLE3/CHD3/YAP1/SMAD6/ZFPM1/NCOR2/ZBTB7A/MBD3/AJUBA/HNRNPAB/MTA2/PPARD/CEBPB/PYGO2/ELMSAN1/GTF2F1/RXRA/RCOR2/ALX4/NKX2-1/JUN/NFATC1/USF1/TAF6/SIX5/RARA/ONECUT3/LIMD1/PRDM16/CEBPA/SFPQ/NR1H2/ABT1/LDB1/TRERF1/SNAPC4/BRF1/YY1/SIX3/TAF6L/SMAD3/TEAD3/WTIP/CHD5/DMBX1/RBM14/HES6/RUNX3/GLI3
BP	GO:1902903	regulation of supramolecular fiber organization	52/1488	382/20536	8.16372e-06	FLNA/ABL1/ID1/TRIOBP/MYO1C/PPM1F/CORO1B/SPTBN2/NUMA1/DAPK3/NF2/COLGALT1/DBNL/ARAP1/MAP1S/SPTAN1/PLEKHG2/APC2/ARHGAP35/SPTBN1/HIP1R/CAMSAP3/CCN2/CDC42EP4/CRACD/SHANK3/FHOD1/DCTN1/CAMSAP1/GSN/MID1IP1/AKAP13/DBN1/TBCD/CIT/PDXP/SPTB/TESK1/GBA2/SMAD3/MECP2/TRIM27/CHADL/SH3PXD2B/HSPA1B/ROCK2/SPTBN4/JMY/EML2/SPIRE2/ARHGEF2/PRKCE
CC	GO:0005912	adherens junction	18/1530	80/21659	9.11133e-06	PPP1R9B/NECTIN1/NF2/NECTIN2/NIBAN2/SHROOM1/AJUBA/NOTCH1/CAMSAP3/SHROOM3/LIMD1/TBCD/TNK2/WTIP/SYNM/AJM1/SPTBN4/JCAD
BP	GO:0016575	histone deacetylation	18/1488	79/20536	1.06794e-05	SREBF1/ZBTB7B/SKI/NACC2/HDAC7/MTA2/MIER2/ZNHIT1/SFPQ/AKAP8L/PER1/SIRT6/SAP30/RBM14/PRKD2/SIN3B/SIRT7/SAP30L
BP	GO:0035330	regulation of hippo signaling	7/1488	13/20536	1.20222e-05	DLG5/NF2/WWC3/AJUBA/LIMD1/WWC1/WTIP
MF	GO:0004674	protein serine/threonine kinase activity	64/1521	480/19669	1.2836e-05	WNK1/STK11/WNK2/PKN1/PIM3/PKMYT1/CDC42BPB/FAM20C/PAK4/RPS6KA4/LTBP4/DAPK3/PNCK/TAOK2/PRKCH/MINK1/MAST2/GAK/BCR/ITPKA/TRIO/PDPK1/RPS6KA1/MAP3K11/AATK/MAPK12/MAP3K9/CDK12/STK35/CSNK1G2/MAST3/ULK1/AKAP13/HASPIN/CCND3/LATS2/CIT/STK40/OBSCN/MAP3K6/TESK1/TNK2/PHKA2/MAP3K10/EEF2K/LRRK1/SBK1/CAB39/PASK/MAP3K3/PRKD2/ADCK5/EGFR/ROCK2/NUAK1/RIPK1/MAPK10/STK32C/CAMK1D/LMTK2/CDK9/CDK11B/PRKCE/BRSK2
BP	GO:0000281	mitotic cytokinesis	17/1488	73/20536	1.37119e-05	CHMP1A/RHOB/LZTS2/SPTBN1/MYH10/CDT1/ESPL1/SNX18/CIT/CUL7/CNTROB/INCENP/ZFYVE26/ROCK2/CHMP7/SNX33/KLHDC8B
BP	GO:0010639	negative regulation of organelle organization	55/1488	421/20536	1.52405e-05	H1-4/LMNA/H1-2/TRIOBP/H3-3B/VAT1/SKI/CORO1B/SPTBN2/MAP4/H1-10/H3-3A/TSC2/MLLT6/AURKAIP1/ARAP1/SPTAN1/APC2/ANKRD27/SPTBN1/HIP1R/CAMSAP3/CDT1/PHF23/TOM1L2/CRACD/CCNF/ESPL1/DNMT3B/MCM2/SHANK3/CAMSAP1/SLX4/GSN/MID1IP1/SRC/EVI5L/TBCD/ACD/TERF2IP/H1-5/SPTB/BOK/SMG6/TINF2/RBM14/BAG3/PRMT6/NOL3/SPTBN4/PHF8/EML2/XRCC1/ARHGEF2/RAD50
MF	GO:0042826	histone deacetylase binding	24/1521	121/19669	1.57115e-05	ZBTB7B/PKN1/NACC2/MEF2D/NCOR2/MTA2/HNRNPD/CEBPB/USF1/RARA/MIER2/DNMT3B/ZNHIT1/SFPQ/HIC1/AKAP8L/H1-5/SIX3/SP2/HSPA1B/ZMYND15/NKX3-1/GLI3/CRY1
BP	GO:0006476	protein deacetylation	20/1488	97/20536	1.73347e-05	SREBF1/ZBTB7B/SKI/NACC2/EP300/CCAR2/HDAC7/MTA2/MIER2/ZNHIT1/SFPQ/AKAP8L/PER1/SIRT6/SAP30/RBM14/PRKD2/SIN3B/SIRT7/SAP30L
MF	GO:0030695	GTPase regulator activity	49/1521	341/19669	1.87167e-05	TBC1D10B/RANGAP1/SIPA1/MYO9B/ABR/TSC2/GPSM1/TBC1D16/AGAP3/DAB2IP/VPS9D1/RIN1/SYDE1/ARAP1/BCR/TBC1D12/SGSM2/SIPA1L3/RABEP2/ARHGAP35/ANKRD27/AGAP1/RANBP3/GIT1/SMAP2/MTSS2/RGS3/JUN/ARFGAP1/RAP1GAP2/ARHGAP39/EVI5L/TBCD/LLGL2/RASAL2/TNK2/ARHGEF1/ARHGAP45/GNAQ/RUNDC1/SYDE2/TBC1D22A/RAPGEF2/TBC1D2B/TBC1D10A/TBC1D17/ARHGAP27/ARHGAP33/PLXNB1
BP	GO:0030261	chromosome condensation	13/1488	47/20536	1.97033e-05	H1-4/H1-2/H3-3B/CHMP1A/H1-10/H3-3A/NCAPH2/HMGA2/PHF23/AKAP8L/H1-5/TENT4A/PHF13
BP	GO:0006024	glycosaminoglycan biosynthetic process	22/1488	114/20536	2.02388e-05	AGRN/CHPF/SDC1/GPC1/DSE/CHST3/CHPF2/NDST1/CSPG4/AP2A1/SDC3/BCAN/ST3GAL2/CHST14/B3GALT6/EXTL3/HS6ST1/HSPG2/CHSY1/B4GAT1/PDGFB/XYLT2
BP	GO:0007015	actin filament organization	55/1488	427/20536	2.2847e-05	TPM2/PPP1R9B/ZYX/FLNA/INPPL1/ABL1/ID1/TRIOBP/BCAR1/MYO1C/PPM1F/CORO1B/SPTBN2/RHOB/NF2/ACTN4/SHROOM1/DBNL/ARAP1/SPTAN1/OBSL1/PLEKHG2/ARHGAP35/SPTBN1/HIP1R/CCN2/PAWR/SHROOM3/CDC42EP4/ITGB5/CRACD/MICAL3/SHANK3/FHOD1/SAMD14/GSN/SRC/DBN1/CIT/PDXP/SPTB/TESK1/GBA2/SMAD3/TRIM27/SH3PXD2B/ROCK2/MICALL2/FSCN1/SPTBN4/JMY/SPIRE2/PACSIN1/ARHGEF2/PRKCE
CC	GO:0032432	actin filament bundle	17/1530	78/21659	2.49735e-05	ZYX/MYH9/TLNRD1/PDLIM7/CORO1B/ACTN4/MYH14/TRIP6/SIPA1L3/MYH10/FHOD1/SH2B2/FLNB/FBLIM1/BAG3/MICALL2/FSCN1
BP	GO:0001649	osteoblast differentiation	37/1488	252/20536	3.13327e-05	FASN/JUND/ALYREF/PDLIM7/ID1/H3-3B/IFITM1/ID3/FAM20C/SKI/MYBBP1A/SMO/MRC2/H3-3A/LRP5/JUNB/SMAD6/MEF2D/HDAC7/RRBP1/NOTCH1/CEBPB/GLI2/CCN1/LIMD1/CEBPA/COL6A1/TWIST2/RRAS2/SMAD3/TP53INP2/SH3PXD2B/TRPM4/SOX8/RIOX1/TCIRG1/GLI3
MF	GO:0032266	phosphatidylinositol-3-phosphate binding	12/1521	40/19669	3.17503e-05	PHLDA3/DAB2IP/PLEKHA4/SH3PXD2A/OBSCN/SNX21/TECPR1/SH3PXD2B/ZFYVE26/PLEKHF1/JPH2/ZFYVE28
CC	GO:0031256	leading edge membrane	29/1530	183/21659	3.46118e-05	PPP1R9B/MYO1C/PIEZO1/NF2/TLN1/PLXND1/CSPG4/PIP5K1C/PLEKHO1/PSD/APC2/SPTBN1/HIP1R/MTSS2/SRC/PDXP/MPP2/ARHGAP45/EPS8L1/WWC1/ABCA7/ADORA1/PALM/JCAD/DDN/KCNC3/PACSIN1/ARHGEF2/INSR
BP	GO:1902275	regulation of chromatin organization	31/1488	197/20536	3.5189e-05	TRIM28/SREBF1/H1-4/PARP10/ZBTB7B/LMNA/EID1/H1-2/SKI/GATA2/RPS6KA4/H1-10/MLLT6/MAP1S/PYGO2/SETD1A/DNMT3B/ZNHIT1/AKAP8L/ZNF335/MTHFR/SIRT6/H1-5/KMT2B/MECP2/PRKD2/MORC2/PRMT6/PHF8/CDK9/KMT2A
BP	GO:0006023	aminoglycan biosynthetic process	22/1488	118/20536	3.53577e-05	AGRN/CHPF/SDC1/GPC1/DSE/CHST3/CHPF2/NDST1/CSPG4/AP2A1/SDC3/BCAN/ST3GAL2/CHST14/B3GALT6/EXTL3/HS6ST1/HSPG2/CHSY1/B4GAT1/PDGFB/XYLT2
BP	GO:0000910	cytokinesis	29/1488	179/20536	3.5955e-05	MYH9/RAB11FIP3/CHMP1A/RHOB/TMEM250/CENPV/LZTS2/SPTBN1/GIT1/MYH10/CDC25B/CDT1/ESPL1/KLHL21/SNX18/CIT/PDXP/CUL7/CNTROB/INCENP/ZFYVE26/ROCK2/CHMP7/SNX33/SPIRE2/ALKBH4/KLHDC8B/PRKCE/RAB11FIP4
MF	GO:0060589	nucleoside-triphosphatase regulator activity	53/1521	388/19669	3.61634e-05	TBC1D10B/RANGAP1/SIPA1/HSPBP1/MYO9B/ABR/TSC2/GPSM1/TBC1D16/AGAP3/DAB2IP/VPS9D1/RIN1/SYDE1/ARAP1/BCR/TBC1D12/SGSM2/SIPA1L3/RABEP2/ARHGAP35/ANKRD27/AGAP1/RANBP3/GIT1/SMAP2/MTSS2/RGS3/JUN/ARFGAP1/RAP1GAP2/ARHGAP39/EVI5L/TBCD/LLGL2/RASAL2/TNK2/ARHGEF1/ARHGAP45/GNAQ/RUNDC1/SYDE2/TBC1D22A/BAG3/RAPGEF2/TBC1D2B/TBC1D10A/TBC1D17/ARHGAP27/ARHGAP33/ATP5IF1/PLXNB1/BRSK2
CC	GO:0030863	cortical cytoskeleton	23/1530	130/21659	3.79944e-05	FLNA/MYH9/LASP1/SPTBN2/NUMA1/NF2/ACTN4/SHROOM1/DBNL/SPTAN1/SPTBN1/HIP1R/MTSS2/SHROOM3/BSN/GSN/TIGD5/AKAP13/DBN1/LLGL2/SPTB/MAEA/SPTBN4
BP	GO:0060828	regulation of canonical Wnt signaling pathway	43/1488	313/20536	3.85845e-05	WNK1/STK11/DVL1/WNK2/DAPK3/TLE3/PSMD3/DAB2IP/IGFBP6/LZTS2/YAP1/CCAR2/KREMEN2/SLC9A3R1/NOTCH1/APC2/PLEKHA4/TMEM198/NRARP/CSNK1G2/FUZ/LIMD1/EGR1/SRC/FAM53B/ZBED3/LATS2/MESP1/JRK/SOX4/PTK7/SMAD3/FZD7/GNAQ/ZNF703/LRRK1/FOXO3/LRP4/SIAH2/EGFR/TRPM4/ZNRF3/GLI3
CC	GO:0000118	histone deacetylase complex	16/1530	73/21659	3.98753e-05	CHD3/NCOR2/ZBTB7A/HDAC7/EP400/MBD3/MTA2/ELMSAN1/ZNHIT1/TRERF1/TAF6L/CHD5/SAP30/SIN3B/SRCAP/SAP30L
MF	GO:0060090	molecular adaptor activity	40/1521	267/19669	4.13182e-05	HCFC1/EIF3B/MYH9/DLG5/GAS2L1/EIF4G1/CUX1/SNAP47/TELO2/DAB2IP/NEFH/AP2A1/PCNT/SLC9A3R1/WWC3/OBSL1/RPTOR/HIP1R/SH2B3/SHANK3/SLC9A3R2/FBXW7/BICD2/AKAP13/SH2B2/SUN2/MAPK8IP2/PAXX/SH2B1/WWC1/RBM14/MAPK8IP3/VPS18/ARRDC1/FSCN1/STX4/LDLRAP1/PDE4DIP/RAD50/TRADD
BP	GO:0061640	cytoskeleton-dependent cytokinesis	20/1488	103/20536	4.32544e-05	CHMP1A/RHOB/TMEM250/LZTS2/SPTBN1/MYH10/CDT1/ESPL1/SNX18/CIT/CUL7/CNTROB/INCENP/ZFYVE26/ROCK2/CHMP7/SNX33/SPIRE2/ALKBH4/KLHDC8B
BP	GO:0030111	regulation of Wnt signaling pathway	51/1488	397/20536	4.79334e-05	ABL1/WNK1/STK11/DVL1/SMARCA4/WNK2/SKI/RNF213/DAPK3/TSC2/TLE3/PSMD3/DAB2IP/IGFBP6/LZTS2/YAP1/CCAR2/KREMEN2/SLC9A3R1/NOTCH1/APC2/PLEKHA4/NFATC1/TMEM198/NRARP/CSNK1G2/FUZ/LIMD1/EGR1/HIC1/SRC/FAM53B/ZBED3/LATS2/MESP1/JRK/SIX3/SOX4/PTK7/SMAD3/FZD7/GNAQ/ZNF703/LRRK1/FOXO3/LRP4/SIAH2/EGFR/TRPM4/ZNRF3/GLI3
CC	GO:0001726	ruffle	29/1530	187/21659	5.19285e-05	PPP1R9B/MYH9/PDLIM7/BCAR1/MYO1C/FGD1/NF2/TLN1/PIP5K1C/DBNL/SLC9A3R1/PLEKHO1/PSD/HIP1R/MTSS2/GSN/SRC/SH2B2/PDXP/ARHGAP45/EPS8L1/WWC1/ABCA7/FSCN1/JCAD/PACSIN1/INPP5E/TLN2/ARHGEF2
BP	GO:0030206	chondroitin sulfate biosynthetic process	9/1488	26/20536	5.41577e-05	CHPF/DSE/CHST3/CHPF2/CSPG4/BCAN/B3GALT6/CHSY1/XYLT2
BP	GO:0034968	histone lysine methylation	23/1488	130/20536	5.60318e-05	KMT2D/H1-4/LMNA/H1-2/DOT1L/MLLT6/PYGO2/EHMT2/SETD1A/SETD1B/DNMT3B/PRDM16/ZNF335/TET3/H1-5/KMT2B/MECP2/CHD5/KMT5C/PRMT6/ARID4B/CXXC1/KMT2A
CC	GO:0034399	nuclear periphery	25/1530	151/21659	5.62923e-05	LMNB2/LMNA/PML/CHMP1A/NUMA1/ATN1/DAG1/UHRF1/HNRNPM/TELO2/NCOR2/DGKQ/CEBPB/SMC1A/HNRNPA2B1/SFPQ/AKAP8L/YY1/MAEA/ZNF703/TINF2/MORC2/DNMT3A/SPTBN4/CXXC1
BP	GO:0007409	axonogenesis	60/1488	494/20536	5.68486e-05	BSG/AGRN/RTN4/ABL1/STK11/DVL1/NECTIN1/PDLIM7/GPC1/SPTBN2/MEGF8/SMO/PLXNB2/TAOK2/DAG1/PLXNA1/EPHB4/PLXND1/NEFH/NIBAN2/SEMA6B/DBNL/MAP1S/NTN1/SPTAN1/NOTCH1/ARHGAP35/TRIO/SPTBN1/GLI2/MYH10/NKX2-1/TRAK1/LHX2/ADGRB1/SHANK3/ULK1/SRC/DBN1/SEMA3F/LAMB2/CRMP1/SPTB/NDN/ZSWIM8/SEMA4B/CELSR3/PIK3CD/GBX2/LRP4/UNC5B/EFNB1/LINGO1/SPTBN4/NKX2-8/ZSWIM4/NFASC/GLI3/PLXNB1/BRSK2
BP	GO:0022612	gland morphogenesis	24/1488	139/20536	5.85331e-05	TBX2/SCRIB/PML/LRP5/DAG1/PLXNA1/PLXND1/FGFR1/SLC9A3R1/NTN1/NOTCH1/CEBPB/RXRA/GLI2/RPS6KA1/DDR1/FBXW7/SRC/FOXA1/EGFR/CFLAR/CSF1/NKX3-1/GLI3
BP	GO:0007163	establishment or maintenance of cell polarity	33/1488	222/20536	6.41638e-05	SAPCD2/MYH9/SCRIB/STK11/LMNA/CDC42BPB/DLG5/MAP4/NUMA1/RHOB/PKD1/GOLPH3/SLC9A3R1/AMOTL2/SIPA1L3/ARHGAP35/CAMSAP3/HTT/CRKL/LHX2/DCTN1/GSN/MYO18A/LLGL2/CRK/PTK7/WWC1/WEE1/ROCK2/CYP26B1/FSCN1/ARHGEF2/BRSK2
BP	GO:0009896	positive regulation of catabolic process	58/1488	476/20536	6.86546e-05	LARP1/STK11/DVL1/MEX3D/HSPBP1/CDC37/TMEM259/FZR1/TSC2/ZFP36L2/DDRGK1/GPSM1/PNPLA2/DAB2IP/PACSIN3/NOP53/ABCD1/HNRNPD/CD81/TICAM1/APC2/COP1/LPCAT1/TRIM8/HTT/CEBPA/BAD/TRIM65/FBXW7/ULK1/RAB12/MAGEF1/FYCO1/LRSAM1/RHBDD3/UPF1/TP53INP2/TPCN1/GCLC/ATG4B/TNRC6C/TRIB3/FOXO3/BAG3/HSPA1B/PLEKHF1/ROCK2/SNX33/ADORA1/ZFP36/CBFA2T3/RNF19B/PLEKHN1/DXO/ATP5IF1/PRKCE/MYLIP/INSR
BP	GO:0090630	activation of GTPase activity	21/1488	115/20536	7.23254e-05	SCRIB/TBC1D10B/RANGAP1/ABR/TBC1D16/SYDE1/BCR/TBC1D12/SGSM2/APC2/CRKL/MTSS2/EVI5L/CRK/RUNDC1/SYDE2/TBC1D22A/TBC1D2B/ARHGEF16/TBC1D10A/TBC1D17
BP	GO:0048732	gland development	59/1488	488/20536	7.4322e-05	TBX2/RTN4/ABL1/FASN/SCRIB/STK11/ZBTB7B/PML/GATA2/RREB1/SMO/LRP5/DAG1/PKD1/PLXNA1/PLXND1/FGFR1/SLC9A3R1/NCOR2/NTN1/NOTCH1/HNRNPD/CEBPB/PYGO2/ARHGAP35/RXRA/GLI2/RPS6KA1/CRKL/NKX2-1/JUN/RARA/DDR1/PKD2/CEBPA/FBXW7/IQGAP3/SRC/MESP1/CIT/FOXA1/RHBDD3/FOXC1/SIX3/SMAD3/TBX1/ZNF703/EGFR/ATP7B/CFLAR/NKX2-8/FOXE1/CSF1/NKX3-1/TFCP2L1/DHODH/HNF1A/GLI3/INSR
BP	GO:0035601	protein deacylation	20/1488	107/20536	7.59453e-05	SREBF1/ZBTB7B/SKI/NACC2/EP300/CCAR2/HDAC7/MTA2/MIER2/ZNHIT1/SFPQ/AKAP8L/PER1/SIRT6/SAP30/RBM14/PRKD2/SIN3B/SIRT7/SAP30L
BP	GO:0060674	placenta blood vessel development	10/1488	33/20536	7.64393e-05	PKD1/JUNB/NR2F2/ARID1A/VASH1/CCN1/PKD2/HS6ST1/FZD5/SOCS3
BP	GO:0043244	regulation of protein-containing complex disassembly	22/1488	124/20536	7.71523e-05	TRIOBP/SPTBN2/NES/MAP1S/SPTAN1/APC2/SPTBN1/CAMSAP3/PHF23/CRACD/CAMSAP1/GSN/MID1IP1/FYCO1/JMJD4/PDXP/SPTB/UPF1/RUBCN/SPTBN4/ARHGEF2/INSR
BP	GO:0001763	morphogenesis of a branching structure	33/1488	225/20536	8.37492e-05	RTN4/ABL1/RDH10/PML/DLG5/CELSR1/SMO/LRP5/DAG1/PKD1/PLXNA1/PLXND1/YAP1/FGFR1/NOTCH1/RXRA/GLI2/NKX2-1/DDR1/NRARP/PKD2/SRC/SIRT6/FOXA1/GBX2/FZD5/DLX2/SOX8/CSF1/NKX3-1/ADM/SOCS3/GLI3
MF	GO:0017048	Rho GTPase binding	31/1521	194/19669	8.7611e-05	PPP6R1/FLNA/DVL1/PKN1/TRIOBP/CDC42BPB/MYO9B/PAK4/FGD1/ABR/DAPK3/ARHGEF17/BCR/PLEKHG2/ARHGEF40/ITPKA/TRIO/MAP3K11/MTSS2/CDC42EP4/PLEKHG3/IQGAP3/AKAP13/OBSCN/ARHGEF1/EPS8L1/ROCK2/PLEKHG5/ARHGEF16/VAV2/ARHGEF2
BP	GO:0030324	lung development	29/1488	188/20536	8.9381e-05	SREBF1/CIC/RDH10/ID1/DLG5/CELSR1/EP300/DAG1/PKD1/LTBP3/YAP1/FGFR1/NOTCH1/PLOD3/GLI2/CCN2/NKX2-1/CEBPA/FBXW7/PKDCC/HS6ST1/STK40/FOXA1/PTK7/EGFR/TAB1/NKX2-8/FLT4/GLI3
BP	GO:1903053	regulation of extracellular matrix organization	12/1488	47/20536	9.65822e-05	ABL1/DAG1/COLGALT1/CST3/NOTCH1/DDR1/PHLDB1/SMAD3/CHADL/MELTF/FSCN1/CFLAR
MF	GO:0042162	telomeric DNA binding	11/1521	38/19669	9.71933e-05	NCL/TELO2/HNRNPD/HNRNPA2B1/ACD/TERF2IP/UPF1/SMG6/TINF2/ZBTB48/RAD50
CC	GO:0030864	cortical actin cytoskeleton	19/1530	103/21659	9.80648e-05	MYH9/LASP1/SPTBN2/NF2/SHROOM1/DBNL/SPTAN1/SPTBN1/HIP1R/MTSS2/SHROOM3/GSN/TIGD5/AKAP13/DBN1/LLGL2/SPTB/MAEA/SPTBN4
MF	GO:0035091	phosphatidylinositol binding	37/1521	250/19669	0.000102064	PHLDA3/NUMA1/TLN1/GOLPH3/DAB2IP/ITPR3/ARAP1/ZCCHC14/PITPNM1/PLEKHA4/HIP1R/ATP13A2/MTSS2/SH3PXD2A/NISCH/C2CD2L/SNX18/OBSCN/FZD7/SNX21/TPCN1/TECPR1/SNX8/SH3PXD2B/PASK/PXDC1/ZFYVE26/PLEKHF1/JPH2/SNX33/ZFYVE28/NOXO1/LDLRAP1/SAP30L/PLEKHN1/ARHGAP33/PITPNM2
BP	GO:0051056	regulation of small GTPase mediated signal transduction	48/1488	378/20536	0.000104979	ABL1/DENND4B/SIPA1/MYO9B/FGD1/ABR/ITPKB/RHOB/TSC2/DAB2IP/ARHGEF17/COL3A1/SYDE1/ARAP1/BCR/SIPA1L3/NOTCH1/PLEKHG2/PSD/ARHGEF40/ARHGAP35/TRIO/NOTCH2/CRKL/ARFGAP1/RAP1GAP2/PLEKHG3/SRC/AKAP13/KANK2/ARHGAP39/SH2B2/RHOT2/CRK/OBSCN/EPOR/ARHGEF1/ARHGAP45/EPS8L1/ARFGEF3/SYDE2/PLEKHG5/CSF1/LZTR1/ARHGEF16/VAV2/ARHGEF2/ARHGAP33
MF	GO:0051015	actin filament binding	33/1521	214/19669	0.000107117	TPM2/PPP1R9B/FLNA/ABL1/MYH9/TRIOBP/MYO1C/LASP1/CORO1B/TLN1/ACTN4/SHROOM1/MYH14/DBNL/MAP1S/MYH11/OBSL1/AJUBA/HIP1R/CAMSAP3/MYH10/SHROOM3/SAMD14/GSN/TIGD5/DBN1/MYO18A/SPTB/EGFR/MICALL2/MYO7B/FSCN1/TLN2
BP	GO:0035329	hippo signaling	11/1488	41/20536	0.000115654	DLG5/NF2/YAP1/WWC3/AMOTL2/AJUBA/LIMD1/LATS2/TEAD3/WWC1/WTIP
BP	GO:0018022	peptidyl-lysine methylation	24/1488	145/20536	0.000116378	KMT2D/H1-4/LMNA/H1-2/DOT1L/MLLT6/ANTKMT/PYGO2/EHMT2/SETD1A/SETD1B/DNMT3B/PRDM16/ZNF335/TET3/H1-5/KMT2B/MECP2/CHD5/KMT5C/PRMT6/ARID4B/CXXC1/KMT2A
BP	GO:0042475	odontogenesis of dentin-containing tooth	18/1488	94/20536	0.000123696	BSG/NFIC/NECTIN1/FAM20C/JAG2/SMO/NF2/ANKRD11/GLI2/FOXC1/TBX1/CNNM4/LRP4/DLX2/CSF1/ADM/TCIRG1/GLI3
BP	GO:0042476	odontogenesis	23/1488	137/20536	0.000128478	BSG/NFIC/NECTIN1/SDC1/ID3/FAM20C/JAG2/SMO/NF2/ANKRD11/GLI2/SRC/CEMP1/FOXC1/TBX1/CNNM4/LRP4/TUFT1/DLX2/CSF1/ADM/TCIRG1/GLI3
BP	GO:0030323	respiratory tube development	29/1488	192/20536	0.000130624	SREBF1/CIC/RDH10/ID1/DLG5/CELSR1/EP300/DAG1/PKD1/LTBP3/YAP1/FGFR1/NOTCH1/PLOD3/GLI2/CCN2/NKX2-1/CEBPA/FBXW7/PKDCC/HS6ST1/STK40/FOXA1/PTK7/EGFR/TAB1/NKX2-8/FLT4/GLI3
BP	GO:0061138	morphogenesis of a branching epithelium	31/1488	211/20536	0.000131186	ABL1/RDH10/PML/DLG5/CELSR1/SMO/LRP5/DAG1/PKD1/PLXNA1/PLXND1/YAP1/FGFR1/NOTCH1/RXRA/GLI2/NKX2-1/DDR1/NRARP/PKD2/SRC/SIRT6/FOXA1/GBX2/FZD5/SOX8/CSF1/NKX3-1/ADM/SOCS3/GLI3
BP	GO:0048608	reproductive structure development	54/1488	445/20536	0.000134008	BSG/TRIM28/FLNA/SAFB2/STK11/RDH10/SDC1/H3-3B/GATA2/H3-3A/PKD1/JUNB/FOXL2/NR2F2/ARID1A/NOTCH1/PPARD/CEBPB/VGF/RXRA/GLI2/CRKL/NKX2-1/RARA/VASH1/CCN1/CCNF/PKD2/CEBPA/PATZ1/SRC/HS6ST1/NASP/PHLDA2/KMT2B/FOXA1/FOXC1/EPOR/BOK/CUL7/FANCG/FOXO3/PDGFB/STOX2/EGFR/FZD5/SOX8/ARID4B/EIF2B4/NKX3-1/ADM/SOCS3/GLI3/INSR
CC	GO:0032154	cleavage furrow	13/1530	57/21659	0.000135006	MYH9/RAB11FIP3/PKN1/RHOB/NF2/PSD/PITPNM1/MYH10/CIT/PDXP/SPIRE2/KLHDC8B/RAB11FIP4
MF	GO:0140297	DNA-binding transcription factor binding	49/1521	370/19669	0.000151197	TBX2/HCFC1/JUND/SMARCA4/PKN1/SKI/CREBBP/DAPK3/TCF3/EP300/GAS2L1/DDRGK1/TLE3/FOXL2/DDX54/ACTN4/YAP1/ZNF516/ZFPM1/MEF2D/NCOR2/TRIP6/ARID1A/ZBTB7A/HDAC7/MTA2/DGKQ/PPARD/CEBPB/RXRA/MED16/JUN/USF1/TAF6/MIER2/CTDP1/PRDM16/LDB1/SRC/MED25/TOB2/SMAD3/TBX1/MAP3K10/PRPF6/ZNF703/ARID5A/NKX3-1/CRY1
MF	GO:0010314	phosphatidylinositol-5-phosphate binding	7/1521	17/19669	0.000158649	PHLDA3/SH3PXD2A/OBSCN/SH3PXD2B/PLEKHF1/JPH2/SAP30L
BP	GO:0061458	reproductive system development	54/1488	448/20536	0.000159275	BSG/TRIM28/FLNA/SAFB2/STK11/RDH10/SDC1/H3-3B/GATA2/H3-3A/PKD1/JUNB/FOXL2/NR2F2/ARID1A/NOTCH1/PPARD/CEBPB/VGF/RXRA/GLI2/CRKL/NKX2-1/RARA/VASH1/CCN1/CCNF/PKD2/CEBPA/PATZ1/SRC/HS6ST1/NASP/PHLDA2/KMT2B/FOXA1/FOXC1/EPOR/BOK/CUL7/FANCG/FOXO3/PDGFB/STOX2/EGFR/FZD5/SOX8/ARID4B/EIF2B4/NKX3-1/ADM/SOCS3/GLI3/INSR
BP	GO:0001890	placenta development	25/1488	157/20536	0.000159833	BSG/TRIM28/GATA2/PKD1/JUNB/NR2F2/ARID1A/PPARD/CEBPB/RXRA/VASH1/CCN1/CCNF/PKD2/CEBPA/HS6ST1/PHLDA2/EPOR/CUL7/PDGFB/STOX2/EGFR/FZD5/ADM/SOCS3
CC	GO:0031253	cell projection membrane	45/1530	363/21659	0.000168189	PPP1R9B/MYO1C/SMO/PIEZO1/NF2/PKD1/ROM1/TLN1/PLXND1/CSPG4/PIP5K1C/CLTB/SLC9A3R1/PLEKHO1/PSD/APC2/SPTBN1/HIP1R/MTSS2/PKD2/SHANK3/SRC/EVC/GNA12/IQCE/PHLPP1/PDXP/MPP2/ARHGAP45/EPS8L1/WWC1/ABCA7/CDHR2/ADORA1/FSCN1/PALM/JCAD/DDN/KCNC3/PACSIN1/ARHGEF2/EHD3/INSR/SLC9A3/PTPRH
BP	GO:0033673	negative regulation of kinase activity	38/1488	283/20536	0.000171268	MIDN/ABL1/WNK1/DVL1/PRKAR1B/PKN1/MLLT1/PPM1F/HEXIM1/LRP5/TSC2/NF2/CSK/DAB2IP/PPP2R5A/CDKN2C/NR2F2/AJUBA/RPTOR/PDPK1/SH2B3/RGS3/MVP/CEBPA/HSPB1/LATS2/TESK1/ITPRIP/GNAQ/DUSP9/RUBCN/TRIM27/TRIB3/SMPD1/ZFYVE28/SRCIN1/SOCS3/SH3BP5L
CC	GO:0098984	neuron to neuron synapse	46/1530	374/21659	0.00017196	PPP1R9B/RTN4/ADGRL1/SCRIB/DVL1/PRKAR1B/NECTIN1/DLG5/NLGN2/MAP4/ABR/LRFN4/PRR12/TSC2/SNAP47/DGKZ/MINK1/NEFH/DBNL/BCR/SLC30A1/PSD/SPTBN1/PDPK1/HIP1R/MIB1/ARFGAP1/ADGRB1/SHANK3/SAMD14/BSN/SRC/DBN1/LRFN1/MAPK8IP2/LRFN3/MPP2/EEF2K/LRP4/ARC/INSYN1/ADORA1/PALM/SH2D5/SRCIN1/ARHGEF2
BP	GO:0031331	positive regulation of cellular catabolic process	50/1488	407/20536	0.000173395	LARP1/STK11/DVL1/MEX3D/HSPBP1/CDC37/TMEM259/TSC2/ZFP36L2/DDRGK1/GPSM1/PNPLA2/DAB2IP/PACSIN3/NOP53/ABCD1/HNRNPD/CD81/TICAM1/COP1/TRIM8/HTT/CEBPA/BAD/TRIM65/FBXW7/ULK1/RAB12/MAGEF1/FYCO1/LRSAM1/UPF1/TP53INP2/TPCN1/GCLC/TNRC6C/TRIB3/FOXO3/BAG3/HSPA1B/PLEKHF1/ROCK2/SNX33/ZFP36/CBFA2T3/RNF19B/PLEKHN1/DXO/ATP5IF1/INSR
BP	GO:0003016	respiratory system process	9/1488	30/20536	0.000190359	NLGN2/JAG2/TLX3/STK40/NDN/MECP2/ADORA1/MTG2/FLT4
BP	GO:0051098	regulation of binding	50/1488	409/20536	0.000195303	TRIM28/ABL1/DVL1/ID1/ID3/SKI/PTPRF/SMO/EP300/EIF4G1/NES/PKD1/DDRGK1/SYMPK/DOT1L/GPSM1/DAB2IP/PLXND1/NIBAN2/ZFPM1/LRPAP1/ZBTB7A/HMGA2/TICAM1/PYGO2/GTF2F1/HIP1R/JUN/CDT1/RARA/LHX2/EDF1/FBXW7/SRC/ACD/MED25/CRK/CRMP1/PHLDA2/FOXC1/SMAD3/ZNF593/TRIB3/PDGFB/GOLGA2/RAPGEF2/CDK9/HABP4/NKX3-1/LDLRAP1
BP	GO:0016197	endosomal transport	34/1488	245/20536	0.000196674	SCRIB/RAB11FIP3/TBC1D10B/AP5B1/AP3D1/CHMP1A/UBE2O/HGS/MICALL1/SGSM2/RAB11B/ANKRD27/EHD4/VPS51/DCTN1/SNX18/SLC66A2/TRIM27/SNX8/TOM1/AP5Z1/RBSN/VPS39/MVB12B/MICALL2/CHMP7/SNX33/LMTK2/ARFRP1/TBC1D10A/TBC1D17/EHD3/GRIPAP1/RAB11FIP4
CC	GO:0031461	cullin-RING ubiquitin ligase complex	25/1530	163/21659	0.00019789	FBXL19/FBXL6/ANAPC11/FZR1/FBXO2/FBXL16/COP1/SPSB3/CCNF/KLHL21/FBXW7/FBXO44/FBXL15/ZSWIM8/CUL7/DCAF11/TRPC4AP/FBXL18/KCTD17/KLHL42/LZTR1/FBXL17/ZSWIM4/FBXO31/FBXL12
BP	GO:0060541	respiratory system development	31/1488	216/20536	0.000201784	SREBF1/CIC/RDH10/ID1/SKI/DLG5/CELSR1/EP300/DAG1/PKD1/LTBP3/YAP1/FGFR1/NOTCH1/PLOD3/GLI2/CCN2/NKX2-1/RARA/CEBPA/FBXW7/PKDCC/HS6ST1/STK40/FOXA1/PTK7/EGFR/TAB1/NKX2-8/FLT4/GLI3
CC	GO:0005925	focal adhesion	54/1530	464/21659	0.000207885	BSG/PLEC/ZYX/FLNA/SLC4A2/RPL3/MYH9/P4HB/MPRIP/PDLIM7/TRIOBP/BCAR1/LASP1/PAK4/CORO1B/MRC2/RHOB/DAG1/NECTIN2/TLN1/CSPG4/PIP5K1C/ACTN4/GAK/TRIP6/SCARF2/AJUBA/FGFR3/CD81/PDPK1/ARMC5/GIT1/ITGB5/ADGRB1/LIMD1/SLC9A3R2/TSPAN4/HSPB1/GSN/GNA12/NUP214/TNS2/RRAS2/FLNB/PTK7/FBLIM1/HSPG2/FZD2/HSPA1B/EGFR/TLN2/ARHGEF2/EHD3/NFASC
BP	GO:0048562	embryonic organ morphogenesis	40/1488	306/20536	0.000208314	TBX2/SCRIB/DVL1/RDH10/TRIOBP/GATA2/MEGF8/ABR/CELSR1/SMO/FOXL2/YAP1/FGFR1/SLC9A3R1/ARID1A/BCR/NTN1/NOTCH1/SLC39A3/GLI2/ALX4/MIB1/PKD2/FUZ/WHRN/MESP1/IFT140/SIX3/PTK7/SMAD3/TBX1/FZD2/GBX2/FZD5/DLX2/HOXC9/ALX3/FOXE1/KCNQ4/GLI3
BP	GO:0098732	macromolecule deacylation	20/1488	115/20536	0.000212141	SREBF1/ZBTB7B/SKI/NACC2/EP300/CCAR2/HDAC7/MTA2/MIER2/ZNHIT1/SFPQ/AKAP8L/PER1/SIRT6/SAP30/RBM14/PRKD2/SIN3B/SIRT7/SAP30L
CC	GO:0016363	nuclear matrix	21/1530	127/21659	0.000218181	PML/CHMP1A/NUMA1/ATN1/UHRF1/HNRNPM/NCOR2/DGKQ/CEBPB/SMC1A/HNRNPA2B1/SFPQ/AKAP8L/YY1/MAEA/ZNF703/TINF2/MORC2/DNMT3A/SPTBN4/CXXC1
BP	GO:0034401	chromatin organization involved in regulation of transcription	22/1488	133/20536	0.000222005	TRIM28/KMT2D/H1-4/H1-2/H3-3B/H1-10/H3-3A/DOT1L/CENPV/ARID1A/HMGA2/BAHD1/MBD3/MTHFR/ARID1B/SIRT6/H1-5/KMT2B/MECP2/MORC2/DNMT3A/PHF8
BP	GO:0031952	regulation of protein autophosphorylation	12/1488	51/20536	0.000223997	TAOK2/TNKS1BP1/PPP2R5A/JUN/MVP/SRC/TESK1/RAP2B/EEF2K/PDGFB/PPP2R5B/RAD50
MF	GO:0004407	histone deacetylase activity	9/1521	29/19669	0.000233289	NACC2/HDAC7/MTA2/MIER2/SIRT6/SAP30/SIN3B/SIRT7/SAP30L
CC	GO:0014069	postsynaptic density	43/1530	347/21659	0.000234074	PPP1R9B/RTN4/ADGRL1/SCRIB/DVL1/DLG5/MAP4/ABR/LRFN4/PRR12/TSC2/SNAP47/DGKZ/MINK1/NEFH/DBNL/BCR/SLC30A1/PSD/SPTBN1/PDPK1/HIP1R/MIB1/ARFGAP1/ADGRB1/SHANK3/SAMD14/BSN/SRC/DBN1/LRFN1/MAPK8IP2/LRFN3/MPP2/EEF2K/LRP4/ARC/INSYN1/ADORA1/PALM/SH2D5/SRCIN1/ARHGEF2
BP	GO:0002062	chondrocyte differentiation	21/1488	125/20536	0.000245258	SERPINH1/LTBP3/ZNF219/FGFR1/MEF2D/HMGA2/FGFR3/VWA1/GLI2/CCN2/COL6A2/COL6A1/PKDCC/LOXL2/SMAD3/CHSY1/CHADL/MEX3C/MATN1/RUNX3/GLI3
BP	GO:0050650	chondroitin sulfate proteoglycan biosynthetic process	9/1488	31/20536	0.000251107	CHPF/DSE/CHST3/CHPF2/CSPG4/BCAN/B3GALT6/CHSY1/XYLT2
BP	GO:0001892	embryonic placenta development	17/1488	91/20536	0.000257541	TRIM28/GATA2/PKD1/JUNB/NR2F2/CEBPB/VASH1/CCN1/PKD2/CEBPA/HS6ST1/PHLDA2/PDGFB/EGFR/FZD5/ADM/SOCS3
BP	GO:0043547	positive regulation of GTPase activity	54/1488	457/20536	0.00026315	AGRN/SCRIB/TBC1D10B/RANGAP1/SIPA1/MYO9B/ABR/TSC2/TBC1D16/AGAP3/DAB2IP/VPS9D1/RIN1/SYDE1/ARAP1/BCR/TBC1D12/SGSM2/SIPA1L3/APC2/RABEP2/ARHGAP35/ANKRD27/AGAP1/RANBP3/GIT1/SMAP2/CRKL/MTSS2/RGS3/JUN/ARFGAP1/RAP1GAP2/ARHGAP39/EVI5L/SNX18/TBCD/LLGL2/CRK/RASAL2/ARHGEF1/ARHGAP45/GNAQ/RUNDC1/SYDE2/TBC1D22A/RAPGEF2/TBC1D2B/ARHGEF16/TBC1D10A/TBC1D17/ARHGAP27/ARHGAP33/PLXNB1
BP	GO:0010769	regulation of cell morphogenesis involved in differentiation	41/1488	321/20536	0.000286551	FLNA/RTN4/ABL1/STK11/ID1/TRIOBP/MEGF8/RREB1/PLXNB2/CUX1/PLXNA1/PLXND1/ACTN4/SEMA6B/DBNL/NTN1/OBSL1/ITPKA/ARHGAP35/ANKRD27/CRKL/TRAK1/SHANK3/DBN1/SEMA3F/CRK/ZSWIM8/CUL7/SEMA4B/EEF2K/LRP4/ARC/RAPGEF2/MELTF/LINGO1/SRCIN1/ZSWIM4/FBXO31/ARHGAP33/PLXNB1/BRSK2
CC	GO:0032587	ruffle membrane	18/1530	103/21659	0.000298957	PPP1R9B/MYO1C/NF2/TLN1/PIP5K1C/PLEKHO1/PSD/HIP1R/MTSS2/SRC/PDXP/ARHGAP45/EPS8L1/WWC1/ABCA7/JCAD/PACSIN1/ARHGEF2
CC	GO:0032279	asymmetric synapse	43/1530	351/21659	0.000300252	PPP1R9B/RTN4/ADGRL1/SCRIB/DVL1/DLG5/MAP4/ABR/LRFN4/PRR12/TSC2/SNAP47/DGKZ/MINK1/NEFH/DBNL/BCR/SLC30A1/PSD/SPTBN1/PDPK1/HIP1R/MIB1/ARFGAP1/ADGRB1/SHANK3/SAMD14/BSN/SRC/DBN1/LRFN1/MAPK8IP2/LRFN3/MPP2/EEF2K/LRP4/ARC/INSYN1/ADORA1/PALM/SH2D5/SRCIN1/ARHGEF2
CC	GO:0030055	cell-substrate junction	54/1530	471/21659	0.000301882	BSG/PLEC/ZYX/FLNA/SLC4A2/RPL3/MYH9/P4HB/MPRIP/PDLIM7/TRIOBP/BCAR1/LASP1/PAK4/CORO1B/MRC2/RHOB/DAG1/NECTIN2/TLN1/CSPG4/PIP5K1C/ACTN4/GAK/TRIP6/SCARF2/AJUBA/FGFR3/CD81/PDPK1/ARMC5/GIT1/ITGB5/ADGRB1/LIMD1/SLC9A3R2/TSPAN4/HSPB1/GSN/GNA12/NUP214/TNS2/RRAS2/FLNB/PTK7/FBLIM1/HSPG2/FZD2/HSPA1B/EGFR/TLN2/ARHGEF2/EHD3/NFASC
BP	GO:0007517	muscle organ development	52/1488	438/20536	0.000302452	TBX2/FOXK1/BCL9L/CACNA1H/GPC1/ID3/SKI/SMO/EP300/FOXL2/COL3A1/NIBAN2/YAP1/MYH14/FGFR1/ZFPM1/NR2F2/MEF2D/OBSL1/NOTCH1/HMG20B/RXRA/ALX4/MAPK12/ADGRB1/CTDP1/ZNF609/EGR1/SMTN/EVC/USP19/LEMD2/IGSF8/YY1/SIRT6/ZBTB42/H1-5/TAZ/FOXC1/FLNB/SMAD3/FZD7/TBX1/FZD2/SAP30/MYORG/JPH2/RIPK1/CYP26B1/SOX8/CFLAR/HIVEP3
MF	GO:0001228	DNA-binding transcription activator activity, RNA polymerase II-specific	57/1521	462/19669	0.000306163	TBX2/IRF2BPL/HCFC1/JUND/SREBF1/NFIC/ZBTB7B/IRF2BP1/IER2/FOSL2/GATA2/RREB1/EP300/MYBL2/JUNB/NFKB2/FOXL2/MLXIP/MEF2D/IRF2BP2/HMGA2/NOTCH1/CEBPB/SOX12/GLI2/ARID3A/ALX4/JUN/NFATC1/ONECUT3/LHX2/CEBPA/NR1H2/EGR1/ZBTB17/PATZ1/KLF13/MESP1/AKNA/MAFA/FOXA1/FOXC1/SIX3/SOX4/MAFG/SMAD3/NDN/TBX1/GBX2/FOXO3/DLX2/FOXD2/SOX8/NKX2-8/FOXJ2/HNF1A/GLI3
BP	GO:1901879	regulation of protein depolymerization	16/1488	84/20536	0.000307529	TRIOBP/SPTBN2/NES/MAP1S/SPTAN1/APC2/SPTBN1/CAMSAP3/CRACD/CAMSAP1/GSN/MID1IP1/PDXP/SPTB/SPTBN4/ARHGEF2
MF	GO:0033558	protein deacetylase activity	9/1521	30/19669	0.000310567	NACC2/HDAC7/MTA2/MIER2/SIRT6/SAP30/SIN3B/SIRT7/SAP30L
MF	GO:0001216	DNA-binding transcription activator activity	57/1521	463/19669	0.000323536	TBX2/IRF2BPL/HCFC1/JUND/SREBF1/NFIC/ZBTB7B/IRF2BP1/IER2/FOSL2/GATA2/RREB1/EP300/MYBL2/JUNB/NFKB2/FOXL2/MLXIP/MEF2D/IRF2BP2/HMGA2/NOTCH1/CEBPB/SOX12/GLI2/ARID3A/ALX4/JUN/NFATC1/ONECUT3/LHX2/CEBPA/NR1H2/EGR1/ZBTB17/PATZ1/KLF13/MESP1/AKNA/MAFA/FOXA1/FOXC1/SIX3/SOX4/MAFG/SMAD3/NDN/TBX1/GBX2/FOXO3/DLX2/FOXD2/SOX8/NKX2-8/FOXJ2/HNF1A/GLI3
CC	GO:0070938	contractile ring	5/1530	10/21659	0.000325964	MYH9/DAG1/PDXP/MAEA/ALKBH4
BP	GO:0001841	neural tube formation	19/1488	110/20536	0.000330668	ABL1/SCRIB/DVL1/SKI/CELSR1/PLXNB2/TSC2/ARID1A/ARHGAP35/MIB1/RARA/SHROOM3/LHX2/FUZ/MTHFR/SOX4/PTK7/FZD2/ADM
BP	GO:0051261	protein depolymerization	19/1488	110/20536	0.000330668	TRIOBP/SPTBN2/NES/GAK/MAP1S/SPTAN1/APC2/SPTBN1/CAMSAP3/CRACD/MICAL3/CAMSAP1/GSN/MID1IP1/PDXP/SPTB/NCKAP5L/SPTBN4/ARHGEF2
BP	GO:0001667	ameboidal-type cell migration	56/1488	483/20536	0.000331099	TIMP1/RTN4/ABL1/MYH9/PKN1/ID1/PML/BCAR1/GATA2/PPM1F/CORO1B/MEGF8/RREB1/SMO/RHOB/DAB2IP/EPHB4/CENPV/PLXND1/GRN/SEMA6B/SYDE1/FGFR1/NR2F2/HDAC7/AMOTL2/MTA2/NOTCH1/PPARD/PDPK1/JUN/VASH1/ADGRB1/FBXW7/EMC10/HSPB1/SRC/KANK2/GNA12/SEMA3F/MESP1/LOXL2/MECP2/TBX1/SEMA4B/MAP3K3/GBX2/PDGFB/PRKD2/ROCK2/EFNB1/PLEKHG5/SOX8/JCAD/FLT4/PRKCE
BP	GO:0051348	negative regulation of transferase activity	40/1488	313/20536	0.000333902	MIDN/ABL1/WNK1/DVL1/PRKAR1B/PKN1/MLLT1/PPM1F/HEXIM1/LRP5/TSC2/NF2/CSK/DAB2IP/PPP2R5A/CDKN2C/NR2F2/AJUBA/RPTOR/PDPK1/SH2B3/RGS3/MVP/CEBPA/HSPB1/SRC/LATS2/TESK1/ITPRIP/GNAQ/DUSP9/RUBCN/TRIM27/TRIB3/SMPD1/ZFYVE28/ZFP36/SRCIN1/SOCS3/SH3BP5L
BP	GO:0007623	circadian rhythm	30/1488	213/20536	0.000352011	NR2F6/JUND/SREBF1/RAI1/ID1/PML/ID3/MYBBP1A/EP300/GNA11/CCAR2/HNRNPD/NKX2-1/JUN/SFPQ/FBXW7/EGR1/PER1/PHLPP1/SIX3/GNAQ/SIAH2/EGFR/ROCK2/ADORA1/MAPK10/BTBD9/NMU/KMT2A/CRY1
BP	GO:0072659	protein localization to plasma membrane	37/1488	283/20536	0.000352107	BSG/FLNA/SCRIB/PRKCH/GOLPH3/CSK/PPP2R5A/GAK/SLC9A3R1/PACS2/CD81/PACS1/SPTBN1/PDPK1/SEC16A/PKDCC/PKP3/RILPL1/EFR3B/PLEKHF1/EGFR/ROCK2/RAPGEF2/ANKRD9/SPTBN4/PALM/KCNIP3/PACSIN1/ARHGEF16/STX4/ARFRP1/LDLRAP1/EHD3/PPIL2/NFASC/GRIPAP1/PRKCE
BP	GO:0051568	histone H3-K4 methylation	13/1488	61/20536	0.000355306	KMT2D/H1-4/H1-2/PYGO2/SETD1A/SETD1B/DNMT3B/ZNF335/TET3/KMT2B/PRMT6/CXXC1/KMT2A
BP	GO:0003002	regionalization	46/1488	377/20536	0.000360112	FKBP8/SKI/MEGF8/CELSR1/SMO/EP300/HES4/LRP5/DMRT2/FGFR1/LMX1B/SMAD6/NR2F2/CELSR2/NOTCH1/GLI2/ALX4/CRKL/MIB1/NKX2-1/LHX2/NRARP/FUZ/LDB1/SEMA3F/MESP1/YY1/FBXL15/FOXA1/FOXC1/IFT140/SIX3/SMAD3/TBX1/CHSY1/GBX2/LRP4/ARC/FZD5/DLX2/HOXC9/CYP26B1/HES7/HES6/NKX3-1/GLI3
MF	GO:0005516	calmodulin binding	31/1521	210/19669	0.000375441	MYH9/MARCKSL1/MYO9B/MYO1C/STRN4/PNCK/ITPKB/MYH14/SPHK1/PCNT/UNC13A/SPTAN1/MYH11/ITPKA/SPTBN1/CAMSAP3/MYH10/PLCB3/PLA2G6/EDF1/CAMSAP1/IQGAP3/OBSCN/PHKA2/EEF2K/EGFR/TRPM4/CAMK1D/ITPKC/KCNQ4/ATP5IF1
BP	GO:0042326	negative regulation of phosphorylation	57/1488	497/20536	0.000387518	MIDN/ABL1/WNK1/DVL1/PRKAR1B/WNK2/PKN1/FKBP8/MLLT1/PPM1F/HEXIM1/LRP5/TSC2/EIF4G1/NF2/DAG1/CSK/DAB2IP/PPP2R5A/SMAD6/CDKN2C/NR2F2/SLC9A3R1/CACTIN/AJUBA/RPTOR/DGKQ/PDPK1/CRKL/SH2B3/RGS3/JUN/MVP/CEBPA/HSPB1/ZBED3/LATS2/LEMD2/PER1/SIRT6/TERF2IP/TESK1/ITPRIP/GNAQ/DUSP9/RUBCN/TRIM27/LRRK1/TRIB3/SMPD1/ZFYVE28/ANKLE2/SRCIN1/C1QL4/CBFA2T3/SOCS3/SH3BP5L
BP	GO:0060348	bone development	32/1488	234/20536	0.000389057	INPPL1/SERPINH1/SLC38A10/FAM20C/SKI/MEGF8/EP300/LRP5/LTBP3/ANKRD11/ZFPM1/MEF2D/NAB2/FGFR3/VWA1/NOTCH2/SH2B3/COL6A2/RARA/COL6A1/FBXW7/SRC/AKAP13/FOXC1/CHSY1/LRRK1/SH3PXD2B/MIGA2/CYP26B1/MATN1/GLI3/PLXNB1
BP	GO:0048705	skeletal system morphogenesis	33/1488	244/20536	0.000389774	INPPL1/SERPINH1/RDH10/SKI/MEGF8/LRP5/PKD1/LTBP3/ANKRD11/FGFR1/MEF2D/NAB2/FGFR3/VWA1/SLC39A3/CCN2/ALX4/COL6A2/RARA/FUZ/COL6A1/FOXC1/IFT140/SMAD3/TBX1/CHSY1/SH3PXD2B/DLX2/HOXC9/ALX3/CYP26B1/MATN1/GLI3
BP	GO:0030705	cytoskeleton-dependent intracellular transport	28/1488	195/20536	0.000397281	AP3D1/MYO1C/HOOK2/NEFH/ACTN4/MAP1S/KLC3/CAMSAP3/BICDL1/HTT/SSNA1/BLOC1S4/TRAK1/SFPQ/HSPB1/BICD2/FYCO1/SUN2/RHOT2/CCDC88C/IFT140/CCDC88B/SPG7/CEP131/BLOC1S3/BAG3/MAPK8IP3/KIF1A
BP	GO:0016571	histone methylation	24/1488	157/20536	0.000399544	KMT2D/H1-4/LMNA/H1-2/DOT1L/MLLT6/PYGO2/EHMT2/SETD1A/SETD1B/DNMT3B/PRDM16/ZNF335/MTHFR/TET3/H1-5/KMT2B/MECP2/CHD5/KMT5C/PRMT6/ARID4B/CXXC1/KMT2A
BP	GO:0140014	mitotic nuclear division	37/1488	285/20536	0.000403991	PPP1R9B/FLNA/ANAPC11/TACC3/PKMYT1/CHMP1A/NUMA1/DAPK3/MYBL2/LRP5/SPHK1/AURKAIP1/NCAPH2/OBSL1/RRS1/SMC1A/CDT1/PHF23/TOM1L2/ESPL1/CTDP1/AKAP8L/HASPIN/CCDC8/PDXP/SH2B1/CUL7/TENT4A/INCENP/PDGFB/GOLGA2/HSPA1B/SIRT7/CHMP7/PHF13/KLHDC8B/INSR
BP	GO:0001843	neural tube closure	17/1488	95/20536	0.000436655	ABL1/SCRIB/DVL1/SKI/CELSR1/PLXNB2/TSC2/ARID1A/ARHGAP35/RARA/SHROOM3/LHX2/FUZ/MTHFR/PTK7/FZD2/ADM
BP	GO:0110053	regulation of actin filament organization	36/1488	276/20536	0.000439339	FLNA/ABL1/ID1/TRIOBP/MYO1C/PPM1F/CORO1B/SPTBN2/NF2/DBNL/ARAP1/SPTAN1/PLEKHG2/ARHGAP35/SPTBN1/HIP1R/CCN2/CDC42EP4/CRACD/SHANK3/FHOD1/GSN/DBN1/CIT/PDXP/SPTB/TESK1/GBA2/SMAD3/TRIM27/SH3PXD2B/ROCK2/SPTBN4/JMY/SPIRE2/PRKCE
BP	GO:0006260	DNA replication	37/1488	287/20536	0.00046257	REPIN1/WRNIP1/ALYREF/NFIC/EME2/E4F1/ID3/CHAF1A/WIZ/CDC34/FGFR1/RECQL4/POLE/LRWD1/GLI2/EHMT2/CHTF18/SMC1A/JUN/CDT1/MCM2/LIG1/FBXW7/TICRR/SLX4/WDR18/TONSL/NASP/DBF4B/UPF1/TOP1MT/CDAN1/RBM14/EGFR/RBBP6/CDK9/RAD50
BP	GO:0008360	regulation of cell shape	25/1488	168/20536	0.000463149	MYH9/FGD1/DAPK3/PLXNB2/RHOB/TAOK2/DAG1/PLXNA1/PLXND1/MYH14/ARAP1/SLC9A3R1/PLEKHO1/ARHGAP35/MYH10/SHROOM3/CDC42EP4/LIMD1/ATP10A/GNA12/CRK/FBLIM1/CFAP410/PALM/PLXNB1
BP	GO:0034067	protein localization to Golgi apparatus	8/1488	27/20536	0.00047574	GOLPH3/GAK/RIPOR1/OBSL1/PACS1/BICD2/ARFRP1/ARL5A
BP	GO:0007219	Notch signaling pathway	29/1488	207/20536	0.000478444	TBX2/GATA2/CREBBP/JAG2/EP300/SPEN/PLXND1/NIBAN2/ZBTB7A/MAML1/NOTCH1/NOTCH2/NOTCH3/MIB1/EGFL7/NRARP/CEBPA/FBXW7/NEURL1B/MESP1/LLGL2/FOXA1/FOXC1/WWC1/EGFR/DLX2/ARRDC1/HES7/MIB2
BP	GO:0016358	dendrite development	34/1488	257/20536	0.0004826	STK11/DVL1/ID1/PAK4/DLG5/TAOK2/CUX1/DAB2IP/MINK1/DBNL/CELSR2/MAP1S/NTN1/OBSL1/ITPKA/ANKRD27/CRKL/TRAK1/SHANK3/DBN1/ARID1B/MAPK8IP2/CRK/MECP2/CUL7/EEF2K/LRP4/ARC/RAPGEF2/CAMK1D/SRCIN1/PACSIN1/FBXO31/ARHGAP33
BP	GO:1903055	positive regulation of extracellular matrix organization	7/1488	21/20536	0.000486227	DAG1/COLGALT1/PHLDB1/SMAD3/MELTF/FSCN1/CFLAR
BP	GO:0032956	regulation of actin cytoskeleton organization	44/1488	361/20536	0.000489177	FLNA/ABL1/ID1/TRIOBP/MYO1C/PPM1F/CORO1B/SPTBN2/DAPK3/CELSR1/RHOB/TAOK2/NF2/DBNL/ARAP1/SPTAN1/PLEKHG2/ARHGAP35/SPTBN1/NOTCH2/HIP1R/CCN2/CDC42EP4/CRACD/SHANK3/FHOD1/GSN/AKAP13/DBN1/CIT/CRK/PDXP/SPTB/TESK1/GBA2/SMAD3/TRIM27/SH3PXD2B/ROCK2/FSCN1/SPTBN4/JMY/SPIRE2/PRKCE
BP	GO:0090068	positive regulation of cell cycle process	40/1488	319/20536	0.000491417	ANAPC11/PML/MYBBP1A/NUMA1/EP300/LRP5/EIF4G1/TNKS1BP1/DDRGK1/WIZ/DAB2IP/CENPV/FGFR1/SPHK1/HMGA2/RPTOR/ARID3A/CCN2/CDC25B/CDT1/ESPL1/PKD2/SFPQ/ZBTB17/USP19/CCND3/CIT/MED25/SH2B1/DBF4B/SOX4/MECP2/PDGFB/EGFR/ROCK2/PIDD1/PPP2R5B/PRKCE/RAB11FIP4/INSR
BP	GO:0060606	tube closure	17/1488	96/20536	0.000495414	ABL1/SCRIB/DVL1/SKI/CELSR1/PLXNB2/TSC2/ARID1A/ARHGAP35/RARA/SHROOM3/LHX2/FUZ/MTHFR/PTK7/FZD2/ADM
BP	GO:0007416	synapse assembly	27/1488	188/20536	0.000498247	AGRN/ADGRL1/DVL1/NECTIN1/DLG5/SPTBN2/NLGN2/LRFN4/LRRC24/PLXNB2/EIF4G1/PLXND1/DBNL/NTN1/CRKL/ADGRB2/TPBG/ADGRB1/SHANK3/BSN/LRFN1/LRFN3/MECP2/EEF2K/LRP4/FZD5/PLXNB1
BP	GO:0032984	protein-containing complex disassembly	43/1488	351/20536	0.000506429	DVL1/SMARCA4/TRIOBP/CHMP1A/SPTBN2/NES/MRPS34/CHCHD10/GAK/AURKAIP1/MAP1S/ARID1A/SPTAN1/APC2/SPTBN1/CAMSAP3/PHF23/CRACD/MICAL3/CAMSAP1/GSN/MID1IP1/MRPL41/FYCO1/APEH/MRPL28/JMJD4/PDXP/SPTB/NCKAP5L/UPF1/FRAT2/TECPR1/RUBCN/FZD2/C12orf65/FZD5/CHMP7/MRPL27/SPTBN4/MRPL23/ARHGEF2/INSR
CC	GO:0032153	cell division site	14/1530	73/21659	0.00051888	MYH9/RAB11FIP3/PKN1/RHOB/NF2/PSD/PITPNM1/MYH10/CIT/PDXP/MAEA/SPIRE2/KLHDC8B/RAB11FIP4
CC	GO:0019005	SCF ubiquitin ligase complex	13/1530	65/21659	0.00053411	FBXL19/FBXL6/FBXO2/FBXL16/SPSB3/CCNF/FBXW7/FBXO44/FBXL15/FBXL18/FBXL17/FBXO31/FBXL12
CC	GO:0005911	cell-cell junction	51/1530	449/21659	0.000543328	PPP1R9B/SAPCD2/FLNA/SCRIB/NECTIN1/CDC42BPB/NF2/NECTIN2/SYMPK/CSK/ACTN4/NIBAN2/SHROOM1/AMOTL2/OBSL1/AJUBA/SIPA1L3/NOTCH1/PCDH1/CAMSAP3/UBN1/SHROOM3/ADGRB1/PKD2/LIMD1/FHOD1/IQGAP3/DBN1/TBCD/PKP3/GJD3/PDXP/TNK2/PTK7/RAP2B/WTIP/PANX2/SYNM/CLDN23/AJM1/RAPGEF2/KAZN/FZD5/MICALL2/FSCN1/PLEKHG5/SPTBN4/ARVCF/JCAD/ARHGEF2/NFASC
BP	GO:0050808	synapse organization	52/1488	450/20536	0.000573843	AGRN/ABL1/ELFN1/ADGRL1/DVL1/NECTIN1/PTPRF/DLG5/SPTBN2/NLGN2/LRFN4/LRRC24/PLXNB2/EIF4G1/DAG1/INA/DAB2IP/PLXND1/NEFH/CHCHD10/DBNL/BCAN/NTN1/UNC13A/ITPKA/MYH10/CRKL/ADGRB2/TPBG/ADGRB1/SHANK3/DCTN1/BSN/ARHGAP39/DBN1/SEMA3F/LAMB2/LRFN1/LRFN3/MECP2/C1QL1/EEF2K/LRP4/ARC/FZD5/PALM/SRCIN1/NFASC/GRIPAP1/ARHGAP33/PLXNB1/INSR
CC	GO:0099572	postsynaptic specialization	44/1530	373/21659	0.000580352	PPP1R9B/RTN4/ADGRL1/SCRIB/DVL1/DLG5/NLGN2/MAP4/ABR/LRFN4/PRR12/TSC2/SNAP47/DGKZ/MINK1/NEFH/DBNL/BCR/SLC30A1/PSD/SPTBN1/PDPK1/HIP1R/MIB1/ARFGAP1/ADGRB1/SHANK3/SAMD14/BSN/SRC/DBN1/LRFN1/MAPK8IP2/LRFN3/MPP2/EEF2K/LRP4/ARC/INSYN1/ADORA1/PALM/SH2D5/SRCIN1/ARHGEF2
BP	GO:1990778	protein localization to cell periphery	42/1488	343/20536	0.000590407	BSG/SAPCD2/FLNA/SCRIB/NUMA1/DAG1/SNAP47/PRKCH/GOLPH3/CSK/PPP2R5A/GAK/SLC9A3R1/PACS2/CD81/PACS1/SPTBN1/PDPK1/SEC16A/PKDCC/PKP3/RILPL1/EFR3B/PLEKHF1/EGFR/ROCK2/RAPGEF2/ANKRD9/MAPK10/SPTBN4/PALM/KCNIP3/PACSIN1/ARHGEF16/STX4/ARFRP1/LDLRAP1/EHD3/PPIL2/NFASC/GRIPAP1/PRKCE
CC	GO:0005884	actin filament	19/1530	118/21659	0.000599979	TPM2/FLNA/PDLIM7/MYO9B/MYO1C/CORO1B/DAPK3/DBNL/APC2/PAWR/PKD2/SMTN/WHRN/TIGD5/SRC/AKAP13/DBN1/SH2B2/VPS18
BP	GO:0007519	skeletal muscle tissue development	25/1488	171/20536	0.000605478	BCL9L/GPC1/SKI/SMO/EP300/FOXL2/NIBAN2/MYH14/NR2F2/MEF2D/NOTCH1/HMG20B/EGR1/USP19/LEMD2/IGSF8/TAZ/FLNB/TBX1/SAP30/MYORG/CYP26B1/SOX8/CFLAR/HIVEP3
BP	GO:0080182	histone H3-K4 trimethylation	6/1488	16/20536	0.000608646	H1-4/H1-2/ZNF335/TET3/KMT2B/KMT2A
BP	GO:2001224	positive regulation of neuron migration	6/1488	16/20536	0.000608646	FLNA/DAB2IP/ZNF609/RAPGEF2/ARHGEF2/FBXO31
BP	GO:0048762	mesenchymal cell differentiation	31/1488	230/20536	0.000610619	TCOF1/TRIM28/RTN4/BCL9L/RDH10/DLG5/SMO/DAG1/DAB2IP/SEMA6B/FGFR1/HMGA2/HNRNPAB/NOTCH1/NKX2-1/PHLDB1/FUZ/SEMA3F/AKNA/FOXA1/FOXC1/LOXL2/SMAD3/TBX1/CUL7/SEMA4B/ZNF703/GBX2/EFNB1/SOX8/FBXL17
MF	GO:0031491	nucleosome binding	17/1521	92/19669	0.000622954	H1-4/SMARCA4/H1-2/H3-3B/H1-10/CABIN1/H3-3A/UHRF1/MLLT6/ARID1A/HMGA2/MBD3/MTA2/ZNHIT1/PWWP3A/H1-5/SAP30L
BP	GO:0045746	negative regulation of Notch signaling pathway	11/1488	49/20536	0.000624129	GATA2/JAG2/NIBAN2/ZBTB7A/NOTCH3/EGFL7/NRARP/FBXW7/EGFR/DLX2/ARRDC1
BP	GO:0046578	regulation of Ras protein signal transduction	35/1488	271/20536	0.000628203	ABL1/DENND4B/MYO9B/FGD1/ABR/ITPKB/DAB2IP/ARHGEF17/COL3A1/BCR/NOTCH1/PLEKHG2/PSD/ARHGEF40/ARHGAP35/TRIO/NOTCH2/CRKL/ARFGAP1/PLEKHG3/AKAP13/KANK2/SH2B2/CRK/OBSCN/EPOR/ARHGEF1/EPS8L1/ARFGEF3/PLEKHG5/CSF1/LZTR1/ARHGEF16/VAV2/ARHGEF2
BP	GO:0045216	cell-cell junction organization	28/1488	201/20536	0.000649986	NECTIN1/MYO1C/DLG5/NLGN2/NF2/NECTIN2/TLN1/PRKCH/CSK/PIP5K1C/ACTN4/HDAC7/CAMSAP3/WHRN/SRC/TBCD/PKP3/GJD3/SMAD3/ZNF703/ROCK2/AJM1/FZD5/MICALL2/FSCN1/ARVCF/TLN2/NFASC
BP	GO:0050679	positive regulation of epithelial cell proliferation	29/1488	211/20536	0.000656041	RTN4/ID1/GATA2/RREB1/SMO/LAMC1/GRN/FGFR1/NOTCH1/RPTOR/NOTCH2/PDPK1/JUN/EGFL7/NRARP/BAD/EMC10/IQGAP3/SIRT6/FZD7/TBX1/ZNF703/PDGFB/PRKD2/EGFR/VEGFB/CFLAR/JCAD/FLT4
BP	GO:0002064	epithelial cell development	31/1488	231/20536	0.000657455	FLNA/FASN/SCRIB/COL18A1/SDC1/ID1/TRIOBP/FOSL2/SMO/FGFR1/SLC9A3R1/SIPA1L3/NOTCH1/PLOD3/PDPK1/RARA/SHROOM3/BAD/WHRN/LAMB2/FOXA1/FLNB/SIX3/RILPL1/PDGFB/ADAMTSL4/ROCK2/RAPGEF2/SOX8/ARID4B/TFCP2L1
BP	GO:0045995	regulation of embryonic development	22/1488	144/20536	0.00068887	TBX2/COL5A2/WNK1/DVL1/E4F1/GATA2/CELSR1/DAG1/DMRT2/NIBAN2/FGFR1/NOTCH1/PHLDB1/NRARP/FUZ/MESP1/PHLDA2/PTK7/FZD7/FZD2/COL5A1/INSR
BP	GO:0010506	regulation of autophagy	43/1488	357/20536	0.000719556	FOXK1/SOGA1/ABL1/SREBF1/LARP1/STK11/CDC37/DAPK3/EP300/TSC2/EIF4G1/SREBF2/GPSM1/RPTOR/TICAM1/SNRNP70/ATP13A2/TRIM8/HTT/CPTP/PHF23/EXOC7/BAD/TRIM65/FBXW7/HSPB1/ULK1/RAB12/FYCO1/LRSAM1/BOK/TP53INP2/TPCN1/RUBCN/TRIB3/FOXO3/WDR24/GOLGA2/BAG3/PLEKHF1/FZD5/ATG101/ATP5IF1
BP	GO:0048813	dendrite morphogenesis	23/1488	154/20536	0.000728019	STK11/DVL1/ID1/TAOK2/CUX1/MINK1/DBNL/CELSR2/OBSL1/ITPKA/ANKRD27/TRAK1/SHANK3/DBN1/MAPK8IP2/CUL7/EEF2K/LRP4/ARC/RAPGEF2/SRCIN1/FBXO31/ARHGAP33
MF	GO:0004709	MAP kinase kinase kinase activity	8/1521	27/19669	0.00073483	TAOK2/MAP3K11/MAP3K9/MAP3K6/MAP3K10/MAP3K3/EGFR/RIPK1
BP	GO:0034470	ncRNA processing	50/1488	433/20536	0.000736314	SART1/RPP25/EXOSC6/INTS1/RRP7A/DUS1L/DDX54/BOP1/NOP53/GTPBP3/ELP5/DHX37/RRP1B/CPSF1/PUS1/RRP1/PES1/ELAC2/RRS1/TSEN54/TBL3/SEPHS2/HNRNPA2B1/TSEN34/RRP9/ABT1/DDX51/WDR18/EXOSC4/NSUN5/PA2G4/TRMT61A/NOL6/SMAD3/URB1/REXO4/FAM207A/CTU2/SENP3/TENT4A/UTP18/TSR3/PELP1/ADAT1/PDCD11/ADAT3/AARS2/GEMIN4/TRMU/MRM3
BP	GO:0007265	Ras protein signal transduction	55/1488	489/20536	0.000774403	TRIM28/ABL1/DENND4B/MYO9B/FGD1/ABR/RREB1/CELSR1/ITPKB/RHOB/DAB2IP/ARHGEF17/COL3A1/DBNL/RIPOR1/BCR/NTN1/NOTCH1/PLEKHG2/PSD/ARHGEF40/RAB11B/ARHGAP35/TRIO/NOTCH2/CRKL/JUN/ARFGAP1/CDC42EP4/NISCH/RAB40C/PLEKHG3/IQGAP3/AKAP13/KANK2/SH2B2/GNA12/RAB12/RHOT2/CRK/OBSCN/RRAS2/EPOR/ARHGEF1/EPS8L1/RAP2B/ARFGEF3/ROCK2/RAPGEF2/PLEKHG5/CSF1/LZTR1/ARHGEF16/VAV2/ARHGEF2
BP	GO:0010508	positive regulation of autophagy	20/1488	127/20536	0.000802246	LARP1/STK11/CDC37/TSC2/GPSM1/TICAM1/TRIM8/HTT/BAD/TRIM65/ULK1/RAB12/FYCO1/LRSAM1/TP53INP2/TPCN1/FOXO3/BAG3/PLEKHF1/ATP5IF1
BP	GO:0009952	anterior/posterior pattern specification	31/1488	234/20536	0.000817438	SKI/CELSR1/SMO/EP300/HES4/LRP5/DMRT2/NR2F2/CELSR2/NOTCH1/GLI2/ALX4/CRKL/MIB1/NRARP/FUZ/LDB1/MESP1/YY1/FOXC1/SIX3/SMAD3/TBX1/GBX2/ARC/FZD5/HOXC9/HES7/HES6/NKX3-1/GLI3
MF	GO:0017137	Rab GTPase binding	29/1521	201/19669	0.0008294	SBF1/DENND4B/RAB11FIP3/TBC1D10B/TBC1D16/HPS6/MICALL1/TBC1D12/SGSM2/RAB11FIP5/RUSC2/ANKRD27/BICDL1/MICAL3/ULK1/BICD2/EVI5L/LLGL2/RUNDC1/RBSN/TBC1D22A/MICALL2/TBC1D2B/DENND2B/RAB11FIP1/TBC1D10A/TBC1D17/SH3BP5L/RAB11FIP4
BP	GO:0043242	negative regulation of protein-containing complex disassembly	15/1488	83/20536	0.000834747	TRIOBP/SPTBN2/SPTAN1/APC2/SPTBN1/CAMSAP3/PHF23/CRACD/CAMSAP1/GSN/MID1IP1/SPTB/RUBCN/SPTBN4/ARHGEF2
BP	GO:0061180	mammary gland epithelium development	15/1488	83/20536	0.000834747	RTN4/SCRIB/PML/RREB1/SMO/LRP5/NTN1/CEBPB/PYGO2/GLI2/DDR1/IQGAP3/SRC/ZNF703/CSF1
MF	GO:0042800	histone methyltransferase activity (H3-K4 specific)	6/1521	16/19669	0.000860939	KMT2D/SETD1A/SETD1B/KMT2B/CXXC1/KMT2A
MF	GO:0001217	DNA-binding transcription repressor activity	35/1521	259/19669	0.000870791	TBX2/NR2F6/FOXK1/HMX1/E4F1/TCF3/HES4/KLF16/SREBF2/ZNF219/ZFPM1/ZBTB7A/ZBTB4/HMGA2/PPARD/CEBPB/ARHGAP35/ZNF668/NR2F1/ZNF746/HIC1/MAFK/YY1/MECP2/CC2D1A/MNT/DMBX1/FOXO3/SP2/ZNF205/ARID5A/HES7/HES6/KCNIP3/TCFL5
MF	GO:0001227	DNA-binding transcription repressor activity, RNA polymerase II-specific	35/1521	259/19669	0.000870791	TBX2/NR2F6/FOXK1/HMX1/E4F1/TCF3/HES4/KLF16/SREBF2/ZNF219/ZFPM1/ZBTB7A/ZBTB4/HMGA2/PPARD/CEBPB/ARHGAP35/ZNF668/NR2F1/ZNF746/HIC1/MAFK/YY1/MECP2/CC2D1A/MNT/DMBX1/FOXO3/SP2/ZNF205/ARID5A/HES7/HES6/KCNIP3/TCFL5
BP	GO:0007076	mitotic chromosome condensation	6/1488	17/20536	0.000883254	CHMP1A/NCAPH2/PHF23/AKAP8L/TENT4A/PHF13
BP	GO:2000637	positive regulation of gene silencing by miRNA	7/1488	23/20536	0.000901754	EIF4G1/AJUBA/LIMD1/WTIP/EGFR/RIPK1/ZFP36
BP	GO:0051017	actin filament bundle assembly	24/1488	166/20536	0.000904399	ZYX/FLNA/ABL1/ID1/PPM1F/CORO1B/RHOB/NF2/ACTN4/SHROOM1/ARAP1/CCN2/PAWR/ITGB5/SHANK3/FHOD1/SRC/PDXP/TESK1/SMAD3/SH3PXD2B/ROCK2/FSCN1/SPIRE2
BP	GO:1901880	negative regulation of protein depolymerization	13/1488	67/20536	0.000915268	TRIOBP/SPTBN2/SPTAN1/APC2/SPTBN1/CAMSAP3/CRACD/CAMSAP1/GSN/MID1IP1/SPTB/SPTBN4/ARHGEF2
BP	GO:0031589	cell-substrate adhesion	45/1488	383/20536	0.000925376	ZYX/FLNA/ABL1/ID1/TRIOBP/PPM1F/DAPK3/RREB1/LAMC1/TAOK2/NF2/DAG1/PKD1/MINK1/COL3A1/ACTN4/SMAD6/TRIP6/BCR/AJUBA/NOTCH1/PPARD/PDPK1/CAMSAP3/CCN2/CRKL/DDR1/ITGB5/CCN1/LDB1/SRC/TBCD/LAMB2/CRK/SMAD3/FZD7/HSPG2/RADIL/EPDR1/ROCK2/MICALL2/MELTF/CSF1/SRCIN1/PRKCE
BP	GO:0045165	cell fate commitment	37/1488	298/20536	0.000940318	TBX2/EPOP/ZBTB7B/FKBP8/PML/GATA2/TCF3/JAG2/SMO/FGFR1/ZFPM1/NR2F2/NOTCH1/TLX3/CEBPB/SOX12/APC2/NOTCH2/NOTCH3/GLI2/NKX2-1/RARA/MESP1/FOXA1/TEAD3/FZD7/TBX1/MNX1/GAS1/SH3PXD2B/CHD5/DLX2/CYP26B1/SOX13/SOX8/ARHGEF2/GLI3
MF	GO:0005543	phospholipid binding	53/1521	442/19669	0.000951331	PHLDA3/SPTBN2/NUMA1/TLN1/GOLPH3/DAB2IP/ITPR3/PACSIN3/ARAP1/ZCCHC14/MICALL1/UNC13A/PSD/PITPNM1/ARHGAP35/SPTBN1/PLEKHA4/AGAP1/HIP1R/ATP13A2/MTSS2/CPTP/SH3PXD2A/NISCH/ADGRB1/BAD/C2CD2L/SNX18/OBSCN/CPNE7/FZD7/SNX21/TPCN1/TECPR1/SNX8/SH3PXD2B/PASK/PXDC1/ZFYVE26/PLEKHF1/RAPGEF2/JPH2/SNX33/ZFYVE28/NOXO1/SPTBN4/PACSIN1/LDLRAP1/SAP30L/SYT15/PLEKHN1/ARHGAP33/PITPNM2
CC	GO:0001650	fibrillar center	23/1530	161/21659	0.000964218	TCOF1/EEF1D/NFIC/MLLT1/RREB1/CCDC137/NOP53/UBTF/RRS1/TAF1C/CDK12/CD2BP2/AKNA/FOXA1/URB1/FBLIM1/CC2D1A/TRIM27/NFKBIE/NUAK1/MRPL23/FOXJ2/TFCP2L1
MF	GO:0070742	C2H2 zinc finger domain binding	7/1521	22/19669	0.000986649	U2AF2/SRRM2/GATA2/HMGA2/EHMT2/THAP7/ZXDC
BP	GO:0014020	primary neural tube formation	17/1488	102/20536	0.00101091	ABL1/SCRIB/DVL1/SKI/CELSR1/PLXNB2/TSC2/ARID1A/ARHGAP35/RARA/SHROOM3/LHX2/FUZ/MTHFR/PTK7/FZD2/ADM
BP	GO:1902287	semaphorin-plexin signaling pathway involved in axon guidance	5/1488	12/20536	0.00102044	PLXNB2/PLXNA1/PLXND1/SEMA3F/PLXNB1
BP	GO:0030278	regulation of ossification	30/1488	227/20536	0.0010225	JUND/ISG15/PDLIM7/ID1/IFITM1/ID3/FAM20C/SKI/LRP5/LTBP3/SMAD6/KREMEN2/HDAC7/NOTCH1/CEBPB/CCN1/LIMD1/CEBPA/TWIST2/PKDCC/TOB2/SMAD3/CHSY1/LRP4/TRPM4/RIOX1/CSF1/MATN1/TCIRG1/GLI3
BP	GO:0016331	morphogenesis of embryonic epithelium	23/1488	158/20536	0.00104152	ABL1/SCRIB/DVL1/RDH10/SKI/CELSR1/JAG2/PLXNB2/TSC2/ARID1A/ARHGAP35/GLI2/MIB1/RARA/SHROOM3/LHX2/FUZ/MTHFR/SOX4/PTK7/FZD2/SOX8/ADM
BP	GO:0031346	positive regulation of cell projection organization	47/1488	407/20536	0.00104338	AGRN/STK11/DVL1/DLG5/CORO1B/MEGF8/RREB1/EP300/PLXNB2/CUX1/PLXNA1/DAB2IP/PLXND1/AP2A1/GRN/FGFR1/DBNL/ARAP1/NTN1/UNC13A/OBSL1/ITPKA/ARHGAP35/ANKRD27/HTT/TRAK1/CDC42EP4/FUZ/SHANK3/SRC/DBN1/PTK7/EPS8L1/CUL7/EEF2K/CROCC/RAPGEF2/KCTD17/FSCN1/CAMK1D/CFLAR/PALM/DEF8/PPP2R5B/PACSIN1/FBXO31/PLXNB1
BP	GO:0019216	regulation of lipid metabolic process	49/1488	429/20536	0.00104891	FASN/SREBF1/HELZ2/RDH10/CREBBP/SREBF2/PNPLA2/DGKZ/DAB2IP/PPP2R5A/SPHK1/ABCD1/WDR81/NCOR2/SCAP/DGKQ/PPARD/FGFR3/CD81/LPCAT1/RXRA/CCN1/PLA2G6/EDF1/NR1H2/FBXW7/EGR1/MID1IP1/SRC/CD74/MVD/SOCS7/TAZ/ERFE/RUBCN/TRIB3/TYSND1/PDGFB/SIN3B/PDE3B/PMVK/ADORA1/VAV2/LDLRAP1/ADM/SOCS3/ACACB/LMF1/PRKCE
MF	GO:0061630	ubiquitin protein ligase activity	34/1521	252/19669	0.00105242	IRF2BPL/FBXL6/ANAPC11/ZNF598/IRF2BP1/UHRF1/UBE2O/FBXO2/PDZD4/NOSIP/COP1/ZNRF1/TMEM129/NEURL1B/FBXO44/LRSAM1/RNF216/MSL2/TRIM27/SIAH2/RNF215/TRIM11/FBXL18/RBBP6/SH3RF3/ZNRF2/MIB2/NEURL4/FBXL17/RNF19B/PPIL2/ZNRF3/FBXL12/MYLIP
BP	GO:0035303	regulation of dephosphorylation	32/1488	248/20536	0.00106512	PPP1R9B/PPP6R1/WNK1/PPP1R35/ELFN1/PPP1R16A/PKMYT1/CABIN1/SYMPK/PPP2R5A/MFHAS1/WDR81/PPP6R2/RRP1B/PPP1R37/CAMSAP3/HTT/PPP1R26/SRC/PPP1R14B/CD2BP2/CCDC8/SMAD3/SMG6/ARFGEF3/SMPD1/ROCK2/NUAK1/ADORA1/LMTK2/ANKLE2/PPP2R5B
CC	GO:0000791	euchromatin	9/1530	38/21659	0.00107144	TRIM28/H1-4/H1-2/UHRF1/CBX2/RRP1B/JUN/H1-5/DNMT3A
MF	GO:0071889	14-3-3 protein binding	9/1521	35/19669	0.00107818	FOXK1/DAB2IP/RIPOR1/HDAC7/RPTOR/BAD/TBC1D22A/ZFP36/PRKCE
BP	GO:0048754	branching morphogenesis of an epithelial tube	25/1488	178/20536	0.00109398	ABL1/RDH10/PML/DLG5/CELSR1/SMO/LRP5/DAG1/PKD1/PLXND1/YAP1/NOTCH1/GLI2/NKX2-1/DDR1/NRARP/PKD2/SRC/SIRT6/FOXA1/GBX2/SOX8/CSF1/NKX3-1/GLI3
BP	GO:0060485	mesenchyme development	36/1488	290/20536	0.00109711	TBX2/TCOF1/TRIM28/RTN4/BCL9L/RDH10/DLG5/SMO/DAG1/DAB2IP/YAP1/SEMA6B/FGFR1/HMGA2/HNRNPAB/NOTCH1/NKX2-1/PHLDB1/PKD2/FUZ/SEMA3F/MESP1/AKNA/FOXA1/FOXC1/LOXL2/PTK7/SMAD3/TBX1/CUL7/SEMA4B/ZNF703/GBX2/EFNB1/SOX8/FBXL17
BP	GO:0032970	regulation of actin filament-based process	47/1488	408/20536	0.00109859	FLNA/ABL1/MYH9/ID1/TRIOBP/MYO1C/PPM1F/CORO1B/SPTBN2/DAPK3/CELSR1/RHOB/TAOK2/NF2/DBNL/ARAP1/SPTAN1/PLEKHG2/ARHGAP35/SPTBN1/NOTCH2/HIP1R/CCN2/CDC42EP4/CRACD/SHANK3/FHOD1/GSN/AKAP13/DBN1/CIT/CRK/PDXP/SPTB/TESK1/GBA2/SMAD3/TRIM27/SH3PXD2B/ROCK2/TRPM4/ADORA1/FSCN1/SPTBN4/JMY/SPIRE2/PRKCE
BP	GO:0006469	negative regulation of protein kinase activity	33/1488	259/20536	0.00111541	ABL1/WNK1/DVL1/PRKAR1B/PKN1/MLLT1/PPM1F/HEXIM1/LRP5/TSC2/NF2/DAB2IP/CDKN2C/NR2F2/RPTOR/PDPK1/SH2B3/RGS3/MVP/CEBPA/HSPB1/LATS2/TESK1/ITPRIP/GNAQ/DUSP9/TRIM27/TRIB3/SMPD1/ZFYVE28/SRCIN1/SOCS3/SH3BP5L
BP	GO:0048511	rhythmic process	37/1488	301/20536	0.00112973	NR2F6/JUND/SREBF1/RAI1/ID1/PML/ID3/MYBBP1A/KDM5C/CREBBP/EP300/NFKB2/GNA11/CCAR2/NCOR2/HNRNPD/NKX2-1/JUN/SFPQ/FBXW7/EGR1/SRC/PER1/PHLPP1/SIX3/GNAQ/FOXO3/SIAH2/EGFR/ROCK2/ADORA1/MAPK10/HES7/BTBD9/NMU/KMT2A/CRY1
BP	GO:0018023	peptidyl-lysine trimethylation	10/1488	45/20536	0.00118691	H1-4/LMNA/H1-2/ZNF335/TET3/KMT2B/MECP2/KMT5C/ARID4B/KMT2A
BP	GO:0051216	cartilage development	29/1488	219/20536	0.00119109	TIMP1/SERPINH1/PKD1/DDRGK1/LTBP3/ZNF219/FGFR1/MEF2D/HMGA2/FGFR3/VWA1/GLI2/CCN2/COL6A2/RARA/CCN1/COL6A1/PKDCC/EVC/LOXL2/SMAD3/CHSY1/CHADL/MEX3C/DLX2/BMP8B/MATN1/RUNX3/GLI3
BP	GO:0051882	mitochondrial depolarization	7/1488	24/20536	0.00119415	IFI6/ABL1/ABCD1/SRC/BOK/GCLC/ATP5IF1
BP	GO:0060148	positive regulation of posttranscriptional gene silencing	7/1488	24/20536	0.00119415	EIF4G1/AJUBA/LIMD1/WTIP/EGFR/RIPK1/ZFP36
MF	GO:0033613	activating transcription factor binding	16/1521	89/19669	0.00120811	TBX2/HCFC1/CREBBP/EP300/YAP1/ZNF516/ZFPM1/MEF2D/ZBTB7A/HDAC7/DGKQ/JUN/PRDM16/LDB1/SMAD3/TBX1
MF	GO:0001221	transcription cofactor binding	10/1521	43/19669	0.00134107	ZBTB7A/NFATC1/ZBTB17/VGLL4/PER1/MAFK/FOXC1/SIX3/FOXO3/CDK9
MF	GO:0005089	Rho guanyl-nucleotide exchange factor activity	16/1521	91/19669	0.0015407	FGD1/ABR/ARHGEF17/BCR/PLEKHG2/ARHGEF40/TRIO/PLEKHG3/AKAP13/OBSCN/ARHGEF1/EPS8L1/PLEKHG5/ARHGEF16/VAV2/ARHGEF2
CC	GO:0005720	nuclear heterochromatin	9/1530	40/21659	0.00158188	CENPB/TRIM28/H1-4/TNKS1BP1/UHRF1/H1-5/FOXC1/KMT5C/DNMT3A
MF	GO:0005123	death receptor binding	6/1521	18/19669	0.00174485	DAB2IP/BEX3/RIPK1/PIDD1/NOL3/CFLAR
MF	GO:0042813	Wnt-activated receptor activity	6/1521	18/19669	0.00174485	LRP5/PKD1/FZD8/FZD7/FZD2/FZD5
MF	GO:0061659	ubiquitin-like protein ligase activity	34/1521	261/19669	0.00191893	IRF2BPL/FBXL6/ANAPC11/ZNF598/IRF2BP1/UHRF1/UBE2O/FBXO2/PDZD4/NOSIP/COP1/ZNRF1/TMEM129/NEURL1B/FBXO44/LRSAM1/RNF216/MSL2/TRIM27/SIAH2/RNF215/TRIM11/FBXL18/RBBP6/SH3RF3/ZNRF2/MIB2/NEURL4/FBXL17/RNF19B/PPIL2/ZNRF3/FBXL12/MYLIP
CC	GO:0000151	ubiquitin ligase complex	35/1530	297/21659	0.00204101	FBXL19/FBXL6/ANAPC11/FZR1/CBX4/RBCK1/FBXO2/CBX2/CBX8/FBXL16/COP1/DCUN1D5/SPSB3/CCNF/CBX7/KLHL21/FBXW7/FBXO44/FBXL15/ZSWIM8/MAEA/CUL7/DCAF11/TRPC4AP/RANBP10/FBXL18/KCTD17/KLHL42/MIB2/LZTR1/FBXL17/ZSWIM4/RNF19B/FBXO31/FBXL12
CC	GO:0099738	cell cortex region	9/1530	42/21659	0.00227095	SAPCD2/NUMA1/CLTB/UNC13A/PHLDB1/PKD2/DCTN1/BSN/PPFIA3
CC	GO:0032580	Golgi cisterna membrane	16/1530	103/21659	0.00229695	GOLGA3/CHPF/GOLPH3/CHPF2/NUCB1/TMEM115/ARAP1/B4GALNT4/ST3GAL2/PITPNM1/B3GALT6/GALNT2/CHSY1/GOLGA2/B4GALNT3/INPP5E
CC	GO:0035097	histone methyltransferase complex	16/1530	103/21659	0.00229695	HCFC1/KMT2D/EPOP/KDM5C/TAF6/MCRS1/SETD1A/PRPF31/SETD1B/ZNF335/KMT2B/SENP3/PELP1/ZNF827/CXXC1/KMT2A
