# Supplementary material for: ALYREF condensation stabilizes m5C-modified PARP10 mRNA and promotes PI3K-AKT signaling in ovarian cancer
Source: EMBO J. 2025 Dec 1;45(2):471–503. doi: 10.1038/s44318-025-00657-0 (PMC12811383; doi:10.1038/s44318-025-00657-0)
Supplement: Supplementary file 3 — Table EV3 [file 44318_2025_657_MOESM3_ESM.xlsx]

## Sheet: 02_7530_intersect_RNA_peaks
name	Annotation	a	b	c	gene.type	REFSEQ	ENSEMBL	SYMBOL
chr17_4948948_-	5' UTR (NM_005022, exon 1 of 3)	5' UTR	NM_005022	exon 1 of 3	Protein_coding	NM_005022	ENSG00000108518	PFN1
chr19_3573711_+	exon (NM_006339, exon 3 of 10)	exon	NM_006339	exon 3 of 10	Protein_coding	NM_006339	ENSG00000064961	HMG20B
chr2_10448304_-	promoter-TSS (NM_001287188)	promoter-TSS	NM_001287188	NA	Protein_coding	NM_001287188	ENSG00000115758	ODC1
chr2_240591999_+	exon (NM_023083, exon 4 of 12)	exon	NM_023083	exon 4 of 12	Protein_coding	NM_023083	ENSG00000142330	CAPN10
chr16_70800957_-	5' UTR (NM_018052, exon 1 of 19)	5' UTR	NM_018052	exon 1 of 19	Protein_coding	NM_018052	ENSG00000103043	VAC14
chr16_4514654_-	5' UTR (NM_013399, exon 2 of 6)	5' UTR	NM_013399	exon 2 of 6	Protein_coding	NM_013399	ENSG00000089486	CDIP1
chr1_167722130_+	5' UTR (NM_003953, exon 1 of 6)	5' UTR	NM_003953	exon 1 of 6	Protein_coding	NM_003953	ENSG00000197965	MPZL1
chr19_39488637_+	exon (NM_001329559, exon 9 of 10)	exon	NM_001329559	exon 9 of 10	Protein_coding	NM_001329559	ENSG00000105197	TIMM50
chr11_33032933_+	exon (NM_139160, exon 8 of 9)	exon	NM_139160	exon 8 of 9	Protein_coding	NM_139160	ENSG00000121690	DEPDC7
chr20_34280304_-	TTS (NM_001161766)	TTS	NM_001161766	NA	Protein_coding	NM_001161766	ENSG00000101444	AHCY
chr20_3786619_-	promoter-TSS (NM_001287518)	promoter-TSS	NM_001287518	NA	Protein_coding	NM_001287518	ENSG00000101224	CDC25B
chr5_180071764_-	promoter-TSS (NM_018434)	promoter-TSS	NM_018434	NA	Protein_coding	NM_018434	ENSG00000113269	RNF130
chrX_154097652_-	promoter-TSS (NM_001316337)	promoter-TSS	NM_001316337	NA	Protein_coding	NM_001316337	ENSG00000169057	MECP2
chr19_7519666_+	exon (NM_018083, exon 2 of 2)	exon	NM_018083	exon 2 of 2	Protein_coding	NM_018083	ENSG00000198816	ZNF358
chr16_85750986_-	non-coding (NR_161452, exon 1 of 5)	non-coding	NR_161452	exon 1 of 5	Non_coding	NR_161452	ENSG00000154102	C16orf74
chr9_32552524_-	promoter-TSS (NM_005802)	promoter-TSS	NM_005802	NA	Protein_coding	NM_005802	ENSG00000197579	TOPORS
chr5_179837935_+	3' UTR (NM_001142299, exon 9 of 9).2	3' UTR	NM_001142299	exon 9 of 9.2	Protein_coding	NM_001142299	ENSG00000161011	SQSTM1
chr10_13348066_-	5' UTR (NM_012247, exon 1 of 9)	5' UTR	NM_012247	exon 1 of 9	Protein_coding	NM_012247	ENSG00000086475	SEPHS1
chr13_106567716_-	exon (NM_018011, exon 1 of 4)	exon	NM_018011	exon 1 of 4	Protein_coding	NM_018011	ENSG00000134884	ARGLU1
chr22_29297913_+	exon (NM_001163286, exon 12 of 16)	exon	NM_001163286	exon 12 of 16	Protein_coding	NM_001163286	ENSG00000182944	EWSR1
chr11_67284979_+	exon (NM_001619, exon 19 of 21)	exon	NM_001619	exon 19 of 21	Protein_coding	NM_001619	ENSG00000173020	GRK2
chrX_69161947_-	exon (NM_001032396, exon 2 of 2)	exon	NM_001032396	exon 2 of 2	Protein_coding	NM_001032396	ENSG00000181191	PJA1
chr11_46347650_+	5' UTR (NM_003646, exon 1 of 31)	5' UTR	NM_003646	exon 1 of 31	Protein_coding	NM_003646	ENSG00000149091	DGKZ
chr16_692771_-	3' UTR (NM_153350, exon 6 of 6)	3' UTR	NM_153350	exon 6 of 6	Protein_coding	NM_153350	ENSG00000127585	FBXL16
chr15_66703712_+	non-coding (NR_027654, exon 1 of 5)	non-coding	NR_027654	exon 1 of 5	Non_coding	NR_027654	ENSG00000137834	SMAD6
chr1_11066698_-	TTS (NM_001001998)	TTS	NM_001001998	NA	Protein_coding	NM_001001998	ENSG00000171824	EXOSC10
chr19_45901812_-	5' UTR (NM_001012643, exon 2 of 3)	5' UTR	NM_001012643	exon 2 of 3	Protein_coding	NM_001012643	ENSG00000176182	MYPOP
chr7_100092883_-	TTS (NR_029510)	TTS	NR_029510	NA	Non_coding	NR_029510	ENSG00000207757	MIR93
chr19_58545045_+	exon (NM_005762, exon 1 of 17)	exon	NM_005762	exon 1 of 17	Protein_coding	NM_005762	ENSG00000130726	TRIM28
chr11_65539224_-	TTS (NM_001048218)	TTS	NM_001048218	NA	Protein_coding	NM_001048218	ENSG00000142186	SCYL1
chr14_105498950_+	3' UTR (NM_001198983, exon 8 of 8)	3' UTR	NM_001198983	exon 8 of 8	Protein_coding	NM_001198983	ENSG00000185347	TEDC1
chr1_98661762_+	promoter-TSS (NM_001364903)	promoter-TSS	NM_001364903	NA	Protein_coding	NM_001364903	ENSG00000162627	SNX7
chr9_113165920_-	3' UTR (NM_015258, exon 28 of 28)	3' UTR	NM_015258	exon 28 of 28	Protein_coding	NM_015258	ENSG00000119321	FKBP15
chr9_35102798_-	exon (NM_001287031, exon 2 of 9)	exon	NM_001287031	exon 2 of 9	Protein_coding	NM_001287031	ENSG00000165283	STOML2
chr1_154963153_-	TTS (NM_001321726)	TTS	NM_001321726	NA	Protein_coding	NM_001321726	ENSG00000271380	LOC101928120
chr22_27919230_-	promoter-TSS (NM_001284277)	promoter-TSS	NM_001284277	NA	Protein_coding	NM_001284277	ENSG00000180957	PITPNB
chr9_128818866_+	TTS (NM_016390)	TTS	NM_016390	NA	Protein_coding	NM_016390	ENSG00000198917	SPOUT1
chr4_82430191_-	promoter-TSS (NM_001292017)	promoter-TSS	NM_001292017	NA	Protein_coding	NM_001292017	ENSG00000145293	ENOPH1
chr5_34929695_+	5' UTR (NM_001348420, exon 1 of 12)	5' UTR	NM_001348420	exon 1 of 12	Protein_coding	NM_001348420	ENSG00000168724	DNAJC21
chr5_115841994_+	promoter-TSS (NM_001318094)	promoter-TSS	NM_001318094	NA	Protein_coding	NM_001318094	ENSG00000177879	AP3S1
chr19_10544056_+	non-coding (NR_104024, exon 1 of 10)	non-coding	NR_104024	exon 1 of 10	Non_coding	NR_104024	ENSG00000130734	ATG4D
chr1_231421892_-	5' UTR (NM_022051, exon 1 of 5)	5' UTR	NM_022051	exon 1 of 5	Protein_coding	NM_022051	ENSG00000135766	EGLN1
chr14_105498962_+	3' UTR (NM_001198983, exon 8 of 8)	3' UTR	NM_001198983	exon 8 of 8	Protein_coding	NM_001198983	ENSG00000185347	TEDC1
chr2_38602459_-	exon (NM_001142650, exon 2 of 14)	exon	NM_001142650	exon 2 of 14	Protein_coding	NM_001142650	ENSG00000143889	HNRNPLL
chr19_40576933_+	promoter-TSS (NM_138392)	promoter-TSS	NM_138392	NA	Protein_coding	NM_138392	ENSG00000160410	SHKBP1
chr17_56960820_-	exon (NM_004645, exon 1 of 7)	exon	NM_004645	exon 1 of 7	Protein_coding	NM_004645	ENSG00000121058	COIL
chr6_31794844_-	exon (NM_006295, exon 2 of 30).3	exon	NM_006295	exon 2 of 30.3	Protein_coding	NM_006295	ENSG00000204394	VARS1
chr7_97852360_-	exon (NM_001178077, exon 11 of 11)	exon	NM_001178077	exon 11 of 11	Protein_coding	NM_001178077	ENSG00000070669	ASNS
chr6_31634303_+	TTS (NR_106890)	TTS	NR_106890	NA	Non_coding	NR_106890	ENSG00000274494	MIR6832
chr9_124869391_+	exon (NM_030978, exon 3 of 6)	exon	NM_030978	exon 3 of 6	Protein_coding	NM_030978	ENSG00000136950	ARPC5L
chr16_1771462_-	TTS (NM_001300900)	TTS	NM_001300900	NA	Protein_coding	NM_001300900	ENSG00000074071	MRPS34
chr1_31938221_-	promoter-TSS (NM_001369859)	promoter-TSS	NM_001369859	NA	Protein_coding	NM_001369859	ENSG00000184007	PTP4A2
chr3_52770887_-	promoter-TSS (NM_001348414)	promoter-TSS	NM_001348414	NA	Protein_coding	NM_001348414	ENSG00000114904	NEK4
chr14_21081801_+	exon (NM_001278529, exon 14 of 24)	exon	NM_001278529	exon 14 of 24	Protein_coding	NM_001278529	ENSG00000165801	ARHGEF40
chr2_27134500_-	non-coding (NR_138479, exon 1 of 9)	non-coding	NR_138479	exon 1 of 9	Non_coding	NR_138479	ENSG00000138073	PREB
chr10_103368472_+	exon (NM_006951, exon 1 of 11)	exon	NM_006951	exon 1 of 11	Protein_coding	NM_006951	ENSG00000148835	TAF5
chr11_65891244_+	TTS (NM_001300856)	TTS	NM_001300856	NA	Protein_coding	NM_001300856	ENSG00000175592	FOSL1
chr11_46347602_+	5' UTR (NM_003646, exon 1 of 31)	5' UTR	NM_003646	exon 1 of 31	Protein_coding	NM_003646	ENSG00000149091	DGKZ
chr16_2965001_+	exon (NM_172229, exon 2 of 9)	exon	NM_172229	exon 2 of 9	Protein_coding	NM_172229	ENSG00000131650	KREMEN2
chr6_75284731_-	promoter-TSS (NM_018247)	promoter-TSS	NM_018247	NA	Protein_coding	NM_018247	ENSG00000112697	TMEM30A
chr1_33349677_-	promoter-TSS (NR_125978)	promoter-TSS	NR_125978	NA	Non_coding	NR_125978	ENSG00000233246	LOC101929464
chrX_154444216_+	promoter-TSS (NM_004699)	promoter-TSS	NM_004699	NA	Protein_coding	NM_004699	ENSG00000071859	FAM50A
chr11_57335791_-	5' UTR (NM_003146, exon 1 of 17)	5' UTR	NM_003146	exon 1 of 17	Protein_coding	NM_003146	ENSG00000149136	SSRP1
chr10_87094728_-	promoter-TSS (NM_019054)	promoter-TSS	NM_019054	NA	Protein_coding	NM_019054	ENSG00000122376	SHLD2
chr14_68790039_-	exon (NM_004926, exon 2 of 2)	exon	NM_004926	exon 2 of 2	Protein_coding	NM_004926	ENSG00000185650	ZFP36L1
chr11_13668740_+	promoter-TSS (NM_032228)	promoter-TSS	NM_032228	NA	Protein_coding	NM_032228	ENSG00000197601	FAR1
chr7_38178329_+	promoter-TSS (NM_001363345)	promoter-TSS	NM_001363345	NA	Protein_coding	NM_001363345	ENSG00000010270	STARD3NL
chr12_122980762_+	TTS (NM_001304836)	TTS	NM_001304836	NA	Protein_coding	NM_001304836	ENSG00000111325	OGFOD2
chr2_3519388_-	exon (NM_018269, exon 1 of 4)	exon	NM_018269	exon 1 of 4	Protein_coding	NM_018269	ENSG00000182551	ADI1
chr10_86755892_+	promoter-TSS (NM_004329)	promoter-TSS	NM_004329	NA	Protein_coding	NM_004329	ENSG00000107779	BMPR1A
chr7_5190394_+	5' UTR (NM_001033518, exon 1 of 13)	5' UTR	NM_001033518	exon 1 of 13	Protein_coding	NM_001033518	ENSG00000157954	WIPI2
chr20_50081980_-	non-coding (NR_047554, exon 3 of 3)	non-coding	NR_047554	exon 3 of 3	Non_coding	NR_047554	ENSG00000244687	UBE2V1
chr7_140398451_-	promoter-TSS (NM_001363378)	promoter-TSS	NM_001363378	NA	Protein_coding	NM_001363378	ENSG00000157800	SLC37A3
chr14_90264112_+	exon (NM_001330212, exon 7 of 12)	exon	NM_001330212	exon 7 of 12	Protein_coding	NM_001330212	ENSG00000100764	PSMC1
chr12_54000582_+	promoter-TSS (NR_047504)	promoter-TSS	NR_047504	NA	Non_coding	NR_047504	ENSG00000250451	HOXC-AS1
chrX_69161985_-	exon (NM_001032396, exon 2 of 2)	exon	NM_001032396	exon 2 of 2	Protein_coding	NM_001032396	ENSG00000181191	PJA1
chrX_12975104_+	promoter-TSS (NM_021109)	promoter-TSS	NM_021109	NA	Protein_coding	NM_021109	ENSG00000205542	TMSB4X
chr5_135034023_-	5' UTR (NM_002653, exon 1 of 3)	5' UTR	NM_002653	exon 1 of 3	Protein_coding	NM_002653	ENSG00000069011	PITX1
chrX_49079863_-	promoter-TSS (NM_001029896)	promoter-TSS	NM_001029896	NA	Protein_coding	NM_001029896	ENSG00000196998	WDR45
chr9_109119855_-	promoter-TSS (NM_032012)	promoter-TSS	NM_032012	NA	Protein_coding	NM_032012	ENSG00000106771	TMEM245
chr8_53881058_+	exon (NM_003702, exon 1 of 5)	exon	NM_003702	exon 1 of 5	Protein_coding	NM_003702	ENSG00000147509	RGS20
chr3_52770868_-	promoter-TSS (NM_001348414)	promoter-TSS	NM_001348414	NA	Protein_coding	NM_001348414	ENSG00000114904	NEK4
chr17_75154516_-	promoter-TSS (NM_016185)	promoter-TSS	NM_016185	NA	Protein_coding	NM_016185	ENSG00000189159	JPT1
chr19_1229686_-	3' UTR (NM_152769, exon 9 of 9)	3' UTR	NM_152769	exon 9 of 9	Protein_coding	NM_152769	ENSG00000099625	CBARP
chr2_85327040_-	exon (NM_006464, exon 2 of 4)	exon	NM_006464	exon 2 of 4	Protein_coding	NM_006464	ENSG00000152291	TGOLN2
chr19_14090018_-	exon (NM_138352, exon 2 of 6)	exon	NM_138352	exon 2 of 6	Protein_coding	NM_138352	ENSG00000141858	SAMD1
chrX_154014141_-	exon (NM_001025242, exon 11 of 14)	exon	NM_001025242	exon 11 of 14	Protein_coding	NM_001025242	ENSG00000184216	IRAK1
chr7_38178327_+	promoter-TSS (NM_001363345)	promoter-TSS	NM_001363345	NA	Protein_coding	NM_001363345	ENSG00000010270	STARD3NL
chr7_106660944_-	5' UTR (NM_175884, exon 1 of 1)	5' UTR	NM_175884	exon 1 of 1	Protein_coding	NM_175884	ENSG00000253276	CCDC71L
chr1_2194690_-	promoter-TSS (NM_001256945)	promoter-TSS	NM_001256945	NA	Protein_coding	NM_001256945	ENSG00000162585	FAAP20
chr12_27014274_-	5' UTR (NM_016551, exon 1 of 12)	5' UTR	NM_016551	exon 1 of 12	Protein_coding	NM_016551	ENSG00000064115	TM7SF3
chr11_62530514_-	exon (NM_001620, exon 5 of 5)	exon	NM_001620	exon 5 of 5	Protein_coding	NM_001620	ENSG00000124942	AHNAK
chr22_38866653_-	exon (NM_001303494, exon 5 of 5)	exon	NM_001303494	exon 5 of 5	Protein_coding	NM_001303494	ENSG00000183741	CBX6
chr11_65650044_+	TTS (NR_039709)	TTS	NR_039709	NA	Non_coding	NR_039709	ENSG00000265874	MIR4489
chr1_54851802_-	3' UTR (NM_014762, exon 9 of 9)	3' UTR	NM_014762	exon 9 of 9	Protein_coding	NM_014762	ENSG00000116133	DHCR24
chr9_128127643_-	promoter-TSS (NM_025072)	promoter-TSS	NM_025072	NA	Protein_coding	NM_025072	ENSG00000148334	PTGES2
chr6_159762005_+	promoter-TSS (NM_001303253)	promoter-TSS	NM_001303253	NA	Protein_coding	NM_001303253	ENSG00000120437	ACAT2
chr14_104795528_-	5' UTR (NM_001014432, exon 1 of 15)	5' UTR	NM_001014432	exon 1 of 15	Protein_coding	NM_001014432	ENSG00000142208	AKT1
chr22_49963043_+	TTS (NR_106879)	TTS	NR_106879	NA	Non_coding	NR_106879	ENSG00000276753	MIR6821
chrX_153688658_+	promoter-TSS (NM_001142806)	promoter-TSS	NM_001142806	NA	Protein_coding	NM_001142806	ENSG00000130821	SLC6A8
chr11_65117346_-	TTS (NM_003273)	TTS	NM_003273	NA	Protein_coding	NM_003273	ENSG00000149809	TM7SF2
chr1_231421459_-	exon (NM_022051, exon 1 of 5)	exon	NM_022051	exon 1 of 5	Protein_coding	NM_022051	ENSG00000135766	EGLN1
chr19_33373744_+	promoter-TSS (NM_001252296)	promoter-TSS	NM_001252296	NA	Protein_coding	NM_001252296	ENSG00000153879	CEBPG
chr19_38815593_-	3' UTR (NM_001398, exon 10 of 10)	3' UTR	NM_001398	exon 10 of 10	Protein_coding	NM_001398	ENSG00000104823	ECH1
chr14_21070337_+	promoter-TSS (NM_001278529)	promoter-TSS	NM_001278529	NA	Protein_coding	NM_001278529	ENSG00000165801	ARHGEF40
chr5_177426815_+	5' UTR (NM_001364164, exon 1 of 15)	5' UTR	NM_001364164	exon 1 of 15	Protein_coding	NM_001364164	ENSG00000198055	GRK6
chr1_29148668_-	exon (NM_005626, exon 6 of 6)	exon	NM_005626	exon 6 of 6	Protein_coding	NM_005626	ENSG00000116350	SRSF4
chr19_45792541_-	exon (NM_004943, exon 1 of 5)	exon	NM_004943	exon 1 of 5	Protein_coding	NM_004943	ENSG00000185800	DMWD
chr14_49621254_+	promoter-TSS (NM_001001)	promoter-TSS	NM_001001	NA	Protein_coding	NM_001001	ENSG00000165502	RPL36AL
chr11_67469177_-	promoter-TSS (NM_001078651)	promoter-TSS	NM_001078651	NA	Protein_coding	NM_001078651	ENSG00000172663	TMEM134
chr1_28736849_+	promoter-TSS (NM_016258)	promoter-TSS	NM_016258	NA	Protein_coding	NM_016258	ENSG00000198492	YTHDF2
chr16_715193_+	promoter-TSS (NM_024042)	promoter-TSS	NM_024042	NA	Protein_coding	NM_024042	ENSG00000103260	METRN
chr19_5691816_+	TTS (NM_004793)	TTS	NM_004793	NA	Protein_coding	NM_004793	ENSG00000196365	LONP1
chr20_58891405_+	promoter-TSS (NM_001077489)	promoter-TSS	NM_001077489	NA	Protein_coding	NM_001077489	ENSG00000087460	GNAS
chr6_158192269_+	3' UTR (NM_207118, exon 3 of 3)	3' UTR	NM_207118	exon 3 of 3	Protein_coding	NM_207118	ENSG00000272047	GTF2H5
chr2_200306873_+	5' UTR (NM_001100423, exon 1 of 13)	5' UTR	NM_001100423	exon 1 of 13	Protein_coding	NM_001100423	ENSG00000196141	SPATS2L
chr20_3786536_-	promoter-TSS (NM_001287518)	promoter-TSS	NM_001287518	NA	Protein_coding	NM_001287518	ENSG00000101224	CDC25B
chr8_89902717_+	5' UTR (NM_001126111, exon 1 of 6)	5' UTR	NM_001126111	exon 1 of 6	Protein_coding	NM_001126111	ENSG00000164823	OSGIN2
chr19_40605151_+	exon (NM_001042545, exon 2 of 30)	exon	NM_001042545	exon 2 of 30	Protein_coding	NM_001042545	ENSG00000090006	LTBP4
chr3_141738284_+	promoter-TSS (NM_014245)	promoter-TSS	NM_014245	NA	Protein_coding	NM_014245	ENSG00000114125	RNF7
chr16_50368858_-	5' UTR (NM_001173984, exon 1 of 17)	5' UTR	NM_001173984	exon 1 of 17	Protein_coding	NM_001173984	ENSG00000166164	BRD7
chr4_1011694_+	promoter-TSS (NM_001004356)	promoter-TSS	NM_001004356	NA	Protein_coding	NM_001004356	ENSG00000127418	FGFRL1
chr19_18309703_-	exon (NM_001252129, exon 3 of 4)	exon	NM_001252129	exon 3 of 4	Protein_coding	NM_001252129	ENSG00000130520	LSM4
chr22_19718691_+	non-coding (NR_037611, exon 1 of 12)	non-coding	NR_037611	exon 1 of 12	Non_coding	NR_037611	ENSG00000284874	SEPT5-GP1BB
chr20_2873665_+	5' UTR (NM_080840, exon 1 of 23)	5' UTR	NM_080840	exon 1 of 23	Protein_coding	NM_080840	ENSG00000132670	PTPRA
chr14_49621239_+	promoter-TSS (NM_001001)	promoter-TSS	NM_001001	NA	Protein_coding	NM_001001	ENSG00000165502	RPL36AL
chr6_30665559_-	exon (NM_001164239, exon 5 of 20)	exon	NM_001164239	exon 5 of 20	Protein_coding	NM_001164239	ENSG00000204560	DHX16
chr12_54000578_+	promoter-TSS (NR_047504)	promoter-TSS	NR_047504	NA	Non_coding	NR_047504	ENSG00000250451	HOXC-AS1
chr4_55396287_+	exon (NM_018475, exon 1 of 6)	exon	NM_018475	exon 1 of 6	Protein_coding	NM_018475	ENSG00000134851	TMEM165
chr17_42128704_-	exon (NM_001252039, exon 4 of 7)	exon	NM_001252039	exon 4 of 7	Protein_coding	NM_001252039	ENSG00000108774	RAB5C
chr4_70839505_-	promoter-TSS (NM_001098477)	promoter-TSS	NM_001098477	NA	Protein_coding	NM_001098477	ENSG00000132463	GRSF1
chr19_17306238_+	exon (NM_023937, exon 2 of 2)	exon	NM_023937	exon 2 of 2	Protein_coding	NM_023937	ENSG00000130312	MRPL34
chr19_1632368_-	exon (NM_001351778, exon 4 of 20)	exon	NM_001351778	exon 4 of 20	Protein_coding	NM_001351778	ENSG00000071564	TCF3
chr7_106660977_-	5' UTR (NM_175884, exon 1 of 1)	5' UTR	NM_175884	exon 1 of 1	Protein_coding	NM_175884	ENSG00000253276	CCDC71L
chr9_86099508_-	promoter-TSS (NM_016548)	promoter-TSS	NM_016548	NA	Protein_coding	NM_016548	ENSG00000135052	GOLM1
chr10_86755879_+	promoter-TSS (NM_004329)	promoter-TSS	NM_004329	NA	Protein_coding	NM_004329	ENSG00000107779	BMPR1A
chr19_4954657_+	exon (NM_013282, exon 14 of 16)	exon	NM_013282	exon 14 of 16	Protein_coding	NM_013282	ENSG00000276043	UHRF1
chr1_1658932_-	promoter-TSS (NM_001291345)	promoter-TSS	NM_001291345	NA	Protein_coding	NM_001291345	ENSG00000248333	CDK11B
chr1_20500867_-	exon (NM_024544, exon 4 of 4)	exon	NM_024544	exon 4 of 4	Protein_coding	NM_024544	ENSG00000090432	MUL1
chr16_2214321_-	exon (NM_001042371, exon 1 of 2)	exon	NM_001042371	exon 1 of 2	Protein_coding	NM_001042371	ENSG00000184207	PGP
chr9_135961234_-	5' UTR (NM_016172, exon 1 of 10)	5' UTR	NM_016172	exon 1 of 10	Protein_coding	NM_016172	ENSG00000130560	UBAC1
chr14_102509745_-	promoter-TSS (NM_001348651)	promoter-TSS	NM_001348651	NA	Protein_coding	NM_001348651	ENSG00000156381	ANKRD9
chr19_32692004_+	promoter-TSS (NM_001105570)	promoter-TSS	NM_001105570	NA	Protein_coding	NM_001105570	ENSG00000213965	NUDT19
chr3_33865254_+	exon (NM_013374, exon 17 of 18)	exon	NM_013374	exon 17 of 18	Protein_coding	NM_013374	ENSG00000170248	PDCD6IP
chr14_49862841_-	promoter-TSS (NR_027260)	promoter-TSS	NR_027260	NA	Non_coding	NR_027260	ENSG00000274012	RN7SL2
chr8_47737807_-	exon (NM_005195, exon 1 of 1)	exon	NM_005195	exon 1 of 1	Protein_coding	NM_005195	ENSG00000221869	CEBPD
chr11_64246566_-	promoter-TSS (NR_135086)	promoter-TSS	NR_135086	NA	Non_coding	NR_135086	ENSG00000256940	PPP1R14B-AS1
chr2_200306879_+	5' UTR (NM_001100423, exon 1 of 13)	5' UTR	NM_001100423	exon 1 of 13	Protein_coding	NM_001100423	ENSG00000196141	SPATS2L
chr6_34246035_+	TTS (NM_178508)	TTS	NM_178508	NA	Protein_coding	NM_178508	ENSG00000186577	SMIM29
chr1_31938094_-	promoter-TSS (NM_001369859)	promoter-TSS	NM_001369859	NA	Protein_coding	NM_001369859	ENSG00000184007	PTP4A2
chr4_18021701_-	promoter-TSS (NR_136669)	promoter-TSS	NR_136669	NA	Non_coding	NR_136669	ENSG00000178177	LCORL
chr14_65076539_-	exon (NM_001320415, exon 6 of 6)	exon	NM_001320415	exon 6 of 6	Protein_coding	NM_001320415	ENSG00000125952	MAX
chr11_72235417_+	exon (NM_001567, exon 23 of 28)	exon	NM_001567	exon 23 of 28	Protein_coding	NM_001567	ENSG00000165458	INPPL1
chr17_18208977_+	3' UTR (NM_017758, exon 4 of 4)	3' UTR	NM_017758	exon 4 of 4	Protein_coding	NM_017758	ENSG00000091542	ALKBH5
chr16_89873682_+	promoter-TSS (NM_014972)	promoter-TSS	NM_014972	NA	Protein_coding	NM_014972	ENSG00000141002	TCF25
chr19_45522536_+	exon (NM_003370, exon 6 of 13)	exon	NM_003370	exon 6 of 13	Protein_coding	NM_003370	ENSG00000125753	VASP
chr3_14947227_-	promoter-TSS (NM_001291694)	promoter-TSS	NM_001291694	NA	Protein_coding	NM_001291694	ENSG00000177463	NR2C2
chr5_6713658_+	5' UTR (NM_006999, exon 1 of 13)	5' UTR	NM_006999	exon 1 of 13	Protein_coding	NM_006999	ENSG00000112941	TENT4A
chr15_74836168_-	TTS (NR_104308)	TTS	NR_104308	NA	Non_coding	NR_104308	ENSG00000140474	ULK3
chr16_57528924_-	exon (NM_033212, exon 2 of 9)	exon	NM_033212	exon 2 of 9	Protein_coding	NM_033212	ENSG00000135736	CCDC102A
chr16_397270_+	promoter-TSS (NM_001286435)	promoter-TSS	NM_001286435	NA	Protein_coding	NM_001286435	ENSG00000103202	NME4
chr9_109119852_-	promoter-TSS (NM_032012)	promoter-TSS	NM_032012	NA	Protein_coding	NM_032012	ENSG00000106771	TMEM245
chr20_35147326_-	promoter-TSS (NM_018217)	promoter-TSS	NM_018217	NA	Protein_coding	NM_018217	ENSG00000088298	EDEM2
chr16_1986173_+	3' UTR (NM_005262, exon 3 of 3)	3' UTR	NM_005262	exon 3 of 3	Protein_coding	NM_005262	ENSG00000127554	GFER
chr9_109119790_-	exon (NM_032012, exon 1 of 18)	exon	NM_032012	exon 1 of 18	Protein_coding	NM_032012	ENSG00000106771	TMEM245
chr11_18322123_-	promoter-TSS (NM_005316)	promoter-TSS	NM_005316	NA	Protein_coding	NM_005316	ENSG00000110768	GTF2H1
chr20_63472264_-	exon (NM_172108, exon 1 of 16)	exon	NM_172108	exon 1 of 16	Protein_coding	NM_172108	ENSG00000075043	KCNQ2
chr17_77498850_+	3' UTR (NM_001293698, exon 10 of 10)	3' UTR	NM_001293698	exon 10 of 10	Protein_coding	NM_001293698	ENSG00000184640	SEPTIN9
chr17_7562183_+	TTS (NM_003808)	TTS	NM_003808	NA	Protein_coding	NM_003808	ENSG00000161955	TNFSF13
chr16_1984327_+	exon (NM_005262, exon 1 of 3)	exon	NM_005262	exon 1 of 3	Protein_coding	NM_005262	ENSG00000127554	GFER
chr6_33203886_+	promoter-TSS (NM_014234)	promoter-TSS	NM_014234	NA	Protein_coding	NM_014234	ENSG00000204228	HSD17B8
chr10_28533498_+	5' UTR (NM_016628, exon 1 of 14)	5' UTR	NM_016628	exon 1 of 14	Protein_coding	NM_016628	ENSG00000095787	WAC
chrX_47563017_+	exon (NM_001654, exon 2 of 16)	exon	NM_001654	exon 2 of 16	Protein_coding	NM_001654	ENSG00000078061	ARAF
chr14_23325250_+	exon (NM_004643, exon 7 of 7)	exon	NM_004643	exon 7 of 7	Protein_coding	NM_004643	ENSG00000100836	PABPN1
chr1_43972644_+	3' UTR (NM_001319168, exon 6 of 6)	3' UTR	NM_001319168	exon 6 of 6	Protein_coding	NM_001319168	ENSG00000132768	DPH2
chr6_31634289_+	TTS (NR_106890)	TTS	NR_106890	NA	Non_coding	NR_106890	ENSG00000274494	MIR6832
chr20_50191164_+	exon (NM_005194, exon 1 of 1)	exon	NM_005194	exon 1 of 1	Protein_coding	NM_005194	ENSG00000172216	CEBPB
chr19_45507605_+	5' UTR (NM_003370, exon 1 of 13)	5' UTR	NM_003370	exon 1 of 13	Protein_coding	NM_003370	ENSG00000125753	VASP
chr12_67269652_+	5' UTR (NM_001329675, exon 1 of 16)	5' UTR	NM_001329675	exon 1 of 16	Protein_coding	NM_001329675	ENSG00000111530	CAND1
chr17_7229918_-	exon (NM_004422, exon 5 of 15)	exon	NM_004422	exon 5 of 15	Protein_coding	NM_004422	ENSG00000004975	DVL2
chr14_54399895_+	exon (NM_001130851, exon 2 of 7)	exon	NM_001130851	exon 2 of 7	Protein_coding	NM_001130851	ENSG00000100526	CDKN3
chr1_35192314_-	non-coding (NR_136702, exon 1 of 12)	non-coding	NR_136702	exon 1 of 12	Non_coding	NR_136702	ENSG00000116560	SFPQ
chr3_51391380_+	promoter-TSS (NM_013286)	promoter-TSS	NM_013286	NA	Protein_coding	NM_013286	ENSG00000259956	RBM15B
chr1_150150206_+	promoter-TSS (NM_001304723)	promoter-TSS	NM_001304723	NA	Protein_coding	NM_001304723	ENSG00000023902	PLEKHO1
chr1_231421479_-	exon (NM_022051, exon 1 of 5)	exon	NM_022051	exon 1 of 5	Protein_coding	NM_022051	ENSG00000135766	EGLN1
chr17_48592445_-	exon (NM_002147, exon 2 of 2)	exon	NM_002147	exon 2 of 2	Protein_coding	NM_002147	ENSG00000120075	HOXB5
chr19_58549221_+	exon (NM_005762, exon 12 of 17)	exon	NM_005762	exon 12 of 17	Protein_coding	NM_005762	ENSG00000130726	TRIM28
chr17_68248555_+	non-coding (NR_144443, exon 1 of 7)	non-coding	NR_144443	exon 1 of 7	Non_coding	NR_144443	ENSG00000196704	AMZ2
chr19_1854334_-	3' UTR (NM_031918, exon 2 of 2)	3' UTR	NM_031918	exon 2 of 2	Protein_coding	NM_031918	ENSG00000129911	KLF16
chr11_108473938_-	3' UTR (NM_153705, exon 8 of 8)	3' UTR	NM_153705	exon 8 of 8	Protein_coding	NM_153705	ENSG00000178202	POGLUT3
chr6_87701967_-	5' UTR (NM_018064, exon 1 of 5)	5' UTR	NM_018064	exon 1 of 5	Protein_coding	NM_018064	ENSG00000135334	AKIRIN2
chr16_426410_+	exon (NM_001370401, exon 1 of 15).2	exon	NM_001370401	exon 1 of 15.2	Protein_coding	NM_001370401	ENSG00000090565	RAB11FIP3
chr2_241686736_-	promoter-TSS (NM_001330161)	promoter-TSS	NM_001330161	NA	Protein_coding	NM_001330161	ENSG00000168395	ING5
chr19_49640023_-	exon (NM_006270, exon 1 of 6)	exon	NM_006270	exon 1 of 6	Protein_coding	NM_006270	ENSG00000126458	RRAS
chr16_30005637_+	non-coding (NR_104089, exon 11 of 11)	non-coding	NR_104089	exon 11 of 11	Non_coding	NR_104089	ENSG00000149927	DOC2A
chr22_28800458_-	exon (NM_001079539, exon 1 of 6)	exon	NM_001079539	exon 1 of 6	Protein_coding	NM_001079539	ENSG00000100219	XBP1
chr17_7312054_+	TTS (NM_004489)	TTS	NM_004489	NA	Protein_coding	NM_004489	ENSG00000132522	GPS2
chr2_37974168_+	exon (NM_001170791, exon 3 of 11)	exon	NM_001170791	exon 3 of 11	Protein_coding	NM_001170791	ENSG00000115841	RMDN2
chr17_74748866_+	TTS (NR_037409)	TTS	NR_037409	NA	Non_coding	NR_037409	ENSG00000284186	MIR3615
chr1_156669599_-	exon (NM_006617, exon 4 of 4)	exon	NM_006617	exon 4 of 4	Protein_coding	NM_006617	ENSG00000132688	NES
chr3_23589787_+	exon (NM_152653, exon 6 of 6)	exon	NM_152653	exon 6 of 6	Protein_coding	NM_152653	ENSG00000182247	UBE2E2
chr7_150371881_+	exon (NM_001099696, exon 2 of 2)	exon	NM_001099696	exon 2 of 2	Protein_coding	NM_001099696	ENSG00000214022	REPIN1
chrX_47650466_-	5' UTR (NM_001114123, exon 1 of 7)	5' UTR	NM_001114123	exon 1 of 7	Protein_coding	NM_001114123	ENSG00000126767	ELK1
chr19_40576932_+	promoter-TSS (NM_138392)	promoter-TSS	NM_138392	NA	Protein_coding	NM_138392	ENSG00000160410	SHKBP1
chr2_241686734_-	promoter-TSS (NM_001330161)	promoter-TSS	NM_001330161	NA	Protein_coding	NM_001330161	ENSG00000168395	ING5
chr10_70404224_+	promoter-TSS (NM_004096)	promoter-TSS	NM_004096	NA	Protein_coding	NM_004096	ENSG00000148730	EIF4EBP2
chr16_4514661_-	5' UTR (NM_013399, exon 2 of 6)	5' UTR	NM_013399	exon 2 of 6	Protein_coding	NM_013399	ENSG00000089486	CDIP1
chr19_47048500_-	exon (NM_017854, exon 1 of 3)	exon	NM_017854	exon 1 of 3	Protein_coding	NM_017854	ENSG00000130748	TMEM160
chr4_1737613_+	exon (NM_006342, exon 10 of 16)	exon	NM_006342	exon 10 of 16	Protein_coding	NM_006342	ENSG00000013810	TACC3
chr19_33207341_+	exon (NM_002333, exon 7 of 7)	exon	NM_002333	exon 7 of 7	Protein_coding	NM_002333	ENSG00000130881	LRP3
chr7_151064718_+	exon (NM_001199692, exon 4 of 23)	exon	NM_001199692	exon 4 of 23	Protein_coding	NM_001199692	ENSG00000164889	SLC4A2
chr22_38293296_-	exon (NM_152221, exon 10 of 11)	exon	NM_152221	exon 10 of 11	Protein_coding	NM_152221	ENSG00000213923	CSNK1E
chr1_10599240_+	exon (NM_004565, exon 4 of 9)	exon	NM_004565	exon 4 of 9	Protein_coding	NM_004565	ENSG00000142655	PEX14
chr1_27832770_+	exon (NM_014110, exon 2 of 7)	exon	NM_014110	exon 2 of 7	Protein_coding	NM_014110	ENSG00000117751	PPP1R8
chr19_14433425_+	5' UTR (NM_002741, exon 1 of 22)	5' UTR	NM_002741	exon 1 of 22	Protein_coding	NM_002741	ENSG00000123143	PKN1
chr19_33373736_+	promoter-TSS (NM_001252296)	promoter-TSS	NM_001252296	NA	Protein_coding	NM_001252296	ENSG00000153879	CEBPG
chr18_49492372_-	promoter-TSS (NM_001199345)	promoter-TSS	NM_001199345	NA	Protein_coding	NM_001199345	ENSG00000265681	RPL17
chr1_2194704_-	promoter-TSS (NM_001256945)	promoter-TSS	NM_001256945	NA	Protein_coding	NM_001256945	ENSG00000162585	FAAP20
chr16_4513010_-	exon (NM_013399, exon 5 of 6)	exon	NM_013399	exon 5 of 6	Protein_coding	NM_013399	ENSG00000089486	CDIP1
chrX_154019775_-	TTS (NR_031757)	TTS	NR_031757	NA	Non_coding	NR_031757	ENSG00000284286	MIR718
chr11_65117386_-	TTS (NM_003273)	TTS	NM_003273	NA	Protein_coding	NM_003273	ENSG00000149809	TM7SF2
chr8_81732682_+	exon (NM_152284, exon 1 of 5)	exon	NM_152284	exon 1 of 5	Protein_coding	NM_152284	ENSG00000164695	CHMP4C
chr11_119094697_-	3' UTR (NM_002105, exon 1 of 1)	3' UTR	NM_002105	exon 1 of 1	Protein_coding	NM_002105	ENSG00000188486	H2AX
chr19_45093301_+	5' UTR (NM_019121, exon 1 of 13)	5' UTR	NM_019121	exon 1 of 13	Protein_coding	NM_019121	ENSG00000104866	PPP1R37
chr11_66334095_-	exon (NM_004292, exon 7 of 10)	exon	NM_004292	exon 7 of 10	Protein_coding	NM_004292	ENSG00000174791	RIN1
chr16_8963378_-	5' UTR (NM_003470, exon 1 of 31)	5' UTR	NM_003470	exon 1 of 31	Protein_coding	NM_003470	ENSG00000187555	USP7
chr4_102827433_-	promoter-TSS (NR_131186)	promoter-TSS	NR_131186	NA	Non_coding	NR_131186	ENSG00000246560	UBE2D3-AS1
chr1_231421898_-	5' UTR (NM_022051, exon 1 of 5)	5' UTR	NM_022051	exon 1 of 5	Protein_coding	NM_022051	ENSG00000135766	EGLN1
chr17_81272588_-	exon (NM_138570, exon 9 of 14)	exon	NM_138570	exon 9 of 14	Protein_coding	NM_138570	ENSG00000157637	SLC38A10
chr9_137302083_-	5' UTR (NM_001004354, exon 1 of 1)	5' UTR	NM_001004354	exon 1 of 1	Protein_coding	NM_001004354	ENSG00000198435	NRARP
chr19_40705367_-	exon (NM_024876, exon 6 of 15)	exon	NM_024876	exon 6 of 15	Protein_coding	NM_024876	ENSG00000123815	COQ8B
chr16_84566831_-	3' UTR (NM_021149, exon 4 of 4)	3' UTR	NM_021149	exon 4 of 4	Protein_coding	NM_021149	ENSG00000103187	COTL1
chr14_75109791_-	exon (NM_001329238, exon 10 of 22)	exon	NM_001329238	exon 10 of 22	Protein_coding	NM_001329238	ENSG00000119638	NEK9
chr4_67618683_-	3' UTR (NM_018227, exon 33 of 33)	3' UTR	NM_018227	exon 33 of 33	Protein_coding	NM_018227	ENSG00000033178	UBA6
chr8_144137933_+	exon (NM_016458, exon 1 of 6)	exon	NM_016458	exon 1 of 6	Protein_coding	NM_016458	ENSG00000235173	HGH1
chr16_31109266_+	exon (NM_001271926, exon 2 of 10)	exon	NM_001271926	exon 2 of 10	Protein_coding	NM_001271926	ENSG00000103507	BCKDK
chr5_177426766_+	promoter-TSS (NM_001364164)	promoter-TSS	NM_001364164	NA	Protein_coding	NM_001364164	ENSG00000198055	GRK6
chr19_17306183_+	exon (NM_023937, exon 2 of 2)	exon	NM_023937	exon 2 of 2	Protein_coding	NM_023937	ENSG00000130312	MRPL34
chr12_56272747_-	3' UTR (NM_004077, exon 11 of 11)	3' UTR	NM_004077	exon 11 of 11	Protein_coding	NM_004077	ENSG00000062485	CS
chr12_131894698_+	promoter-TSS (NM_003565)	promoter-TSS	NM_003565	NA	Protein_coding	NM_003565	ENSG00000177169	ULK1
chr19_18419638_+	5' UTR (NM_032627, exon 1 of 18)	5' UTR	NM_032627	exon 1 of 18	Protein_coding	NM_032627	ENSG00000130511	SSBP4
chr16_715816_+	exon (NM_024042, exon 2 of 4)	exon	NM_024042	exon 2 of 4	Protein_coding	NM_024042	ENSG00000103260	METRN
chr11_62526586_-	exon (NM_001620, exon 5 of 5)	exon	NM_001620	exon 5 of 5	Protein_coding	NM_001620	ENSG00000124942	AHNAK
chr16_87383557_-	exon (NM_024735, exon 1 of 9)	exon	NM_024735	exon 1 of 9	Protein_coding	NM_024735	ENSG00000103264	FBXO31
chr14_104795538_-	5' UTR (NM_001014432, exon 1 of 15)	5' UTR	NM_001014432	exon 1 of 15	Protein_coding	NM_001014432	ENSG00000142208	AKT1
chr16_67538547_+	exon (NM_001193524, exon 2 of 22)	exon	NM_001193524	exon 2 of 22	Protein_coding	NM_001193524	ENSG00000039523	RIPOR1
chr1_154156453_-	non-coding (NR_103461, exon 8 of 8)	non-coding	NR_103461	exon 8 of 8	Non_coding	NR_103461	ENSG00000143549	TPM3
chr14_99793441_+	promoter-TSS (NM_001008707)	promoter-TSS	NM_001008707	NA	Protein_coding	NM_001008707	ENSG00000066629	EML1
chr9_137302089_-	5' UTR (NM_001004354, exon 1 of 1)	5' UTR	NM_001004354	exon 1 of 1	Protein_coding	NM_001004354	ENSG00000198435	NRARP
chr20_38926508_+	promoter-TSS (NM_030919)	promoter-TSS	NM_030919	NA	Protein_coding	NM_030919	ENSG00000101447	FAM83D
chr19_35633811_+	exon (NM_024321, exon 7 of 10)	exon	NM_024321	exon 7 of 10	Protein_coding	NM_024321	ENSG00000126254	RBM42
chr19_1632371_-	exon (NM_001351778, exon 4 of 20)	exon	NM_001351778	exon 4 of 20	Protein_coding	NM_001351778	ENSG00000071564	TCF3
chr1_16458861_+	exon (NM_001145278, exon 8 of 8)	exon	NM_001145278	exon 8 of 8	Protein_coding	NM_001145278	ENSG00000157191	NECAP2
chr5_139561581_+	5' UTR (NM_003339, exon 1 of 7)	5' UTR	NM_003339	exon 1 of 7	Protein_coding	NM_003339	ENSG00000131508	UBE2D2
chr1_109281181_-	exon (NM_001350242, exon 5 of 8)	exon	NM_001350242	exon 5 of 8	Protein_coding	NM_001350242	ENSG00000134222	PSRC1
chr3_37243294_+	promoter-TSS (NM_002078)	promoter-TSS	NM_002078	NA	Protein_coding	NM_002078	ENSG00000144674	GOLGA4
chr11_66334573_-	exon (NM_001363560, exon 6 of 10)	exon	NM_001363560	exon 6 of 10	Protein_coding	NM_001363560	ENSG00000174791	RIN1
chr6_31627181_+	exon (NM_004638, exon 11 of 31).5	exon	NM_004638	exon 11 of 31.5	Protein_coding	NM_004638	ENSG00000204469	PRRC2A
chr16_85750985_-	non-coding (NR_161452, exon 1 of 5)	non-coding	NR_161452	exon 1 of 5	Non_coding	NR_161452	ENSG00000154102	C16orf74
chr17_81891449_-	promoter-TSS (NM_016476)	promoter-TSS	NM_016476	NA	Protein_coding	NM_016476	ENSG00000141552	ANAPC11
chr11_65035126_+	non-coding (NR_037650, exon 8 of 11)	non-coding	NR_037650	exon 8 of 11	Non_coding	NR_037650	ENSG00000273003	ARL2-SNX15
chr3_184344762_+	exon (NM_001366134, exon 7 of 7)	exon	NM_001366134	exon 7 of 7	Protein_coding	NM_001366134	ENSG00000175182	FAM131A
chr19_3462835_+	3' UTR (NM_205843, exon 11 of 11)	3' UTR	NM_205843	exon 11 of 11	Protein_coding	NM_205843	ENSG00000141905	NFIC
chr16_75237222_-	exon (NM_001170714, exon 4 of 8)	exon	NM_001170714	exon 4 of 8	Protein_coding	NM_001170714	ENSG00000050820	BCAR1
chr19_55117273_-	exon (NM_017607, exon 1 of 22)	exon	NM_017607	exon 1 of 22	Protein_coding	NM_017607	ENSG00000125503	PPP1R12C
chr10_102644124_+	promoter-TSS (NR_144321)	promoter-TSS	NR_144321	NA	Non_coding	NR_144321	ENSG00000171206	TRIM8
chr14_23324271_+	exon (NM_004643, exon 6 of 7)	exon	NM_004643	exon 6 of 7	Protein_coding	NM_004643	ENSG00000100836	PABPN1
chr2_120294489_+	3' UTR (NM_002881, exon 5 of 5)	3' UTR	NM_002881	exon 5 of 5	Protein_coding	NM_002881	ENSG00000144118	RALB
chr6_44255463_-	exon (NM_001286509, exon 4 of 4)	exon	NM_001286509	exon 4 of 4	Protein_coding	NM_001286509	ENSG00000157593	SLC35B2
chr2_199911433_+	5' UTR (NM_153689, exon 1 of 2)	5' UTR	NM_153689	exon 1 of 2	Protein_coding	NM_153689	ENSG00000178074	C2orf69
chr16_2769066_+	exon (NM_016333, exon 12 of 15)	exon	NM_016333	exon 12 of 15	Protein_coding	NM_016333	ENSG00000167978	SRRM2
chr11_35663026_+	5' UTR (NM_017583, exon 1 of 5)	5' UTR	NM_017583	exon 1 of 5	Protein_coding	NM_017583	ENSG00000166326	TRIM44
chr10_101064264_+	exon (NM_001319303, exon 3 of 6)	exon	NM_001319303	exon 3 of 6	Protein_coding	NM_001319303	ENSG00000107821	KAZALD1
chr5_180792698_-	exon (NM_001364381, exon 3 of 3)	exon	NM_001364381	exon 3 of 3	Protein_coding	NM_001364381	ENSG00000131446	MGAT1
chr7_5190339_+	5' UTR (NM_001033518, exon 1 of 13)	5' UTR	NM_001033518	exon 1 of 13	Protein_coding	NM_001033518	ENSG00000157954	WIPI2
chr19_5661777_+	exon (NM_001320571, exon 13 of 19)	exon	NM_001320571	exon 13 of 19	Protein_coding	NM_001320571	ENSG00000160633	SAFB
chr22_29308574_+	exon (NM_001362985, exon 2 of 6)	exon	NM_001362985	exon 2 of 6	Protein_coding	NM_001362985	ENSG00000185340	GAS2L1
chr16_69119817_-	exon (NM_001366603, exon 2 of 2)	exon	NM_001366603	exon 2 of 2	Protein_coding	NM_001366603	ENSG00000286140	DERPC
chr17_28043217_+	exon (NM_016231, exon 1 of 11)	exon	NM_016231	exon 1 of 11	Protein_coding	NM_016231	ENSG00000087095	NLK
chr9_137302084_-	5' UTR (NM_001004354, exon 1 of 1)	5' UTR	NM_001004354	exon 1 of 1	Protein_coding	NM_001004354	ENSG00000198435	NRARP
chr5_178204947_+	exon (NM_004499, exon 2 of 7)	exon	NM_004499	exon 2 of 7	Protein_coding	NM_004499	ENSG00000197451	HNRNPAB
chr6_31794835_-	exon (NM_006295, exon 2 of 30).3	exon	NM_006295	exon 2 of 30.3	Protein_coding	NM_006295	ENSG00000204394	VARS1
chr1_36322609_-	exon (NM_018166, exon 3 of 3)	exon	NM_018166	exon 3 of 3	Protein_coding	NM_018166	ENSG00000142694	EVA1B
chr19_18281540_-	promoter-TSS (NM_001286968)	promoter-TSS	NM_001286968	NA	Protein_coding	NM_001286968	ENSG00000130522	JUND
chr19_58545075_+	exon (NM_005762, exon 1 of 17)	exon	NM_005762	exon 1 of 17	Protein_coding	NM_005762	ENSG00000130726	TRIM28
chr1_231421457_-	exon (NM_022051, exon 1 of 5)	exon	NM_022051	exon 1 of 5	Protein_coding	NM_022051	ENSG00000135766	EGLN1
chr1_1217164_-	3' UTR (NM_016547, exon 7 of 7)	3' UTR	NM_016547	exon 7 of 7	Protein_coding	NM_016547	ENSG00000078808	SDF4
chr8_22245495_+	promoter-TSS (NR_029714)	promoter-TSS	NR_029714	NA	Non_coding	NR_029714	ENSG00000208037	MIR320A
chr8_124474965_+	promoter-TSS (NR_108047)	promoter-TSS	NR_108047	NA	Non_coding	NR_108047	ENSG00000245149	RNF139-AS1
chr16_29806420_+	promoter-TSS (NM_001276276)	promoter-TSS	NM_001276276	NA	Protein_coding	NM_001276276	ENSG00000103495	MAZ
chr5_171309504_+	exon (NM_021025, exon 1 of 3)	exon	NM_021025	exon 1 of 3	Protein_coding	NM_021025	ENSG00000164438	TLX3
chr2_224585184_-	5' UTR (NM_003590, exon 1 of 16)	5' UTR	NM_003590	exon 1 of 16	Protein_coding	NM_003590	ENSG00000036257	CUL3
chr22_26483992_+	promoter-TSS (NM_001349898)	promoter-TSS	NM_001349898	NA	Protein_coding	NM_001349898	ENSG00000100099	HPS4
chr2_218217211_+	promoter-TSS (NM_005731)	promoter-TSS	NM_005731	NA	Protein_coding	NM_005731	ENSG00000163466	ARPC2
chr16_57528928_-	exon (NM_033212, exon 2 of 9)	exon	NM_033212	exon 2 of 9	Protein_coding	NM_033212	ENSG00000135736	CCDC102A
chr19_12792284_+	exon (NM_002229, exon 1 of 1)	exon	NM_002229	exon 1 of 1	Protein_coding	NM_002229	ENSG00000171223	JUNB
chr11_72235434_+	exon (NM_001567, exon 23 of 28)	exon	NM_001567	exon 23 of 28	Protein_coding	NM_001567	ENSG00000165458	INPPL1
chr3_51967462_-	promoter-TSS (NM_020418)	promoter-TSS	NM_020418	NA	Protein_coding	NM_020418	ENSG00000090097	PCBP4
chr6_31793106_-	exon (NM_006295, exon 3 of 30).3	exon	NM_006295	exon 3 of 30.3	Protein_coding	NM_006295	ENSG00000204394	VARS1
chr9_120793368_-	promoter-TSS (NM_012164)	promoter-TSS	NM_012164	NA	Protein_coding	NM_012164	ENSG00000119402	FBXW2
chr1_1600037_-	promoter-TSS (NM_001242659)	promoter-TSS	NM_001242659	NA	Protein_coding	NM_001242659	ENSG00000228594	FNDC10
chr19_3029173_-	5' UTR (NM_003260, exon 1 of 20)	5' UTR	NM_003260	exon 1 of 20	Protein_coding	NM_003260	ENSG00000065717	TLE2
chr5_150000837_+	promoter-TSS (NM_030953)	promoter-TSS	NM_030953	NA	Protein_coding	NM_030953	ENSG00000164296	TIGD6
chr22_29603839_+	non-coding (NR_156186, exon 1 of 17)	non-coding	NR_156186	exon 1 of 17	Non_coding	NR_156186	ENSG00000186575	NF2
chr14_102509751_-	promoter-TSS (NM_001348651)	promoter-TSS	NM_001348651	NA	Protein_coding	NM_001348651	ENSG00000156381	ANKRD9
chrX_47650470_-	5' UTR (NM_001114123, exon 1 of 7)	5' UTR	NM_001114123	exon 1 of 7	Protein_coding	NM_001114123	ENSG00000126767	ELK1
chr2_101697835_+	5' UTR (NM_145687, exon 1 of 31)	5' UTR	NM_145687	exon 1 of 31	Protein_coding	NM_145687	ENSG00000071054	MAP4K4
chr3_124887055_-	5' UTR (NM_002213, exon 1 of 15)	5' UTR	NM_002213	exon 1 of 15	Protein_coding	NM_002213	ENSG00000082781	ITGB5
chr5_177403276_-	exon (NM_000505, exon 12 of 14)	exon	NM_000505	exon 12 of 14	Protein_coding	NM_000505	ENSG00000131187	F12
chr16_30659623_+	exon (NM_001105079, exon 1 of 18)	exon	NM_001105079	exon 1 of 18	Protein_coding	NM_001105079	ENSG00000156860	FBRS
chr1_176206812_-	exon (NM_001001740, exon 1 of 19)	exon	NM_001001740	exon 1 of 19	Protein_coding	NM_001001740	ENSG00000143207	COP1
chr3_149129709_+	promoter-TSS (NM_032383)	promoter-TSS	NM_032383	NA	Protein_coding	NM_032383	ENSG00000163755	HPS3
chr16_397214_+	promoter-TSS (NM_001286435)	promoter-TSS	NM_001286435	NA	Protein_coding	NM_001286435	ENSG00000103202	NME4
chr22_22508720_-	promoter-TSS (NR_130642)	promoter-TSS	NR_130642	NA	Non_coding	NR_130642	ENSG00000275004	ZNF280B
chr16_88534621_+	exon (NM_153813, exon 10 of 10)	exon	NM_153813	exon 10 of 10	Protein_coding	NM_153813	ENSG00000179588	ZFPM1
chr5_180071769_-	promoter-TSS (NM_018434)	promoter-TSS	NM_018434	NA	Protein_coding	NM_018434	ENSG00000113269	RNF130
chr11_498802_-	exon (NM_203387, exon 7 of 11)	exon	NM_203387	exon 7 of 11	Protein_coding	NM_203387	ENSG00000023191	RNH1
chr3_47829118_+	exon (NM_138615, exon 6 of 22)	exon	NM_138615	exon 6 of 22	Protein_coding	NM_138615	ENSG00000132153	DHX30
chr5_154446671_+	promoter-TSS (NR_037897)	promoter-TSS	NR_037897	NA	Non_coding	NR_037897	ENSG00000245275	SAP30L-AS1
chr9_120793371_-	promoter-TSS (NM_012164)	promoter-TSS	NM_012164	NA	Protein_coding	NM_012164	ENSG00000119402	FBXW2
chr7_106660395_-	exon (NM_175884, exon 1 of 1)	exon	NM_175884	exon 1 of 1	Protein_coding	NM_175884	ENSG00000253276	CCDC71L
chr11_47565618_+	promoter-TSS (NM_175732)	promoter-TSS	NM_175732	NA	Protein_coding	NM_175732	ENSG00000110536	PTPMT1
chr7_5190402_+	5' UTR (NM_001033518, exon 1 of 13)	5' UTR	NM_001033518	exon 1 of 13	Protein_coding	NM_001033518	ENSG00000157954	WIPI2
chr19_42248861_-	exon (NM_006494, exon 4 of 4)	exon	NM_006494	exon 4 of 4	Protein_coding	NM_006494	ENSG00000105722	ERF
chr9_130172576_+	5' UTR (NM_014286, exon 1 of 8)	5' UTR	NM_014286	exon 1 of 8	Protein_coding	NM_014286	ENSG00000107130	NCS1
chr10_43648868_-	promoter-TSS (NM_001005368)	promoter-TSS	NM_001005368	NA	Protein_coding	NM_001005368	ENSG00000169740	ZNF32
chr8_73324227_+	3' UTR (NM_172037, exon 6 of 6)	3' UTR	NM_172037	exon 6 of 6	Protein_coding	NM_172037	ENSG00000121039	RDH10
chr5_134226104_-	promoter-TSS (NR_149151)	promoter-TSS	NR_149151	NA	Non_coding	NR_149151	ENSG00000113575	PPP2CA
chr16_87383559_-	exon (NM_024735, exon 1 of 9)	exon	NM_024735	exon 1 of 9	Protein_coding	NM_024735	ENSG00000103264	FBXO31
chr16_8963431_-	5' UTR (NM_003470, exon 1 of 31)	5' UTR	NM_003470	exon 1 of 31	Protein_coding	NM_003470	ENSG00000187555	USP7
chr2_27134521_-	non-coding (NR_138479, exon 1 of 9)	non-coding	NR_138479	exon 1 of 9	Non_coding	NR_138479	ENSG00000138073	PREB
chr7_148884228_-	promoter-TSS (NM_001203248)	promoter-TSS	NM_001203248	NA	Protein_coding	NM_001203248	ENSG00000106462	EZH2
chr12_50086217_+	exon (NM_003076, exon 2 of 13)	exon	NM_003076	exon 2 of 13	Protein_coding	NM_003076	ENSG00000066117	SMARCD1
chr17_38674854_-	5' UTR (NM_001130677, exon 1 of 1).2	5' UTR	NM_001130677	exon 1 of 1.2	Protein_coding	NM_001130677	ENSG00000273604	EPOP
chr1_98661763_+	promoter-TSS (NM_001364903)	promoter-TSS	NM_001364903	NA	Protein_coding	NM_001364903	ENSG00000162627	SNX7
chr3_14947225_-	promoter-TSS (NM_001291694)	promoter-TSS	NM_001291694	NA	Protein_coding	NM_001291694	ENSG00000177463	NR2C2
chr3_141738286_+	promoter-TSS (NM_014245)	promoter-TSS	NM_014245	NA	Protein_coding	NM_014245	ENSG00000114125	RNF7
chrX_154437175_+	promoter-TSS (NM_001493)	promoter-TSS	NM_001493	NA	Protein_coding	NM_001493	ENSG00000203879	GDI1
chr2_10448217_-	promoter-TSS (NM_001287190)	promoter-TSS	NM_001287190	NA	Protein_coding	NM_001287190	ENSG00000115758	ODC1
chr19_55602153_+	exon (NM_153219, exon 2 of 2)	exon	NM_153219	exon 2 of 2	Protein_coding	NM_153219	ENSG00000171443	ZNF524
chr11_63976312_+	exon (NM_004074, exon 2 of 2)	exon	NM_004074	exon 2 of 2	Protein_coding	NM_004074	ENSG00000176340	COX8A
chr11_65585219_+	exon (NM_001351087, exon 11 of 18)	exon	NM_001351087	exon 11 of 18	Protein_coding	NM_001351087	ENSG00000173442	EHBP1L1
chr1_35192445_-	non-coding (NR_136702, exon 1 of 12)	non-coding	NR_136702	exon 1 of 12	Non_coding	NR_136702	ENSG00000116560	SFPQ
chr3_141738281_+	promoter-TSS (NM_014245)	promoter-TSS	NM_014245	NA	Protein_coding	NM_014245	ENSG00000114125	RNF7
chr17_42404508_-	3' UTR (NM_012232, exon 2 of 2)	3' UTR	NM_012232	exon 2 of 2	Protein_coding	NM_012232	ENSG00000177469	CAVIN1
chr19_39418925_+	exon (NM_001351693, exon 11 of 20)	exon	NM_001351693	exon 11 of 20	Protein_coding	NM_001351693	ENSG00000090924	PLEKHG2
chr16_715820_+	exon (NM_024042, exon 2 of 4)	exon	NM_024042	exon 2 of 4	Protein_coding	NM_024042	ENSG00000103260	METRN
chr1_28648667_+	promoter-TSS (NR_004407)	promoter-TSS	NR_004407	NA	Non_coding	NR_004407	ENSG00000274978	RNU11
chr5_139561547_+	5' UTR (NM_003339, exon 1 of 7)	5' UTR	NM_003339	exon 1 of 7	Protein_coding	NM_003339	ENSG00000131508	UBE2D2
chr12_98515949_+	exon (NM_003276, exon 1 of 4)	exon	NM_003276	exon 1 of 4	Protein_coding	NM_003276	ENSG00000120802	TMPO
chr12_121793616_-	promoter-TSS (NM_019034)	promoter-TSS	NM_019034	NA	Protein_coding	NM_019034	ENSG00000139725	RHOF
chr19_18419483_+	promoter-TSS (NM_032627)	promoter-TSS	NM_032627	NA	Protein_coding	NM_032627	ENSG00000130511	SSBP4
chr17_81891446_-	promoter-TSS (NM_016476)	promoter-TSS	NM_016476	NA	Protein_coding	NM_016476	ENSG00000141552	ANAPC11
chr15_41284075_+	promoter-TSS (NR_026757)	promoter-TSS	NR_026757	NA	Non_coding	NR_026757	ENSG00000247556	OIP5-AS1
chr6_41930264_+	exon (NM_004053, exon 3 of 7)	exon	NM_004053	exon 3 of 7	Protein_coding	NM_004053	ENSG00000112578	BYSL
chr7_73557660_-	promoter-TSS (NM_001197244)	promoter-TSS	NM_001197244	NA	Protein_coding	NM_001197244	ENSG00000106635	BCL7B
chr6_43014331_+	promoter-TSS (NM_001363578)	promoter-TSS	NM_001363578	NA	Protein_coding	NM_001363578	ENSG00000124733	MEA1
chr11_65592305_+	TTS (NM_005714)	TTS	NM_005714	NA	Protein_coding	NM_005714	ENSG00000173338	KCNK7
chr11_65538035_+	TTS (NM_021070)	TTS	NM_021070	NA	Protein_coding	NM_021070	ENSG00000168056	LTBP3
chr19_2807684_+	exon (NM_003249, exon 8 of 13)	exon	NM_003249	exon 8 of 13	Protein_coding	NM_003249	ENSG00000172009	THOP1
chr17_48543381_-	promoter-TSS (NR_102279)	promoter-TSS	NR_102279	NA	Non_coding	NR_102279	ENSG00000230148	HOXB-AS1
chr22_39319561_-	promoter-TSS (NR_002439)	promoter-TSS	NR_002439	NA	Non_coding	NR_002439	ENSG00000263764	SNORD43
chr17_7312052_+	TTS (NM_004489)	TTS	NM_004489	NA	Protein_coding	NM_004489	ENSG00000132522	GPS2
chr8_97775876_+	promoter-TSS (NM_018407)	promoter-TSS	NM_018407	NA	Protein_coding	NM_018407	ENSG00000104341	LAPTM4B
chr1_84078120_+	promoter-TSS (NM_207578)	promoter-TSS	NM_207578	NA	Protein_coding	NM_207578	ENSG00000142875	PRKACB
chr11_27472693_-	promoter-TSS (NM_001346432)	promoter-TSS	NM_001346432	NA	Protein_coding	NM_001346432	ENSG00000205213	LGR4
chr19_1567641_-	exon (NM_001174118, exon 1 of 3)	exon	NM_001174118	exon 1 of 3	Protein_coding	NM_001174118	ENSG00000181588	MEX3D
chr22_19761136_+	exon (NM_080647, exon 3 of 9)	exon	NM_080647	exon 3 of 9	Protein_coding	NM_080647	ENSG00000184058	TBX1
chr10_131981944_-	promoter-TSS (NM_004052)	promoter-TSS	NM_004052	NA	Protein_coding	NM_004052	ENSG00000176171	BNIP3
chr11_14358914_-	promoter-TSS (NM_001177315)	promoter-TSS	NM_001177315	NA	Protein_coding	NM_001177315	ENSG00000133818	RRAS2
chr11_130069985_+	promoter-TSS (NM_001328685)	promoter-TSS	NM_001328685	NA	Protein_coding	NM_001328685	ENSG00000084234	APLP2
chr15_81000980_+	promoter-TSS (NM_022566)	promoter-TSS	NM_022566	NA	Protein_coding	NM_022566	ENSG00000140406	TLNRD1
chr5_1523811_-	exon (NM_024830, exon 1 of 14)	exon	NM_024830	exon 1 of 14	Protein_coding	NM_024830	ENSG00000153395	LPCAT1
chr17_44558246_+	exon (NM_001466, exon 1 of 1)	exon	NM_001466	exon 1 of 1	Protein_coding	NM_001466	ENSG00000180340	FZD2
chr8_42541646_-	promoter-TSS (NM_001257181)	promoter-TSS	NM_001257181	NA	Protein_coding	NM_001257181	ENSG00000168575	SLC20A2
chr19_13759043_+	5' UTR (NM_001320567, exon 8 of 10)	5' UTR	NM_001320567	exon 8 of 10	Protein_coding	NM_001320567	ENSG00000104957	CCDC130
chr10_80169151_-	exon (NM_001278407, exon 6 of 17)	exon	NM_001278407	exon 6 of 17	Protein_coding	NM_001278407	ENSG00000122359	ANXA11
chr12_50086218_+	exon (NM_003076, exon 2 of 13)	exon	NM_003076	exon 2 of 13	Protein_coding	NM_003076	ENSG00000066117	SMARCD1
chr20_325970_+	promoter-TSS (NR_109990)	promoter-TSS	NR_109990	NA	Non_coding	NR_109990	ENSG00000225377	NRSN2-AS1
chr1_224434698_-	promoter-TSS (NM_001115113)	promoter-TSS	NM_001115113	NA	Protein_coding	NM_001115113	ENSG00000162923	WDR26
chr1_33349675_-	promoter-TSS (NR_125978)	promoter-TSS	NR_125978	NA	Non_coding	NR_125978	ENSG00000233246	LOC101929464
chr2_183038124_-	5' UTR (NM_205842, exon 1 of 32)	5' UTR	NM_205842	exon 1 of 32	Protein_coding	NM_205842	ENSG00000061676	NCKAP1
chr7_99408571_-	promoter-TSS (NM_014891)	promoter-TSS	NM_014891	NA	Protein_coding	NM_014891	ENSG00000106244	PDAP1
chr1_201468529_-	non-coding (NR_073080, exon 1 of 3)	non-coding	NR_073080	exon 1 of 3	Non_coding	NR_073080	ENSG00000174307	PHLDA3
chr11_130070000_+	promoter-TSS (NM_001243299)	promoter-TSS	NM_001243299	NA	Protein_coding	NM_001243299	ENSG00000084234	APLP2
chr6_150865898_+	promoter-TSS (NM_001350491)	promoter-TSS	NM_001350491	NA	Protein_coding	NM_001350491	ENSG00000120254	MTHFD1L
chr10_125823167_-	promoter-TSS (NR_136675)	promoter-TSS	NR_136675	NA	Non_coding	NR_136675	ENSG00000188690	UROS
chr7_23299390_+	promoter-TSS (NM_138446)	promoter-TSS	NM_138446	NA	Protein_coding	NM_138446	ENSG00000156928	MALSU1
chr19_55407621_-	5' UTR (NM_014501, exon 1 of 4)	5' UTR	NM_014501	exon 1 of 4	Protein_coding	NM_014501	ENSG00000108106	UBE2S
chr1_31938337_-	promoter-TSS (NM_001369859)	promoter-TSS	NM_001369859	NA	Protein_coding	NM_001369859	ENSG00000184007	PTP4A2
chr12_54000594_+	promoter-TSS (NR_047504)	promoter-TSS	NR_047504	NA	Non_coding	NR_047504	ENSG00000250451	HOXC-AS1
chr1_58783358_-	5' UTR (NM_002228, exon 1 of 1)	5' UTR	NM_002228	exon 1 of 1	Protein_coding	NM_002228	ENSG00000177606	JUN
chr1_98661804_+	promoter-TSS (NM_001364903)	promoter-TSS	NM_001364903	NA	Protein_coding	NM_001364903	ENSG00000162627	SNX7
chr11_62726963_-	non-coding (NR_037946, exon 1 of 24)	non-coding	NR_037946	exon 1 of 24	Non_coding	NR_037946	ENSG00000234857	HNRNPUL2-BSCL2
chr19_16076457_+	promoter-TSS (NM_001367837)	promoter-TSS	NM_001367837	NA	Protein_coding	NM_001367837	ENSG00000167460	TPM4
chr11_66070761_+	exon (NM_018026, exon 1 of 24)	exon	NM_018026	exon 1 of 24	Protein_coding	NM_018026	ENSG00000175115	PACS1
chr10_43648862_-	promoter-TSS (NM_001005368)	promoter-TSS	NM_001005368	NA	Protein_coding	NM_001005368	ENSG00000169740	ZNF32
chr7_1028332_-	promoter-TSS (NR_156697)	promoter-TSS	NR_156697	NA	Non_coding	NR_156697	ENSG00000146540	C7orf50
chr16_57092647_+	promoter-TSS (NM_152727)	promoter-TSS	NM_152727	NA	Protein_coding	NM_152727	ENSG00000140848	CPNE2
chr16_692772_-	3' UTR (NM_153350, exon 6 of 6)	3' UTR	NM_153350	exon 6 of 6	Protein_coding	NM_153350	ENSG00000127585	FBXL16
chr19_55407605_-	5' UTR (NM_014501, exon 1 of 4)	5' UTR	NM_014501	exon 1 of 4	Protein_coding	NM_014501	ENSG00000108106	UBE2S
chr22_26483990_+	promoter-TSS (NM_001349898)	promoter-TSS	NM_001349898	NA	Protein_coding	NM_001349898	ENSG00000100099	HPS4
chr15_90529988_+	promoter-TSS (NM_022769)	promoter-TSS	NM_022769	NA	Protein_coding	NM_022769	ENSG00000140577	CRTC3
chr17_4554892_-	exon (NM_001105538, exon 2 of 27)	exon	NM_001105538	exon 2 of 27	Protein_coding	NM_001105538	ENSG00000132382	MYBBP1A
chr16_2757563_+	exon (NM_016333, exon 3 of 15)	exon	NM_016333	exon 3 of 15	Protein_coding	NM_016333	ENSG00000167978	SRRM2
chr22_39319510_-	promoter-TSS (NR_002439)	promoter-TSS	NR_002439	NA	Non_coding	NR_002439	ENSG00000263764	SNORD43
chr2_200306878_+	5' UTR (NM_001100423, exon 1 of 13)	5' UTR	NM_001100423	exon 1 of 13	Protein_coding	NM_001100423	ENSG00000196141	SPATS2L
chr16_715125_+	promoter-TSS (NM_024042)	promoter-TSS	NM_024042	NA	Protein_coding	NM_024042	ENSG00000103260	METRN
chr6_7910649_-	promoter-TSS (NM_001145549)	promoter-TSS	NM_001145549	NA	Protein_coding	NM_001145549	ENSG00000239264	TXNDC5
chr9_121318421_+	exon (NM_001353077, exon 9 of 18)	exon	NM_001353077	exon 9 of 18	Protein_coding	NM_001353077	ENSG00000148180	GSN
chr3_56682838_-	exon (NM_001365637, exon 1 of 24)	exon	NM_001365637	exon 1 of 24	Protein_coding	NM_001365637	ENSG00000163946	TASOR
chr7_129425131_+	exon (NM_015328, exon 15 of 17)	exon	NM_015328	exon 15 of 17	Protein_coding	NM_015328	ENSG00000158467	AHCYL2
chrX_154515934_-	5' UTR (NM_001171134, exon 1 of 8)	5' UTR	NM_001171134	exon 1 of 8	Protein_coding	NM_001171134	ENSG00000071889	FAM3A
chr17_61400370_+	promoter-TSS (NR_125749)	promoter-TSS	NR_125749	NA	Non_coding	NR_125749	ENSG00000267280	TBX2-AS1
chr12_121352344_-	promoter-TSS (NM_001330489)	promoter-TSS	NM_001330489	NA	Protein_coding	NM_001330489	ENSG00000089053	ANAPC5
chr14_93115774_-	5' UTR (NM_014216, exon 1 of 11)	5' UTR	NM_014216	exon 1 of 11	Protein_coding	NM_014216	ENSG00000100605	ITPK1
chr2_74147855_-	promoter-TSS (NM_001035505)	promoter-TSS	NM_001035505	NA	Protein_coding	NM_001035505	ENSG00000163170	BOLA3
chr11_47579147_+	promoter-TSS (NM_004551)	promoter-TSS	NM_004551	NA	Protein_coding	NM_004551	ENSG00000213619	NDUFS3
chr10_13348070_-	5' UTR (NM_012247, exon 1 of 9)	5' UTR	NM_012247	exon 1 of 9	Protein_coding	NM_012247	ENSG00000086475	SEPHS1
chr19_53875790_+	3' UTR (NM_001020820, exon 3 of 3)	3' UTR	NM_001020820	exon 3 of 3	Protein_coding	NM_001020820	ENSG00000179820	MYADM
chr3_33440003_-	5' UTR (NM_014517, exon 1 of 16)	5' UTR	NM_014517	exon 1 of 16	Protein_coding	NM_014517	ENSG00000153560	UBP1
chr19_46746389_-	promoter-TSS (NM_013403)	promoter-TSS	NM_013403	NA	Protein_coding	NM_013403	ENSG00000090372	STRN4
chr19_50398882_+	promoter-TSS (NM_001308632)	promoter-TSS	NM_001308632	NA	Protein_coding	NM_001308632	ENSG00000062822	POLD1
chr2_74958779_+	exon (NM_019896, exon 1 of 4)	exon	NM_019896	exon 1 of 4	Protein_coding	NM_019896	ENSG00000115350	POLE4
chr11_14358973_-	promoter-TSS (NM_001177315)	promoter-TSS	NM_001177315	NA	Protein_coding	NM_001177315	ENSG00000133818	RRAS2
chr17_74748882_+	TTS (NR_037409)	TTS	NR_037409	NA	Non_coding	NR_037409	ENSG00000284186	MIR3615
chr11_314215_+	exon (NM_003641, exon 1 of 2)	exon	NM_003641	exon 1 of 2	Protein_coding	NM_003641	ENSG00000185885	IFITM1
chr19_2807683_+	exon (NM_003249, exon 8 of 13)	exon	NM_003249	exon 8 of 13	Protein_coding	NM_003249	ENSG00000172009	THOP1
chr7_150371895_+	exon (NM_001099696, exon 2 of 2)	exon	NM_001099696	exon 2 of 2	Protein_coding	NM_001099696	ENSG00000214022	REPIN1
chr17_2690340_-	3' UTR (NM_015229, exon 26 of 26)	3' UTR	NM_015229	exon 26 of 26	Protein_coding	NM_015229	ENSG00000132361	CLUH
chr1_35563245_+	exon (NM_001014839, exon 6 of 8)	exon	NM_001014839	exon 6 of 8	Protein_coding	NM_001014839	ENSG00000020129	NCDN
chr19_58549216_+	exon (NM_005762, exon 12 of 17)	exon	NM_005762	exon 12 of 17	Protein_coding	NM_005762	ENSG00000130726	TRIM28
chr22_39019137_+	3' UTR (NM_014508, exon 4 of 4)	3' UTR	NM_014508	exon 4 of 4	Protein_coding	NM_014508	ENSG00000244509	APOBEC3C
chr5_135034183_-	promoter-TSS (NM_002653)	promoter-TSS	NM_002653	NA	Protein_coding	NM_002653	ENSG00000069011	PITX1
chr7_106660394_-	exon (NM_175884, exon 1 of 1)	exon	NM_175884	exon 1 of 1	Protein_coding	NM_175884	ENSG00000253276	CCDC71L
chr7_1028290_-	promoter-TSS (NR_156697)	promoter-TSS	NR_156697	NA	Non_coding	NR_156697	ENSG00000146540	C7orf50
chr19_58545048_+	exon (NM_005762, exon 1 of 17)	exon	NM_005762	exon 1 of 17	Protein_coding	NM_005762	ENSG00000130726	TRIM28
chr21_33230149_+	5' UTR (NM_001289126, exon 1 of 8)	5' UTR	NM_001289126	exon 1 of 8	Protein_coding	NM_001289126	ENSG00000159110	IFNAR2
chr2_105893630_+	3' UTR (NM_001004722, exon 4 of 4)	3' UTR	NM_001004722	exon 4 of 4	Protein_coding	NM_001004722	ENSG00000071051	NCK2
chr2_3519386_-	exon (NM_018269, exon 1 of 4)	exon	NM_018269	exon 1 of 4	Protein_coding	NM_018269	ENSG00000182551	ADI1
chr10_86755893_+	promoter-TSS (NM_004329)	promoter-TSS	NM_004329	NA	Protein_coding	NM_004329	ENSG00000107779	BMPR1A
chr19_1754058_+	exon (NM_001080488, exon 1 of 2)	exon	NM_001080488	exon 1 of 2	Protein_coding	NM_001080488	ENSG00000205922	ONECUT3
chr3_37243300_+	promoter-TSS (NM_002078)	promoter-TSS	NM_002078	NA	Protein_coding	NM_002078	ENSG00000144674	GOLGA4
chr1_36136974_-	non-coding (NR_073097, exon 3 of 3)	non-coding	NR_073097	exon 3 of 3	Non_coding	NR_073097	ENSG00000054116	TRAPPC3
chr17_50149745_-	exon (NM_032595, exon 1 of 10)	exon	NM_032595	exon 1 of 10	Protein_coding	NM_032595	ENSG00000108819	PPP1R9B
chr9_35605317_+	promoter-TSS (NM_001318230)	promoter-TSS	NM_001318230	NA	Protein_coding	NM_001318230	ENSG00000107140	TESK1
chr11_71483002_+	exon (NM_018161, exon 14 of 21)	exon	NM_018161	exon 14 of 21	Protein_coding	NM_018161	ENSG00000172890	NADSYN1
chr2_85327028_-	exon (NM_006464, exon 2 of 4)	exon	NM_006464	exon 2 of 4	Protein_coding	NM_006464	ENSG00000152291	TGOLN2
chr16_30571056_-	exon (NM_001024683, exon 2 of 3)	exon	NM_001024683	exon 2 of 3	Protein_coding	NM_001024683	ENSG00000229809	ZNF688
chr19_45093304_+	5' UTR (NM_019121, exon 1 of 13)	5' UTR	NM_019121	exon 1 of 13	Protein_coding	NM_019121	ENSG00000104866	PPP1R37
chr5_82276133_-	exon (NM_001025, exon 4 of 4)	exon	NM_001025	exon 4 of 4	Protein_coding	NM_001025	ENSG00000186468	RPS23
chr17_7856766_-	TTS (NM_203411)	TTS	NM_203411	NA	Protein_coding	NM_203411	ENSG00000167874	TMEM88
chr3_50359147_-	5' UTR (NM_007024, exon 1 of 2)	5' UTR	NM_007024	exon 1 of 2	Protein_coding	NM_007024	ENSG00000126062	TMEM115
chr1_1310945_+	TTS (NM_001256456)	TTS	NM_001256456	NA	Protein_coding	NM_001256456	ENSG00000127054	INTS11
chr19_3491501_-	exon (NM_031304, exon 5 of 5)	exon	NM_031304	exon 5 of 5	Protein_coding	NM_031304	ENSG00000129932	DOHH
chr15_25093843_+	promoter-TSS (NR_003338)	promoter-TSS	NR_003338	NA	Non_coding	NR_003338	ENSG00000207279	SNORD116-24
chr6_43771121_+	promoter-TSS (NM_001287044)	promoter-TSS	NM_001287044	NA	Protein_coding	NM_001287044	ENSG00000112715	VEGFA
chr10_86755875_+	promoter-TSS (NM_004329)	promoter-TSS	NM_004329	NA	Protein_coding	NM_004329	ENSG00000107779	BMPR1A
chr19_9913678_-	5' UTR (NM_001304347, exon 1 of 6)	5' UTR	NM_001304347	exon 1 of 6	Protein_coding	NM_001304347	ENSG00000105088	OLFM2
chr1_2194701_-	promoter-TSS (NM_001256945)	promoter-TSS	NM_001256945	NA	Protein_coding	NM_001256945	ENSG00000162585	FAAP20
chr5_73447071_-	exon (NM_004472, exon 1 of 1)	exon	NM_004472	exon 1 of 1	Protein_coding	NM_004472	ENSG00000251493	FOXD1
chr6_167951910_+	exon (NM_001366319, exon 29 of 33)	exon	NM_001366319	exon 29 of 33	Protein_coding	NM_001366319	ENSG00000130396	AFDN
chr19_6424752_-	promoter-TSS (NM_001366299)	promoter-TSS	NM_001366299	NA	Protein_coding	NM_001366299	ENSG00000088247	KHSRP
chr18_63970147_+	promoter-TSS (NM_001348367)	promoter-TSS	NM_001348367	NA	Protein_coding	NM_001348367	ENSG00000166401	SERPINB8
chr5_34929669_+	promoter-TSS (NM_001348420)	promoter-TSS	NM_001348420	NA	Protein_coding	NM_001348420	ENSG00000168724	DNAJC21
chr19_12806790_+	exon (NM_006397, exon 1 of 8)	exon	NM_006397	exon 1 of 8	Protein_coding	NM_006397	ENSG00000104889	RNASEH2A
chr19_46746269_-	exon (NM_013403, exon 1 of 18)	exon	NM_013403	exon 1 of 18	Protein_coding	NM_013403	ENSG00000090372	STRN4
chr5_139561583_+	5' UTR (NM_003339, exon 1 of 7)	5' UTR	NM_003339	exon 1 of 7	Protein_coding	NM_003339	ENSG00000131508	UBE2D2
chr5_171309505_+	exon (NM_021025, exon 1 of 3)	exon	NM_021025	exon 1 of 3	Protein_coding	NM_021025	ENSG00000164438	TLX3
chr19_46746399_-	promoter-TSS (NM_013403)	promoter-TSS	NM_013403	NA	Protein_coding	NM_013403	ENSG00000090372	STRN4
chr2_3519422_-	exon (NM_018269, exon 1 of 4)	exon	NM_018269	exon 1 of 4	Protein_coding	NM_018269	ENSG00000182551	ADI1
chr22_19718733_+	non-coding (NR_037611, exon 1 of 12)	non-coding	NR_037611	exon 1 of 12	Non_coding	NR_037611	ENSG00000284874	SEPT5-GP1BB
chr7_80135050_+	promoter-TSS (NM_001256414)	promoter-TSS	NM_001256414	NA	Protein_coding	NM_001256414	ENSG00000127955	GNAI1
chr19_10499979_-	exon (NM_203500, exon 2 of 6)	exon	NM_203500	exon 2 of 6	Protein_coding	NM_203500	ENSG00000079999	KEAP1
chr20_38926503_+	promoter-TSS (NM_030919)	promoter-TSS	NM_030919	NA	Protein_coding	NM_030919	ENSG00000101447	FAM83D
chr17_18208995_+	3' UTR (NM_017758, exon 4 of 4)	3' UTR	NM_017758	exon 4 of 4	Protein_coding	NM_017758	ENSG00000091542	ALKBH5
chr5_177446887_+	promoter-TSS (NM_030567)	promoter-TSS	NM_030567	NA	Protein_coding	NM_030567	ENSG00000131188	PRR7
chr10_131981845_-	exon (NM_004052, exon 1 of 6)	exon	NM_004052	exon 1 of 6	Protein_coding	NM_004052	ENSG00000176171	BNIP3
chr9_137113888_-	exon (NM_013379, exon 4 of 13)	exon	NM_013379	exon 4 of 13	Protein_coding	NM_013379	ENSG00000176978	DPP7
chr7_112475497_+	exon (NM_001197079, exon 12 of 12)	exon	NM_001197079	exon 12 of 12	Protein_coding	NM_001197079	ENSG00000006652	IFRD1
chr8_144083259_+	exon (NM_003801, exon 2 of 12)	exon	NM_003801	exon 2 of 12	Protein_coding	NM_003801	ENSG00000197858	GPAA1
chr6_111605812_-	promoter-TSS (NM_147200)	promoter-TSS	NM_147200	NA	Protein_coding	NM_147200	ENSG00000056972	TRAF3IP2
chr22_19718721_+	non-coding (NR_037611, exon 1 of 12)	non-coding	NR_037611	exon 1 of 12	Non_coding	NR_037611	ENSG00000284874	SEPT5-GP1BB
chr19_55173598_-	exon (NM_003180, exon 9 of 9)	exon	NM_003180	exon 9 of 9	Protein_coding	NM_003180	ENSG00000129990	SYT5
chr12_130839165_-	promoter-TSS (NM_001980)	promoter-TSS	NM_001980	NA	Protein_coding	NM_001980	ENSG00000111450	STX2
chr14_21070354_+	promoter-TSS (NM_001278529)	promoter-TSS	NM_001278529	NA	Protein_coding	NM_001278529	ENSG00000165801	ARHGEF40
chr19_4123983_-	5' UTR (NM_030662, exon 1 of 11)	5' UTR	NM_030662	exon 1 of 11	Protein_coding	NM_030662	ENSG00000126934	MAP2K2
chr1_16396655_+	non-coding (NR_148413, exon 15 of 16)	non-coding	NR_148413	exon 15 of 16	Non_coding	NR_148413	ENSG00000187144	SPATA21
chr19_2429497_-	3' UTR (NM_032737, exon 12 of 12)	3' UTR	NM_032737	exon 12 of 12	Protein_coding	NM_032737	ENSG00000176619	LMNB2
chr11_125569490_+	promoter-TSS (NM_004879)	promoter-TSS	NM_004879	NA	Protein_coding	NM_004879	ENSG00000149547	EI24
chr5_141621384_-	non-coding (NR_149164, exon 14 of 14)	non-coding	NR_149164	exon 14 of 14	Non_coding	NR_149164	ENSG00000171720	HDAC3
chr17_49050938_+	3' UTR (NM_006546, exon 15 of 15)	3' UTR	NM_006546	exon 15 of 15	Protein_coding	NM_006546	ENSG00000159217	IGF2BP1
chr19_45792545_-	exon (NM_004943, exon 1 of 5)	exon	NM_004943	exon 1 of 5	Protein_coding	NM_004943	ENSG00000185800	DMWD
chrX_47563243_+	exon (NM_001654, exon 3 of 16)	exon	NM_001654	exon 3 of 16	Protein_coding	NM_001654	ENSG00000078061	ARAF
chr1_36156461_+	promoter-TSS (NM_001270895)	promoter-TSS	NM_001270895	NA	Protein_coding	NM_001270895	ENSG00000054116	TRAPPC3
chr19_17245190_-	exon (NM_005234, exon 1 of 4)	exon	NM_005234	exon 1 of 4	Protein_coding	NM_005234	ENSG00000160113	NR2F6
chr18_49487173_-	promoter-TSS (NR_031720)	promoter-TSS	NR_031720	NA	Non_coding	NR_031720	ENSG00000284239	MIR1539
chr5_150374223_+	exon (NM_001195141, exon 8 of 26)	exon	NM_001195141	exon 8 of 26	Protein_coding	NM_001195141	ENSG00000070814	TCOF1
chr16_8963365_-	5' UTR (NM_003470, exon 1 of 31)	5' UTR	NM_003470	exon 1 of 31	Protein_coding	NM_003470	ENSG00000187555	USP7
chr16_8963587_-	5' UTR (NM_003470, exon 1 of 31)	5' UTR	NM_003470	exon 1 of 31	Protein_coding	NM_003470	ENSG00000187555	USP7
chr16_31109255_+	exon (NM_001271926, exon 2 of 10)	exon	NM_001271926	exon 2 of 10	Protein_coding	NM_001271926	ENSG00000103507	BCKDK
chr16_1153181_+	promoter-TSS (NM_021098)	promoter-TSS	NM_021098	NA	Protein_coding	NM_021098	ENSG00000196557	CACNA1H
chr1_21782952_-	exon (NM_001350168, exon 1 of 27)	exon	NM_001350168	exon 1 of 27	Protein_coding	NM_001350168	ENSG00000090686	USP48
chr17_5282385_+	5' UTR (NM_004703, exon 1 of 18)	5' UTR	NM_004703	exon 1 of 18	Protein_coding	NM_004703	ENSG00000029725	RABEP1
chr19_33194624_+	5' UTR (NM_002333, exon 1 of 7)	5' UTR	NM_002333	exon 1 of 7	Protein_coding	NM_002333	ENSG00000130881	LRP3
chr14_93115780_-	5' UTR (NM_014216, exon 1 of 11)	5' UTR	NM_014216	exon 1 of 11	Protein_coding	NM_014216	ENSG00000100605	ITPK1
chr9_128689256_+	promoter-TSS (NM_003011)	promoter-TSS	NM_003011	NA	Protein_coding	NM_003011	ENSG00000119335	SET
chr6_2971220_-	promoter-TSS (NM_001271823)	promoter-TSS	NM_001271823	NA	Protein_coding	NM_001271823	ENSG00000124570	SERPINB6
chr12_64404489_+	promoter-TSS (NM_007235)	promoter-TSS	NM_007235	NA	Protein_coding	NM_007235	ENSG00000184575	XPOT
chr14_99793440_+	promoter-TSS (NM_001008707)	promoter-TSS	NM_001008707	NA	Protein_coding	NM_001008707	ENSG00000066629	EML1
chr19_58549175_+	exon (NM_005762, exon 12 of 17)	exon	NM_005762	exon 12 of 17	Protein_coding	NM_005762	ENSG00000130726	TRIM28
chr22_42619681_-	3' UTR (NM_001171661, exon 10 of 10)	3' UTR	NM_001171661	exon 10 of 10	Protein_coding	NM_001171661	ENSG00000100243	CYB5R3
chr1_28736846_+	promoter-TSS (NM_016258)	promoter-TSS	NM_016258	NA	Protein_coding	NM_016258	ENSG00000198492	YTHDF2
chr2_27134477_-	non-coding (NR_138479, exon 1 of 9)	non-coding	NR_138479	exon 1 of 9	Non_coding	NR_138479	ENSG00000138073	PREB
chr19_55652877_+	3' UTR (NM_013301, exon 6 of 6)	3' UTR	NM_013301	exon 6 of 6	Protein_coding	NM_013301	ENSG00000173581	CCDC106
chr12_100267413_+	promoter-TSS (NR_135073)	promoter-TSS	NR_135073	NA	Non_coding	NR_135073	ENSG00000166153	DEPDC4
chr9_137042930_-	exon (NM_015392, exon 2 of 9)	exon	NM_015392	exon 2 of 9	Protein_coding	NM_015392	ENSG00000107281	NPDC1
chr19_49107899_+	exon (NM_003089, exon 10 of 10)	exon	NM_003089	exon 10 of 10	Protein_coding	NM_003089	ENSG00000104852	SNRNP70
chr14_65076540_-	exon (NM_001320415, exon 6 of 6)	exon	NM_001320415	exon 6 of 6	Protein_coding	NM_001320415	ENSG00000125952	MAX
chr16_11915915_-	promoter-TSS (NM_001130006)	promoter-TSS	NM_001130006	NA	Protein_coding	NM_001130006	ENSG00000103342	GSPT1
chr5_139561587_+	5' UTR (NM_003339, exon 1 of 7)	5' UTR	NM_003339	exon 1 of 7	Protein_coding	NM_003339	ENSG00000131508	UBE2D2
chr15_88639427_+	exon (NM_001303237, exon 2 of 4)	exon	NM_001303237	exon 2 of 4	Protein_coding	NM_001303237	ENSG00000172183	ISG20
chr12_123389531_+	exon (NM_001367386, exon 2 of 8)	exon	NM_001367386	exon 2 of 8	Protein_coding	NM_001367386	ENSG00000183955	KMT5A
chr1_35563248_+	exon (NM_001014839, exon 6 of 8)	exon	NM_001014839	exon 6 of 8	Protein_coding	NM_001014839	ENSG00000020129	NCDN
chr9_136808067_+	TTS (NM_001039374)	TTS	NM_001039374	NA	Protein_coding	NM_001039374	ENSG00000213213	CCDC183
chr16_90006100_-	3' UTR (NM_024043, exon 4 of 4)	3' UTR	NM_024043	exon 4 of 4	Protein_coding	NM_024043	ENSG00000003249	DBNDD1
chr11_72235432_+	exon (NM_001567, exon 23 of 28)	exon	NM_001567	exon 23 of 28	Protein_coding	NM_001567	ENSG00000165458	INPPL1
chr11_120211273_+	5' UTR (NM_178507, exon 1 of 4)	5' UTR	NM_178507	exon 1 of 4	Protein_coding	NM_178507	ENSG00000184232	OAF
chr3_46922131_-	exon (NM_001277074, exon 7 of 7)	exon	NM_001277074	exon 7 of 7	Protein_coding	NM_001277074	ENSG00000160799	CCDC12
chr14_23321695_+	promoter-TSS (NM_001360552)	promoter-TSS	NM_001360552	NA	Protein_coding	NM_001360552	ENSG00000100836	PABPN1
chr14_21081815_+	exon (NM_001278529, exon 14 of 24)	exon	NM_001278529	exon 14 of 24	Protein_coding	NM_001278529	ENSG00000165801	ARHGEF40
chr10_70404359_+	5' UTR (NM_004096, exon 1 of 3)	5' UTR	NM_004096	exon 1 of 3	Protein_coding	NM_004096	ENSG00000148730	EIF4EBP2
chr8_38176464_-	promoter-TSS (NM_001204878)	promoter-TSS	NM_001204878	NA	Protein_coding	NM_001204878	ENSG00000156735	BAG4
chr19_49658477_+	3' UTR (NM_021228, exon 11 of 11)	3' UTR	NM_021228	exon 11 of 11	Protein_coding	NM_021228	ENSG00000126461	SCAF1
chr1_145957835_-	exon (NM_153713, exon 1 of 6)	exon	NM_153713	exon 1 of 6	Protein_coding	NM_153713	ENSG00000271601	LIX1L
chr12_123271725_-	promoter-TSS (NR_073008)	promoter-TSS	NR_073008	NA	Non_coding	NR_073008	ENSG00000111328	CDK2AP1
chr10_6089181_+	promoter-TSS (NM_001145547)	promoter-TSS	NM_001145547	NA	Protein_coding	NM_001145547	ENSG00000134453	RBM17
chr11_47579324_+	promoter-TSS (NM_001318716)	promoter-TSS	NM_001318716	NA	Protein_coding	NM_001318716	ENSG00000123444	KBTBD4
chr2_32064157_+	exon (NM_199436, exon 1 of 16)	exon	NM_199436	exon 1 of 16	Protein_coding	NM_199436	ENSG00000021574	SPAST
chr21_33230148_+	5' UTR (NM_001289126, exon 1 of 8)	5' UTR	NM_001289126	exon 1 of 8	Protein_coding	NM_001289126	ENSG00000159110	IFNAR2
chr19_47048531_-	promoter-TSS (NM_017854)	promoter-TSS	NM_017854	NA	Protein_coding	NM_017854	ENSG00000130748	TMEM160
chr10_13348110_-	5' UTR (NM_012247, exon 1 of 9)	5' UTR	NM_012247	exon 1 of 9	Protein_coding	NM_012247	ENSG00000086475	SEPHS1
chr20_63740494_+	exon (NM_020062, exon 2 of 8)	exon	NM_020062	exon 2 of 8	Protein_coding	NM_020062	ENSG00000125520	SLC2A4RG
chr11_18322122_-	promoter-TSS (NM_005316)	promoter-TSS	NM_005316	NA	Protein_coding	NM_005316	ENSG00000110768	GTF2H1
chr11_63916483_-	5' UTR (NM_001363648, exon 1 of 11)	5' UTR	NM_001363648	exon 1 of 11	Protein_coding	NM_001363648	ENSG00000167771	RCOR2
chr1_29148666_-	exon (NM_005626, exon 6 of 6)	exon	NM_005626	exon 6 of 6	Protein_coding	NM_005626	ENSG00000116350	SRSF4
chr1_1658938_-	promoter-TSS (NM_001291345)	promoter-TSS	NM_001291345	NA	Protein_coding	NM_001291345	ENSG00000248333	CDK11B
chr3_134250573_-	exon (NM_002958, exon 1 of 15)	exon	NM_002958	exon 1 of 15	Protein_coding	NM_002958	ENSG00000163785	RYK
chr1_231421503_-	exon (NM_022051, exon 1 of 5)	exon	NM_022051	exon 1 of 5	Protein_coding	NM_022051	ENSG00000135766	EGLN1
chr1_156670648_-	exon (NM_006617, exon 4 of 4)	exon	NM_006617	exon 4 of 4	Protein_coding	NM_006617	ENSG00000132688	NES
chr1_202740680_-	exon (NM_001347591, exon 19 of 26)	exon	NM_001347591	exon 19 of 26	Protein_coding	NM_001347591	ENSG00000117139	KDM5B
chr17_42404368_-	3' UTR (NM_012232, exon 2 of 2)	3' UTR	NM_012232	exon 2 of 2	Protein_coding	NM_012232	ENSG00000177469	CAVIN1
chr15_39934207_+	promoter-TSS (NM_001013703)	promoter-TSS	NM_001013703	NA	Protein_coding	NM_001013703	ENSG00000128829	EIF2AK4
chr5_142004953_-	exon (NM_005471, exon 5 of 7)	exon	NM_005471	exon 5 of 7	Protein_coding	NM_005471	ENSG00000113552	GNPDA1
chr11_66070760_+	exon (NM_018026, exon 1 of 24)	exon	NM_018026	exon 1 of 24	Protein_coding	NM_018026	ENSG00000175115	PACS1
chr10_43648861_-	promoter-TSS (NM_001005368)	promoter-TSS	NM_001005368	NA	Protein_coding	NM_001005368	ENSG00000169740	ZNF32
chr15_44537208_+	promoter-TSS (NM_003758)	promoter-TSS	NM_003758	NA	Protein_coding	NM_003758	ENSG00000104131	EIF3J
chr19_41352858_-	exon (NM_000660, exon 1 of 7)	exon	NM_000660	exon 1 of 7	Protein_coding	NM_000660	ENSG00000105329	TGFB1
chr7_148884219_-	promoter-TSS (NM_001203248)	promoter-TSS	NM_001203248	NA	Protein_coding	NM_001203248	ENSG00000106462	EZH2
chr3_112561740_-	promoter-TSS (NM_001348905)	promoter-TSS	NM_001348905	NA	Protein_coding	NM_001348905	ENSG00000138459	SLC35A5
chr12_64404492_+	promoter-TSS (NM_007235)	promoter-TSS	NM_007235	NA	Protein_coding	NM_007235	ENSG00000184575	XPOT
chr11_47565619_+	promoter-TSS (NM_175732)	promoter-TSS	NM_175732	NA	Protein_coding	NM_175732	ENSG00000110536	PTPMT1
chr7_101164169_-	exon (NM_003378, exon 2 of 2)	exon	NM_003378	exon 2 of 2	Protein_coding	NM_003378	ENSG00000128564	VGF
chr8_85177530_+	promoter-TSS (NR_134311)	promoter-TSS	NR_134311	NA	Non_coding	NR_134311	ENSG00000260493	LOC102723322
chr10_132538012_+	5' UTR (NM_005539, exon 1 of 16)	5' UTR	NM_005539	exon 1 of 16	Protein_coding	NM_005539	ENSG00000068383	INPP5A
chr11_62653221_-	promoter-TSS (NM_030628)	promoter-TSS	NM_030628	NA	Protein_coding	NM_030628	ENSG00000185085	INTS5
chr20_58891402_+	promoter-TSS (NM_001077489)	promoter-TSS	NM_001077489	NA	Protein_coding	NM_001077489	ENSG00000087460	GNAS
chr11_60842564_+	exon (NM_024098, exon 1 of 4)	exon	NM_024098	exon 1 of 4	Protein_coding	NM_024098	ENSG00000110104	CCDC86
chr17_81239438_+	promoter-TSS (NM_001363764)	promoter-TSS	NM_001363764	NA	Protein_coding	NM_001363764	ENSG00000167302	TEPSIN
chr3_49929690_-	exon (NM_032355, exon 1 of 6)	exon	NM_032355	exon 1 of 6	Protein_coding	NM_032355	ENSG00000164077	MON1A
chr11_66070731_+	exon (NM_018026, exon 1 of 24)	exon	NM_018026	exon 1 of 24	Protein_coding	NM_018026	ENSG00000175115	PACS1
chr7_73557586_-	promoter-TSS (NR_036682)	promoter-TSS	NR_036682	NA	Non_coding	NR_036682	ENSG00000106635	BCL7B
chr1_58783368_-	5' UTR (NM_002228, exon 1 of 1)	5' UTR	NM_002228	exon 1 of 1	Protein_coding	NM_002228	ENSG00000177606	JUN
chr17_48544544_-	exon (NM_002145, exon 1 of 2)	exon	NM_002145	exon 1 of 2	Protein_coding	NM_002145	ENSG00000173917	HOXB2
chr1_35563275_+	exon (NM_001014839, exon 6 of 8)	exon	NM_001014839	exon 6 of 8	Protein_coding	NM_001014839	ENSG00000020129	NCDN
chr19_35879522_+	3' UTR (NM_005166, exon 17 of 17)	3' UTR	NM_005166	exon 17 of 17	Protein_coding	NM_005166	ENSG00000105290	APLP1
chr16_69339422_-	promoter-TSS (NM_001199434)	promoter-TSS	NM_001199434	NA	Protein_coding	NM_001199434	ENSG00000132603	NIP7
chr10_96586901_-	5' UTR (NM_020123, exon 1 of 15)	5' UTR	NM_020123	exon 1 of 15	Protein_coding	NM_020123	ENSG00000077147	TM9SF3
chr16_57245298_+	promoter-TSS (NM_012106)	promoter-TSS	NM_012106	NA	Protein_coding	NM_012106	ENSG00000102931	ARL2BP
chr19_12930675_-	exon (NM_004461, exon 2 of 13)	exon	NM_004461	exon 2 of 13	Protein_coding	NM_004461	ENSG00000179115	FARSA
chr14_99793462_+	promoter-TSS (NM_001008707)	promoter-TSS	NM_001008707	NA	Protein_coding	NM_001008707	ENSG00000066629	EML1
chr14_77026908_-	exon (NM_024496, exon 1 of 1)	exon	NM_024496	exon 1 of 1	Protein_coding	NM_024496	ENSG00000119669	IRF2BPL
chr4_6269965_+	5' UTR (NM_001145853, exon 1 of 8)	5' UTR	NM_001145853	exon 1 of 8	Protein_coding	NM_001145853	ENSG00000109501	WFS1
chr16_8963372_-	5' UTR (NM_003470, exon 1 of 31)	5' UTR	NM_003470	exon 1 of 31	Protein_coding	NM_003470	ENSG00000187555	USP7
chr4_70839690_-	promoter-TSS (NM_001098477)	promoter-TSS	NM_001098477	NA	Protein_coding	NM_001098477	ENSG00000132463	GRSF1
chr5_1523810_-	exon (NM_024830, exon 1 of 14)	exon	NM_024830	exon 1 of 14	Protein_coding	NM_024830	ENSG00000153395	LPCAT1
chr11_66334089_-	exon (NM_004292, exon 7 of 10)	exon	NM_004292	exon 7 of 10	Protein_coding	NM_004292	ENSG00000174791	RIN1
chr6_170584414_-	exon (NM_002598, exon 1 of 6)	exon	NM_002598	exon 1 of 6	Protein_coding	NM_002598	ENSG00000071994	PDCD2
chr2_6863554_-	exon (NM_207315, exon 2 of 5)	exon	NM_207315	exon 2 of 5	Protein_coding	NM_207315	ENSG00000134326	CMPK2
chr11_66687590_-	exon (NM_006946, exon 34 of 37)	exon	NM_006946	exon 34 of 37	Protein_coding	NM_006946	ENSG00000173898	SPTBN2
chr19_45093303_+	5' UTR (NM_019121, exon 1 of 13)	5' UTR	NM_019121	exon 1 of 13	Protein_coding	NM_019121	ENSG00000104866	PPP1R37
chr10_104267412_+	TTS (NR_039702)	TTS	NR_039702	NA	Non_coding	NR_039702	ENSG00000266852	MIR4482
chr16_29807567_+	exon (NM_001276275, exon 3 of 6)	exon	NM_001276275	exon 3 of 6	Protein_coding	NM_001276275	ENSG00000103495	MAZ
chr4_75921025_-	exon (NM_001042402, exon 6 of 9)	exon	NM_001042402	exon 6 of 9	Protein_coding	NM_001042402	ENSG00000138744	NAAA
chr19_15432454_-	promoter-TSS (NM_001330395)	promoter-TSS	NM_001330395	NA	Protein_coding	NM_001330395	ENSG00000011451	WIZ
chr17_81869037_-	exon (NM_001301243, exon 5 of 5)	exon	NM_001301243	exon 5 of 5	Protein_coding	NM_001301243	ENSG00000141522	ARHGDIA
chr8_47977005_+	3' UTR (NM_005914, exon 16 of 16)	3' UTR	NM_005914	exon 16 of 16	Protein_coding	NM_005914	ENSG00000104738	MCM4
chr19_18919711_+	promoter-TSS (NM_199444)	promoter-TSS	NM_199444	NA	Protein_coding	NM_199444	ENSG00000105669	COPE
chr19_58545087_+	exon (NM_005762, exon 1 of 17)	exon	NM_005762	exon 1 of 17	Protein_coding	NM_005762	ENSG00000130726	TRIM28
chr17_81239606_+	promoter-TSS (NM_001363764)	promoter-TSS	NM_001363764	NA	Protein_coding	NM_001363764	ENSG00000167302	TEPSIN
chrX_154444214_+	promoter-TSS (NM_004699)	promoter-TSS	NM_004699	NA	Protein_coding	NM_004699	ENSG00000071859	FAM50A
chr9_130172643_+	5' UTR (NM_014286, exon 1 of 8)	5' UTR	NM_014286	exon 1 of 8	Protein_coding	NM_014286	ENSG00000107130	NCS1
chr22_38866659_-	exon (NM_001303494, exon 5 of 5)	exon	NM_001303494	exon 5 of 5	Protein_coding	NM_001303494	ENSG00000183741	CBX6
chr1_201970289_+	3' UTR (NM_006335, exon 6 of 6)	3' UTR	NM_006335	exon 6 of 6	Protein_coding	NM_006335	ENSG00000134375	TIMM17A
chr7_151632192_-	promoter-TSS (NM_024429)	promoter-TSS	NM_024429	NA	Protein_coding	NM_024429	ENSG00000106617	PRKAG2
chr10_103089320_-	3' UTR (NM_001351192, exon 18 of 18)	3' UTR	NM_001351192	exon 18 of 18	Protein_coding	NM_001351192	ENSG00000076685	NT5C2
chr16_58129147_-	non-coding (NR_136632, exon 1 of 6)	non-coding	NR_136632	exon 1 of 6	Non_coding	NR_136632	ENSG00000070761	CFAP20
chr16_1207284_+	exon (NM_021098, exon 14 of 35)	exon	NM_021098	exon 14 of 35	Protein_coding	NM_021098	ENSG00000196557	CACNA1H
chr11_120211046_+	promoter-TSS (NM_178507)	promoter-TSS	NM_178507	NA	Protein_coding	NM_178507	ENSG00000184232	OAF
chr14_103699428_-	exon (NM_001100118, exon 7 of 9)	exon	NM_001100118	exon 7 of 9	Protein_coding	NM_001100118	ENSG00000126215	XRCC3
chr16_11915919_-	promoter-TSS (NM_001130006)	promoter-TSS	NM_001130006	NA	Protein_coding	NM_001130006	ENSG00000103342	GSPT1
chr20_43667276_+	5' UTR (NM_002466, exon 1 of 14)	5' UTR	NM_002466	exon 1 of 14	Protein_coding	NM_002466	ENSG00000101057	MYBL2
chr20_3786534_-	promoter-TSS (NM_001287518)	promoter-TSS	NM_001287518	NA	Protein_coding	NM_001287518	ENSG00000101224	CDC25B
chr1_231422208_-	5' UTR (NM_022051, exon 1 of 5)	5' UTR	NM_022051	exon 1 of 5	Protein_coding	NM_022051	ENSG00000135766	EGLN1
chr8_47737839_-	exon (NM_005195, exon 1 of 1)	exon	NM_005195	exon 1 of 1	Protein_coding	NM_005195	ENSG00000221869	CEBPD
chr7_152025837_+	exon (NM_001304514, exon 1 of 11)	exon	NM_001304514	exon 1 of 11	Protein_coding	NM_001304514	ENSG00000178234	GALNT11
chr22_38706018_+	promoter-TSS (NM_004286)	promoter-TSS	NM_004286	NA	Protein_coding	NM_004286	ENSG00000100226	GTPBP1
chr6_35484585_-	exon (NM_003214, exon 3 of 13)	exon	NM_003214	exon 3 of 13	Protein_coding	NM_003214	ENSG00000007866	TEAD3
chr3_134250575_-	exon (NM_002958, exon 1 of 15)	exon	NM_002958	exon 1 of 15	Protein_coding	NM_002958	ENSG00000163785	RYK
chr6_31627164_+	exon (NM_004638, exon 11 of 31).5	exon	NM_004638	exon 11 of 31.5	Protein_coding	NM_004638	ENSG00000204469	PRRC2A
chr12_38652893_-	3' UTR (NM_153634, exon 20 of 20)	3' UTR	NM_153634	exon 20 of 20	Protein_coding	NM_153634	ENSG00000139117	CPNE8
chr10_101064266_+	exon (NM_001319303, exon 3 of 6)	exon	NM_001319303	exon 3 of 6	Protein_coding	NM_001319303	ENSG00000107821	KAZALD1
chr16_30738053_+	exon (NM_006662, exon 34 of 34)	exon	NM_006662	exon 34 of 34	Protein_coding	NM_006662	ENSG00000080603	SRCAP
chr8_23068791_-	exon (NM_003842, exon 1 of 9)	exon	NM_003842	exon 1 of 9	Protein_coding	NM_003842	ENSG00000120889	TNFRSF10B
chr9_137302091_-	5' UTR (NM_001004354, exon 1 of 1)	5' UTR	NM_001004354	exon 1 of 1	Protein_coding	NM_001004354	ENSG00000198435	NRARP
chr11_65423404_+	non-coding (NR_028272, exon 1 of 1)	non-coding	NR_028272	exon 1 of 1	Non_coding	NR_028272	ENSG00000245532	NEAT1
chr17_7562176_+	TTS (NM_003808)	TTS	NM_003808	NA	Protein_coding	NM_003808	ENSG00000161955	TNFSF13
chr16_89873677_+	promoter-TSS (NM_014972)	promoter-TSS	NM_014972	NA	Protein_coding	NM_014972	ENSG00000141002	TCF25
chr11_70203439_+	5' UTR (NM_003824, exon 1 of 2)	5' UTR	NM_003824	exon 1 of 2	Protein_coding	NM_003824	ENSG00000168040	FADD
chr19_45901323_-	exon (NM_001012643, exon 2 of 3)	exon	NM_001012643	exon 2 of 3	Protein_coding	NM_001012643	ENSG00000176182	MYPOP
chr12_104994651_+	exon (NM_152318, exon 4 of 4)	exon	NM_152318	exon 4 of 4	Protein_coding	NM_152318	ENSG00000151131	C12orf45
chr2_74958761_+	exon (NM_019896, exon 1 of 4)	exon	NM_019896	exon 1 of 4	Protein_coding	NM_019896	ENSG00000115350	POLE4
chr10_101783305_-	exon (NM_006993, exon 1 of 6)	exon	NM_006993	exon 1 of 6	Protein_coding	NM_006993	ENSG00000107833	NPM3
chr1_28736903_+	promoter-TSS (NM_016258)	promoter-TSS	NM_016258	NA	Protein_coding	NM_016258	ENSG00000198492	YTHDF2
chr17_42128680_-	exon (NM_001252039, exon 4 of 7)	exon	NM_001252039	exon 4 of 7	Protein_coding	NM_001252039	ENSG00000108774	RAB5C
chr16_3485605_+	promoter-TSS (NR_106741)	promoter-TSS	NR_106741	NA	Non_coding	NR_106741	ENSG00000273776	MIR6126
chr7_1567617_-	3' UTR (NM_001134340, exon 3 of 3)	3' UTR	NM_001134340	exon 3 of 3	Protein_coding	NM_001134340	ENSG00000157778	PSMG3
chr1_943804_+	TTS (NM_015658)	TTS	NM_015658	NA	Protein_coding	NM_015658	ENSG00000188976	NOC2L
chr17_63842474_-	promoter-TSS (NM_001330439)	promoter-TSS	NM_001330439	NA	Protein_coding	NM_001330439	ENSG00000108604	SMARCD2
chr2_219543488_-	promoter-TSS (NM_001195731)	promoter-TSS	NM_001195731	NA	Protein_coding	NM_001195731	ENSG00000123989	CHPF
chr15_88639422_+	exon (NM_001303237, exon 2 of 4)	exon	NM_001303237	exon 2 of 4	Protein_coding	NM_001303237	ENSG00000172183	ISG20
chr19_3029176_-	5' UTR (NM_003260, exon 1 of 20)	5' UTR	NM_003260	exon 1 of 20	Protein_coding	NM_003260	ENSG00000065717	TLE2
chr19_49658474_+	3' UTR (NM_021228, exon 11 of 11)	3' UTR	NM_021228	exon 11 of 11	Protein_coding	NM_021228	ENSG00000126461	SCAF1
chr19_14090237_-	exon (NM_138352, exon 1 of 6)	exon	NM_138352	exon 1 of 6	Protein_coding	NM_138352	ENSG00000141858	SAMD1
chr1_35192350_-	non-coding (NR_136702, exon 1 of 12)	non-coding	NR_136702	exon 1 of 12	Non_coding	NR_136702	ENSG00000116560	SFPQ
chr19_44643865_+	promoter-TSS (NM_006505)	promoter-TSS	NM_006505	NA	Protein_coding	NM_006505	ENSG00000073008	PVR
chr19_1567637_-	exon (NM_001174118, exon 1 of 3)	exon	NM_001174118	exon 1 of 3	Protein_coding	NM_001174118	ENSG00000181588	MEX3D
chr17_5419496_-	promoter-TSS (NM_001160246)	promoter-TSS	NM_001160246	NA	Protein_coding	NM_001160246	ENSG00000129197	RPAIN
chr22_37029475_+	exon (NM_001013436, exon 3 of 3)	exon	NM_001013436	exon 3 of 3	Protein_coding	NM_001013436	ENSG00000128309	MPST
chr9_136850976_+	TTS (NM_001135861)	TTS	NM_001135861	NA	Protein_coding	NM_001135861	ENSG00000054148	PHPT1
chr19_12806792_+	exon (NM_006397, exon 1 of 8)	exon	NM_006397	exon 1 of 8	Protein_coding	NM_006397	ENSG00000104889	RNASEH2A
chr17_17681661_+	5' UTR (NM_030665, exon 1 of 6)	5' UTR	NM_030665	exon 1 of 6	Protein_coding	NM_030665	ENSG00000108557	RAI1
chr19_46746339_-	exon (NM_013403, exon 1 of 18)	exon	NM_013403	exon 1 of 18	Protein_coding	NM_013403	ENSG00000090372	STRN4
chr19_14089947_-	exon (NM_138352, exon 2 of 6)	exon	NM_138352	exon 2 of 6	Protein_coding	NM_138352	ENSG00000141858	SAMD1
chr12_51243310_+	3' UTR (NM_014764, exon 4 of 4)	3' UTR	NM_014764	exon 4 of 4	Protein_coding	NM_014764	ENSG00000183283	DAZAP2
chr19_58575519_+	TTS (NR_027334)	TTS	NR_027334	NA	Non_coding	NR_027334	ENSG00000267858	MZF1-AS1
chrX_154444217_+	promoter-TSS (NM_004699)	promoter-TSS	NM_004699	NA	Protein_coding	NM_004699	ENSG00000071859	FAM50A
chr3_184155568_+	5' UTR (NM_004423, exon 1 of 15)	5' UTR	NM_004423	exon 1 of 15	Protein_coding	NM_004423	ENSG00000161202	DVL3
chr16_2964935_+	exon (NM_172229, exon 2 of 9)	exon	NM_172229	exon 2 of 9	Protein_coding	NM_172229	ENSG00000131650	KREMEN2
chr16_57480341_-	promoter-TSS (NM_001369621)	promoter-TSS	NM_001369621	NA	Protein_coding	NM_001369621	ENSG00000125170	DOK4
chr19_55675254_+	promoter-TSS (NM_001130072)	promoter-TSS	NM_001130072	NA	Protein_coding	NM_001130072	ENSG00000063245	EPN1
chr20_3786589_-	promoter-TSS (NM_001287518)	promoter-TSS	NM_001287518	NA	Protein_coding	NM_001287518	ENSG00000101224	CDC25B
chr1_35192440_-	non-coding (NR_136702, exon 1 of 12)	non-coding	NR_136702	exon 1 of 12	Non_coding	NR_136702	ENSG00000116560	SFPQ
chr1_234608690_-	exon (NM_182972, exon 1 of 2)	exon	NM_182972	exon 1 of 2	Protein_coding	NM_182972	ENSG00000168264	IRF2BP2
chr19_39507398_+	exon (NM_203486, exon 7 of 9)	exon	NM_203486	exon 7 of 9	Protein_coding	NM_203486	ENSG00000090932	DLL3
chr19_45093283_+	5' UTR (NM_019121, exon 1 of 13)	5' UTR	NM_019121	exon 1 of 13	Protein_coding	NM_019121	ENSG00000104866	PPP1R37
chr14_49621356_+	promoter-TSS (NM_001001)	promoter-TSS	NM_001001	NA	Protein_coding	NM_001001	ENSG00000165502	RPL36AL
chr11_62601745_-	promoter-TSS (NM_001330292)	promoter-TSS	NM_001330292	NA	Protein_coding	NM_001330292	ENSG00000149480	MTA2
chr16_57110770_+	exon (NM_152727, exon 2 of 16)	exon	NM_152727	exon 2 of 16	Protein_coding	NM_152727	ENSG00000140848	CPNE2
chr9_129177625_-	exon (NM_203434, exon 1 of 1)	exon	NM_203434	exon 1 of 1	Protein_coding	NM_203434	ENSG00000188483	IER5L
chr15_101277422_-	promoter-TSS (NM_203472)	promoter-TSS	NM_203472	NA	Protein_coding	NM_203472	ENSG00000131871	SELENOS
chr4_17607523_+	exon (NM_015907, exon 13 of 13)	exon	NM_015907	exon 13 of 13	Protein_coding	NM_015907	ENSG00000002549	LAP3
chr20_2873623_+	5' UTR (NM_080840, exon 1 of 23)	5' UTR	NM_080840	exon 1 of 23	Protein_coding	NM_080840	ENSG00000132670	PTPRA
chr11_47579317_+	promoter-TSS (NM_001318716)	promoter-TSS	NM_001318716	NA	Protein_coding	NM_001318716	ENSG00000123444	KBTBD4
chr8_116644950_-	3' UTR (NM_003756, exon 8 of 8)	3' UTR	NM_003756	exon 8 of 8	Protein_coding	NM_003756	ENSG00000147677	EIF3H
chr19_47487806_-	non-coding (NR_038456, exon 12 of 12)	non-coding	NR_038456	exon 12 of 12	Non_coding	NR_038456	ENSG00000105402	NAPA
chr9_124869382_+	exon (NM_030978, exon 3 of 6)	exon	NM_030978	exon 3 of 6	Protein_coding	NM_030978	ENSG00000136950	ARPC5L
chr1_2194121_-	exon (NM_001282673, exon 2 of 4)	exon	NM_001282673	exon 2 of 4	Protein_coding	NM_001282673	ENSG00000162585	FAAP20
chr19_33194579_+	5' UTR (NM_002333, exon 1 of 7)	5' UTR	NM_002333	exon 1 of 7	Protein_coding	NM_002333	ENSG00000130881	LRP3
chr17_48863408_+	3' UTR (NM_001261395, exon 12 of 12)	3' UTR	NM_001261395	exon 12 of 12	Protein_coding	NM_001261395	ENSG00000136436	CALCOCO2
chr14_21070268_+	promoter-TSS (NM_001278529)	promoter-TSS	NM_001278529	NA	Protein_coding	NM_001278529	ENSG00000165801	ARHGEF40
chr11_65581349_+	exon (NM_001099409, exon 8 of 19)	exon	NM_001099409	exon 8 of 19	Protein_coding	NM_001099409	ENSG00000173442	EHBP1L1
chr3_100709704_+	5' UTR (NM_001195479, exon 1 of 8)	5' UTR	NM_001195479	exon 1 of 8	Protein_coding	NM_001195479	ENSG00000114354	TFG
chr12_111893020_+	exon (NM_139078, exon 14 of 14)	exon	NM_139078	exon 14 of 14	Protein_coding	NM_139078	ENSG00000089022	MAPKAPK5
chr1_145738598_+	TTS (NM_014455)	TTS	NM_014455	NA	Protein_coding	NM_014455	ENSG00000265491	RNF115
chr11_120211153_+	5' UTR (NM_178507, exon 1 of 4)	5' UTR	NM_178507	exon 1 of 4	Protein_coding	NM_178507	ENSG00000184232	OAF
chr19_46746349_-	exon (NM_013403, exon 1 of 18)	exon	NM_013403	exon 1 of 18	Protein_coding	NM_013403	ENSG00000090372	STRN4
chr19_3491487_-	3' UTR (NM_031304, exon 5 of 5)	3' UTR	NM_031304	exon 5 of 5	Protein_coding	NM_031304	ENSG00000129932	DOHH
chr16_30005634_+	non-coding (NR_104089, exon 11 of 11)	non-coding	NR_104089	exon 11 of 11	Non_coding	NR_104089	ENSG00000149927	DOC2A
chr6_24495197_+	exon (NM_001368954, exon 1 of 9)	exon	NM_001368954	exon 1 of 9	Protein_coding	NM_001368954	ENSG00000112294	ALDH5A1
chrX_47563234_+	exon (NM_001654, exon 3 of 16)	exon	NM_001654	exon 3 of 16	Protein_coding	NM_001654	ENSG00000078061	ARAF
chr16_70251672_-	TTS (NM_001605)	TTS	NM_001605	NA	Protein_coding	NM_001605	ENSG00000090861	AARS1
chr10_13348108_-	5' UTR (NM_012247, exon 1 of 9)	5' UTR	NM_012247	exon 1 of 9	Protein_coding	NM_012247	ENSG00000086475	SEPHS1
chr19_54137910_+	5' UTR (NM_014516, exon 1 of 18).2	5' UTR	NM_014516	exon 1 of 18.2	Protein_coding	NM_014516	ENSG00000088038	CNOT3
chr1_98661764_+	promoter-TSS (NM_001364903)	promoter-TSS	NM_001364903	NA	Protein_coding	NM_001364903	ENSG00000162627	SNX7
chr15_78292624_-	exon (NM_025234, exon 5 of 11)	exon	NM_025234	exon 5 of 11	Protein_coding	NM_025234	ENSG00000140395	WDR61
chr1_1512441_+	promoter-TSS (NM_001170536)	promoter-TSS	NM_001170536	NA	Protein_coding	NM_001170536	ENSG00000197785	ATAD3A
chr19_14089948_-	exon (NM_138352, exon 2 of 6)	exon	NM_138352	exon 2 of 6	Protein_coding	NM_138352	ENSG00000141858	SAMD1
chr20_3786511_-	promoter-TSS (NM_001287518)	promoter-TSS	NM_001287518	NA	Protein_coding	NM_001287518	ENSG00000101224	CDC25B
chr15_89326944_-	promoter-TSS (NR_106824)	promoter-TSS	NR_106824	NA	Non_coding	NR_106824	ENSG00000275101	MIR6766
chrX_47563008_+	exon (NM_001654, exon 2 of 16)	exon	NM_001654	exon 2 of 16	Protein_coding	NM_001654	ENSG00000078061	ARAF
chr17_19283695_+	exon (NM_148921, exon 3 of 10)	exon	NM_148921	exon 3 of 10	Protein_coding	NM_148921	ENSG00000072134	EPN2
chr19_32692070_+	exon (NM_001105570, exon 1 of 3)	exon	NM_001105570	exon 1 of 3	Protein_coding	NM_001105570	ENSG00000213965	NUDT19
chrX_54016648_-	exon (NM_001184896, exon 6 of 22)	exon	NM_001184896	exon 6 of 22	Protein_coding	NM_001184896	ENSG00000172943	PHF8
chr1_154156454_-	non-coding (NR_103461, exon 8 of 8)	non-coding	NR_103461	exon 8 of 8	Non_coding	NR_103461	ENSG00000143549	TPM3
chrX_47650476_-	5' UTR (NM_001114123, exon 1 of 7)	5' UTR	NM_001114123	exon 1 of 7	Protein_coding	NM_001114123	ENSG00000126767	ELK1
chr9_123268484_-	non-coding (NR_033234, exon 1 of 19)	non-coding	NR_033234	exon 1 of 19	Non_coding	NR_033234	ENSG00000165209	STRBP
chr19_49149693_+	exon (NM_003660, exon 28 of 30)	exon	NM_003660	exon 28 of 30	Protein_coding	NM_003660	ENSG00000177380	PPFIA3
chr20_50191543_+	exon (NM_005194, exon 1 of 1)	exon	NM_005194	exon 1 of 1	Protein_coding	NM_005194	ENSG00000172216	CEBPB
chr11_66058933_+	exon (NM_006842, exon 10 of 22)	exon	NM_006842	exon 10 of 22	Protein_coding	NM_006842	ENSG00000087365	SF3B2
chr13_27424663_+	promoter-TSS (NM_002097)	promoter-TSS	NM_002097	NA	Protein_coding	NM_002097	ENSG00000122034	GTF3A
chr14_102509727_-	promoter-TSS (NM_001348651)	promoter-TSS	NM_001348651	NA	Protein_coding	NM_001348651	ENSG00000156381	ANKRD9
chr20_1392917_-	promoter-TSS (NR_106929)	promoter-TSS	NR_106929	NA	Non_coding	NR_106929	ENSG00000284436	MIR6869
chr7_106660396_-	exon (NM_175884, exon 1 of 1)	exon	NM_175884	exon 1 of 1	Protein_coding	NM_175884	ENSG00000253276	CCDC71L
chr19_3029179_-	5' UTR (NM_003260, exon 1 of 20)	5' UTR	NM_003260	exon 1 of 20	Protein_coding	NM_003260	ENSG00000065717	TLE2
chr2_23940565_+	5' UTR (NM_181713, exon 1 of 7)	5' UTR	NM_181713	exon 1 of 7	Protein_coding	NM_181713	ENSG00000173960	UBXN2A
chr20_43667221_+	5' UTR (NM_002466, exon 1 of 14)	5' UTR	NM_002466	exon 1 of 14	Protein_coding	NM_002466	ENSG00000101057	MYBL2
chr12_119989327_+	promoter-TSS (NM_207311)	promoter-TSS	NM_207311	NA	Protein_coding	NM_207311	ENSG00000135127	BICDL1
chr12_42144468_-	exon (NM_001099650, exon 1 of 7)	exon	NM_001099650	exon 1 of 7	Protein_coding	NM_001099650	ENSG00000151233	GXYLT1
chr1_999131_-	exon (NM_001142467, exon 3 of 3)	exon	NM_001142467	exon 3 of 3	Protein_coding	NM_001142467	ENSG00000188290	HES4
chr1_205088680_-	3' UTR (NM_005057, exon 14 of 14)	3' UTR	NM_005057	exon 14 of 14	Protein_coding	NM_005057	ENSG00000117222	RBBP5
chr6_17600968_+	exon (NM_016255, exon 1 of 5)	exon	NM_016255	exon 1 of 5	Protein_coding	NM_016255	ENSG00000137414	FAM8A1
chr4_10457371_-	promoter-TSS (NM_053042)	promoter-TSS	NM_053042	NA	Protein_coding	NM_053042	ENSG00000178163	ZNF518B
chr2_6863550_-	exon (NM_207315, exon 2 of 5)	exon	NM_207315	exon 2 of 5	Protein_coding	NM_207315	ENSG00000134326	CMPK2
chr1_162561615_+	promoter-TSS (NM_001324114)	promoter-TSS	NM_001324114	NA	Protein_coding	NM_001324114	ENSG00000117143	UAP1
chr19_55652881_+	3' UTR (NM_013301, exon 6 of 6)	3' UTR	NM_013301	exon 6 of 6	Protein_coding	NM_013301	ENSG00000173581	CCDC106
chr11_62526564_-	exon (NM_001620, exon 5 of 5)	exon	NM_001620	exon 5 of 5	Protein_coding	NM_001620	ENSG00000124942	AHNAK
chr19_4124027_-	5' UTR (NM_030662, exon 1 of 11)	5' UTR	NM_030662	exon 1 of 11	Protein_coding	NM_030662	ENSG00000126934	MAP2K2
chrX_154352255_-	exon (NM_001456, exon 40 of 47)	exon	NM_001456	exon 40 of 47	Protein_coding	NM_001456	ENSG00000196924	FLNA
chrX_47218951_+	5' UTR (NM_006201, exon 1 of 16)	5' UTR	NM_006201	exon 1 of 16	Protein_coding	NM_006201	ENSG00000102225	CDK16
chr17_2711564_-	promoter-TSS (NR_136412)	promoter-TSS	NR_136412	NA	Non_coding	NR_136412	ENSG00000262050	LOC105371592
chr4_70839693_-	promoter-TSS (NM_001098477)	promoter-TSS	NM_001098477	NA	Protein_coding	NM_001098477	ENSG00000132463	GRSF1
chr11_119094636_-	3' UTR (NM_002105, exon 1 of 1)	3' UTR	NM_002105	exon 1 of 1	Protein_coding	NM_002105	ENSG00000188486	H2AX
chr14_102777548_+	promoter-TSS (NM_003300)	promoter-TSS	NM_003300	NA	Protein_coding	NM_003300	ENSG00000131323	TRAF3
chr11_14358972_-	promoter-TSS (NM_001177315)	promoter-TSS	NM_001177315	NA	Protein_coding	NM_001177315	ENSG00000133818	RRAS2
chr6_31779177_-	exon (NM_006295, exon 29 of 30).3	exon	NM_006295	exon 29 of 30.3	Protein_coding	NM_006295	ENSG00000204394	VARS1
chr5_34929765_+	5' UTR (NM_001348420, exon 1 of 12)	5' UTR	NM_001348420	exon 1 of 12	Protein_coding	NM_001348420	ENSG00000168724	DNAJC21
chr2_10448301_-	promoter-TSS (NM_001287188)	promoter-TSS	NM_001287188	NA	Protein_coding	NM_001287188	ENSG00000115758	ODC1
chr8_38210638_+	3' UTR (NM_001204878, exon 4 of 4)	3' UTR	NM_001204878	exon 4 of 4	Protein_coding	NM_001204878	ENSG00000156735	BAG4
chr10_101783306_-	exon (NM_006993, exon 1 of 6)	exon	NM_006993	exon 1 of 6	Protein_coding	NM_006993	ENSG00000107833	NPM3
chr11_62726946_-	non-coding (NR_037946, exon 1 of 24)	non-coding	NR_037946	exon 1 of 24	Non_coding	NR_037946	ENSG00000234857	HNRNPUL2-BSCL2
chr6_167951902_+	exon (NM_001366319, exon 29 of 33)	exon	NM_001366319	exon 29 of 33	Protein_coding	NM_001366319	ENSG00000130396	AFDN
chr17_82085686_-	exon (NM_004104, exon 23 of 43)	exon	NM_004104	exon 23 of 43	Protein_coding	NM_004104	ENSG00000169710	FASN
chr3_149970963_-	promoter-TSS (NM_002628)	promoter-TSS	NM_002628	NA	Protein_coding	NM_002628	ENSG00000070087	PFN2
chr19_18177944_+	3' UTR (NM_006332, exon 7 of 7)	3' UTR	NM_006332	exon 7 of 7	Protein_coding	NM_006332	ENSG00000216490	IFI30
chr5_1523798_-	exon (NM_024830, exon 1 of 14)	exon	NM_024830	exon 1 of 14	Protein_coding	NM_024830	ENSG00000153395	LPCAT1
chr14_104755655_+	exon (NM_006427, exon 2 of 4)	exon	NM_006427	exon 2 of 4	Protein_coding	NM_006427	ENSG00000184990	SIVA1
chr1_201468524_-	non-coding (NR_073080, exon 1 of 3)	non-coding	NR_073080	exon 1 of 3	Non_coding	NR_073080	ENSG00000174307	PHLDA3
chr6_31627163_+	exon (NM_004638, exon 11 of 31).5	exon	NM_004638	exon 11 of 31.5	Protein_coding	NM_004638	ENSG00000204469	PRRC2A
chr1_215567462_+	5' UTR (NM_016121, exon 1 of 18)	5' UTR	NM_016121	exon 1 of 18	Protein_coding	NM_016121	ENSG00000136636	KCTD3
chr8_42182742_-	exon (NM_033011, exon 7 of 13)	exon	NM_033011	exon 7 of 13	Protein_coding	NM_033011	ENSG00000104368	PLAT
chr1_1217306_-	3' UTR (NM_016547, exon 7 of 7)	3' UTR	NM_016547	exon 7 of 7	Protein_coding	NM_016547	ENSG00000078808	SDF4
chr9_128656638_-	exon (NM_052844, exon 1 of 9)	exon	NM_052844	exon 1 of 9	Protein_coding	NM_052844	ENSG00000119333	WDR34
chr19_3062271_-	5' UTR (NM_001130, exon 1 of 7)	5' UTR	NM_001130	exon 1 of 7	Protein_coding	NM_001130	ENSG00000104964	TLE5
chr16_30005612_+	TTS (NR_104089)	TTS	NR_104089	NA	Non_coding	NR_104089	ENSG00000149927	DOC2A
chr5_150000840_+	promoter-TSS (NM_030953)	promoter-TSS	NM_030953	NA	Protein_coding	NM_030953	ENSG00000164296	TIGD6
chr16_50368863_-	5' UTR (NM_001173984, exon 1 of 17)	5' UTR	NM_001173984	exon 1 of 17	Protein_coding	NM_001173984	ENSG00000166164	BRD7
chr11_120211275_+	5' UTR (NM_178507, exon 1 of 4)	5' UTR	NM_178507	exon 1 of 4	Protein_coding	NM_178507	ENSG00000184232	OAF
chr20_50191536_+	exon (NM_005194, exon 1 of 1)	exon	NM_005194	exon 1 of 1	Protein_coding	NM_005194	ENSG00000172216	CEBPB
chr2_74147880_-	promoter-TSS (NM_001035505)	promoter-TSS	NM_001035505	NA	Protein_coding	NM_001035505	ENSG00000163170	BOLA3
chr3_47829119_+	exon (NM_138615, exon 6 of 22)	exon	NM_138615	exon 6 of 22	Protein_coding	NM_138615	ENSG00000132153	DHX30
chr22_38866656_-	exon (NM_001303494, exon 5 of 5)	exon	NM_001303494	exon 5 of 5	Protein_coding	NM_001303494	ENSG00000183741	CBX6
chrX_47637986_-	exon (NM_001114123, exon 5 of 7)	exon	NM_001114123	exon 5 of 7	Protein_coding	NM_001114123	ENSG00000126767	ELK1
chr11_70203722_+	exon (NM_003824, exon 1 of 2)	exon	NM_003824	exon 1 of 2	Protein_coding	NM_003824	ENSG00000168040	FADD
chr16_397208_+	promoter-TSS (NM_001286435)	promoter-TSS	NM_001286435	NA	Protein_coding	NM_001286435	ENSG00000103202	NME4
chr15_88639423_+	exon (NM_001303237, exon 2 of 4)	exon	NM_001303237	exon 2 of 4	Protein_coding	NM_001303237	ENSG00000172183	ISG20
chr16_70251670_-	TTS (NM_001605)	TTS	NM_001605	NA	Protein_coding	NM_001605	ENSG00000090861	AARS1
chr19_808646_+	exon (NM_031990, exon 13 of 15)	exon	NM_031990	exon 13 of 15	Protein_coding	NM_031990	ENSG00000011304	PTBP1
chr11_66624278_+	exon (NM_006328, exon 2 of 3)	exon	NM_006328	exon 2 of 3	Protein_coding	NM_006328	ENSG00000239306	RBM14
chr11_70203438_+	5' UTR (NM_003824, exon 1 of 2)	5' UTR	NM_003824	exon 1 of 2	Protein_coding	NM_003824	ENSG00000168040	FADD
chr19_1229699_-	3' UTR (NM_152769, exon 9 of 9)	3' UTR	NM_152769	exon 9 of 9	Protein_coding	NM_152769	ENSG00000099625	CBARP
chr20_36050903_-	promoter-TSS (NR_027451)	promoter-TSS	NR_027451	NA	Non_coding	NR_027451	ENSG00000260032	NORAD
chr10_17237379_+	3' UTR (NM_003380, exon 10 of 10)	3' UTR	NM_003380	exon 10 of 10	Protein_coding	NM_003380	ENSG00000026025	VIM
chr12_121626805_+	exon (NM_032790, exon 1 of 3)	exon	NM_032790	exon 1 of 3	Protein_coding	NM_032790	ENSG00000276045	ORAI1
chr14_75109794_-	exon (NM_001329238, exon 10 of 22)	exon	NM_001329238	exon 10 of 22	Protein_coding	NM_001329238	ENSG00000119638	NEK9
chr19_41353823_-	promoter-TSS (NM_000660)	promoter-TSS	NM_000660	NA	Protein_coding	NM_000660	ENSG00000105329	TGFB1
chr12_108646812_-	3' UTR (NM_001276471, exon 11 of 11)	3' UTR	NM_001276471	exon 11 of 11	Protein_coding	NM_001276471	ENSG00000110880	CORO1C
chr11_93543285_-	5' UTR (NM_020179, exon 1 of 3)	5' UTR	NM_020179	exon 1 of 3	Protein_coding	NM_020179	ENSG00000166002	SMCO4
chr1_176206802_-	exon (NM_001001740, exon 1 of 19)	exon	NM_001001740	exon 1 of 19	Protein_coding	NM_001001740	ENSG00000143207	COP1
chr4_2064496_+	3' UTR (NM_178557, exon 3 of 3)	3' UTR	NM_178557	exon 3 of 3	Protein_coding	NM_178557	ENSG00000185818	NAT8L
chr19_45522475_+	exon (NM_003370, exon 6 of 13)	exon	NM_003370	exon 6 of 13	Protein_coding	NM_003370	ENSG00000125753	VASP
chr2_27051725_+	promoter-TSS (NM_001035507)	promoter-TSS	NM_001035507	NA	Protein_coding	NM_001035507	ENSG00000084693	AGBL5
chr19_55407606_-	5' UTR (NM_014501, exon 1 of 4)	5' UTR	NM_014501	exon 1 of 4	Protein_coding	NM_014501	ENSG00000108106	UBE2S
chr19_49149685_+	exon (NM_003660, exon 28 of 30)	exon	NM_003660	exon 28 of 30	Protein_coding	NM_003660	ENSG00000177380	PPFIA3
chr14_75109792_-	exon (NM_001329238, exon 10 of 22)	exon	NM_001329238	exon 10 of 22	Protein_coding	NM_001329238	ENSG00000119638	NEK9
chr7_100868829_+	TTS (NR_106935)	TTS	NR_106935	NA	Non_coding	NR_106935	ENSG00000283821	MIR6875
chr6_170584479_-	exon (NM_002598, exon 1 of 6)	exon	NM_002598	exon 1 of 6	Protein_coding	NM_002598	ENSG00000071994	PDCD2
chr19_1088320_-	TTS (NM_001282335)	TTS	NM_001282335	NA	Protein_coding	NM_001282335	ENSG00000180448	ARHGAP45
chr16_57110787_+	exon (NM_152727, exon 2 of 16)	exon	NM_152727	exon 2 of 16	Protein_coding	NM_152727	ENSG00000140848	CPNE2
chr11_65719240_+	3' UTR (NM_182709, exon 13 of 13)	3' UTR	NM_182709	exon 13 of 13	Protein_coding	NM_182709	ENSG00000172977	KAT5
chr1_1778306_-	5' UTR (NM_001353642, exon 1 of 12)	5' UTR	NM_001353642	exon 1 of 12	Protein_coding	NM_001353642	ENSG00000008130	NADK
chr5_150374218_+	exon (NM_001195141, exon 8 of 26)	exon	NM_001195141	exon 8 of 26	Protein_coding	NM_001195141	ENSG00000070814	TCOF1
chr11_120211154_+	5' UTR (NM_178507, exon 1 of 4)	5' UTR	NM_178507	exon 1 of 4	Protein_coding	NM_178507	ENSG00000184232	OAF
chr11_120211182_+	5' UTR (NM_178507, exon 1 of 4)	5' UTR	NM_178507	exon 1 of 4	Protein_coding	NM_178507	ENSG00000184232	OAF
chr4_1737611_+	exon (NM_006342, exon 10 of 16)	exon	NM_006342	exon 10 of 16	Protein_coding	NM_006342	ENSG00000013810	TACC3
chr16_31109254_+	exon (NM_001271926, exon 2 of 10)	exon	NM_001271926	exon 2 of 10	Protein_coding	NM_001271926	ENSG00000103507	BCKDK
chr19_14206642_-	promoter-TSS (NM_014921)	promoter-TSS	NM_014921	NA	Protein_coding	NM_014921	ENSG00000072071	ADGRL1
chr19_55407600_-	5' UTR (NM_014501, exon 1 of 4)	5' UTR	NM_014501	exon 1 of 4	Protein_coding	NM_014501	ENSG00000108106	UBE2S
chr19_5711915_-	exon (NM_004793, exon 4 of 18)	exon	NM_004793	exon 4 of 18	Protein_coding	NM_004793	ENSG00000196365	LONP1
chr9_124869379_+	exon (NM_030978, exon 3 of 6)	exon	NM_030978	exon 3 of 6	Protein_coding	NM_030978	ENSG00000136950	ARPC5L
chr5_177426751_+	promoter-TSS (NM_001364164)	promoter-TSS	NM_001364164	NA	Protein_coding	NM_001364164	ENSG00000198055	GRK6
chr17_42017570_-	promoter-TSS (NM_001144766)	promoter-TSS	NM_001144766	NA	Protein_coding	NM_001144766	ENSG00000168259	DNAJC7
chr16_1153187_+	promoter-TSS (NM_021098)	promoter-TSS	NM_021098	NA	Protein_coding	NM_021098	ENSG00000196557	CACNA1H
chr11_65581350_+	exon (NM_001099409, exon 8 of 19)	exon	NM_001099409	exon 8 of 19	Protein_coding	NM_001099409	ENSG00000173442	EHBP1L1
chr12_122981606_+	exon (NM_001002252, exon 3 of 5)	exon	NM_001002252	exon 3 of 5	Protein_coding	NM_001002252	ENSG00000182196	ARL6IP4
chr12_56157908_+	promoter-TSS (NM_079423)	promoter-TSS	NM_079423	NA	Protein_coding	NM_079423	ENSG00000092841	MYL6
chr12_132672687_-	exon (NM_006231, exon 15 of 49)	exon	NM_006231	exon 15 of 49	Protein_coding	NM_006231	ENSG00000177084	POLE
chr8_23068790_-	exon (NM_003842, exon 1 of 9)	exon	NM_003842	exon 1 of 9	Protein_coding	NM_003842	ENSG00000120889	TNFRSF10B
chr15_41417159_+	promoter-TSS (NM_015138)	promoter-TSS	NM_015138	NA	Protein_coding	NM_015138	ENSG00000137815	RTF1
chr8_42541661_-	promoter-TSS (NM_001257181)	promoter-TSS	NM_001257181	NA	Protein_coding	NM_001257181	ENSG00000168575	SLC20A2
chr19_1037842_+	exon (NM_001303499, exon 7 of 7)	exon	NM_001303499	exon 7 of 7	Protein_coding	NM_001303499	ENSG00000064666	CNN2
chr22_19761095_+	exon (NM_080647, exon 3 of 9)	exon	NM_080647	exon 3 of 9	Protein_coding	NM_080647	ENSG00000184058	TBX1
chr13_113209737_+	exon (NM_001354943, exon 1 of 6)	exon	NM_001354943	exon 1 of 6	Protein_coding	NM_001354943	ENSG00000139842	CUL4A
chr17_81912482_-	exon (NM_016538, exon 10 of 10)	exon	NM_016538	exon 10 of 10	Protein_coding	NM_016538	ENSG00000187531	SIRT7
chr12_754129_+	exon (NM_014823, exon 1 of 26)	exon	NM_014823	exon 1 of 26	Protein_coding	NM_014823	ENSG00000060237	WNK1
chr1_215567463_+	5' UTR (NM_016121, exon 1 of 18)	5' UTR	NM_016121	exon 1 of 18	Protein_coding	NM_016121	ENSG00000136636	KCTD3
chr20_1392943_-	promoter-TSS (NR_106929)	promoter-TSS	NR_106929	NA	Non_coding	NR_106929	ENSG00000284436	MIR6869
chr14_77026906_-	exon (NM_024496, exon 1 of 1)	exon	NM_024496	exon 1 of 1	Protein_coding	NM_024496	ENSG00000119669	IRF2BPL
chr11_63916477_-	5' UTR (NM_001363648, exon 1 of 11)	5' UTR	NM_001363648	exon 1 of 11	Protein_coding	NM_001363648	ENSG00000167771	RCOR2
chr1_156676781_-	exon (NM_006617, exon 1 of 4)	exon	NM_006617	exon 1 of 4	Protein_coding	NM_006617	ENSG00000132688	NES
chr20_63740463_+	exon (NM_020062, exon 2 of 8)	exon	NM_020062	exon 2 of 8	Protein_coding	NM_020062	ENSG00000125520	SLC2A4RG
chr12_110281723_+	5' UTR (NM_001681, exon 1 of 21)	5' UTR	NM_001681	exon 1 of 21	Protein_coding	NM_001681	ENSG00000174437	ATP2A2
chr7_73557588_-	promoter-TSS (NR_036682)	promoter-TSS	NR_036682	NA	Non_coding	NR_036682	ENSG00000106635	BCL7B
chr22_37659204_+	promoter-TSS (NR_109952)	promoter-TSS	NR_109952	NA	Non_coding	NR_109952	ENSG00000233360	LOC101927051
chrX_154352214_-	exon (NM_001456, exon 40 of 47)	exon	NM_001456	exon 40 of 47	Protein_coding	NM_001456	ENSG00000196924	FLNA
chr16_57092652_+	promoter-TSS (NM_152727)	promoter-TSS	NM_152727	NA	Protein_coding	NM_152727	ENSG00000140848	CPNE2
chr19_17555807_+	exon (NM_024656, exon 1 of 12)	exon	NM_024656	exon 1 of 12	Protein_coding	NM_024656	ENSG00000130309	COLGALT1
chr19_41353824_-	promoter-TSS (NM_000660)	promoter-TSS	NM_000660	NA	Protein_coding	NM_000660	ENSG00000105329	TGFB1
chr10_73998345_+	exon (NM_003373, exon 1 of 21)	exon	NM_003373	exon 1 of 21	Protein_coding	NM_003373	ENSG00000035403	VCL
chr3_37243371_+	promoter-TSS (NM_002078)	promoter-TSS	NM_002078	NA	Protein_coding	NM_002078	ENSG00000144674	GOLGA4
chr5_180792697_-	exon (NM_001364381, exon 3 of 3)	exon	NM_001364381	exon 3 of 3	Protein_coding	NM_001364381	ENSG00000131446	MGAT1
chr22_50503508_-	exon (NM_001363816, exon 14 of 14)	exon	NM_001363816	exon 14 of 14	Protein_coding	NM_001363816	ENSG00000100258	LMF2
chr14_100129649_+	exon (NM_016337, exon 7 of 14)	exon	NM_016337	exon 7 of 14	Protein_coding	NM_016337	ENSG00000196405	EVL
chr1_162561624_+	promoter-TSS (NM_001324114)	promoter-TSS	NM_001324114	NA	Protein_coding	NM_001324114	ENSG00000117143	UAP1
chrX_154014130_-	exon (NM_001025242, exon 11 of 14)	exon	NM_001025242	exon 11 of 14	Protein_coding	NM_001025242	ENSG00000184216	IRAK1
chr1_203852935_+	3' UTR (NM_001350262, exon 20 of 20)	3' UTR	NM_001350262	exon 20 of 20	Protein_coding	NM_001350262	ENSG00000058673	ZC3H11A
chr1_198320996_+	3' UTR (NM_133494, exon 10 of 10)	3' UTR	NM_133494	exon 10 of 10	Protein_coding	NM_133494	ENSG00000151414	NEK7
chr5_177446857_+	promoter-TSS (NM_030567)	promoter-TSS	NM_030567	NA	Protein_coding	NM_030567	ENSG00000131188	PRR7
chr2_219543505_-	promoter-TSS (NM_001195731)	promoter-TSS	NM_001195731	NA	Protein_coding	NM_001195731	ENSG00000123989	CHPF
chr1_1472069_+	exon (NM_031921, exon 1 of 16)	exon	NM_031921	exon 1 of 16	Protein_coding	NM_031921	ENSG00000160072	ATAD3B
chr11_119084969_+	promoter-TSS (NM_000190)	promoter-TSS	NM_000190	NA	Protein_coding	NM_000190	ENSG00000256269	HMBS
chr19_55675289_+	promoter-TSS (NM_001130072)	promoter-TSS	NM_001130072	NA	Protein_coding	NM_001130072	ENSG00000063245	EPN1
chr22_29308568_+	exon (NM_001362985, exon 2 of 6)	exon	NM_001362985	exon 2 of 6	Protein_coding	NM_001362985	ENSG00000185340	GAS2L1
chr19_1567652_-	exon (NM_001174118, exon 1 of 3)	exon	NM_001174118	exon 1 of 3	Protein_coding	NM_001174118	ENSG00000181588	MEX3D
chr15_39934215_+	promoter-TSS (NM_001013703)	promoter-TSS	NM_001013703	NA	Protein_coding	NM_001013703	ENSG00000128829	EIF2AK4
chr1_92299115_+	promoter-TSS (NM_001319683)	promoter-TSS	NM_001319683	NA	Protein_coding	NM_001319683	ENSG00000174842	GLMN
chr14_102509733_-	promoter-TSS (NM_001348651)	promoter-TSS	NM_001348651	NA	Protein_coding	NM_001348651	ENSG00000156381	ANKRD9
chr3_49674428_+	promoter-TSS (NM_001640)	promoter-TSS	NM_001640	NA	Protein_coding	NM_001640	ENSG00000164062	APEH
chr18_49487151_-	promoter-TSS (NR_031720)	promoter-TSS	NR_031720	NA	Non_coding	NR_031720	ENSG00000284239	MIR1539
chr17_63601199_+	exon (NM_016360, exon 1 of 5)	exon	NM_016360	exon 1 of 5	Protein_coding	NM_016360	ENSG00000136463	TACO1
chr19_806444_+	exon (NM_031990, exon 10 of 15)	exon	NM_031990	exon 10 of 15	Protein_coding	NM_031990	ENSG00000011304	PTBP1
chr11_67266690_+	5' UTR (NM_001619, exon 1 of 21)	5' UTR	NM_001619	exon 1 of 21	Protein_coding	NM_001619	ENSG00000173020	GRK2
chrX_47219049_+	5' UTR (NM_006201, exon 1 of 16)	5' UTR	NM_006201	exon 1 of 16	Protein_coding	NM_006201	ENSG00000102225	CDK16
chr12_105330699_+	promoter-TSS (NM_001145199)	promoter-TSS	NM_001145199	NA	Protein_coding	NM_001145199	ENSG00000235162	C12orf75
chr6_43017152_+	promoter-TSS (NM_001318943)	promoter-TSS	NM_001318943	NA	Protein_coding	NM_001318943	ENSG00000124733	MEA1
chr19_48965306_+	promoter-TSS (NM_000146)	promoter-TSS	NM_000146	NA	Protein_coding	NM_000146	ENSG00000087086	FTL
chr17_81707371_+	3' UTR (NM_002949, exon 5 of 5)	3' UTR	NM_002949	exon 5 of 5	Protein_coding	NM_002949	ENSG00000262814	MRPL12
chr8_42541662_-	promoter-TSS (NM_001257181)	promoter-TSS	NM_001257181	NA	Protein_coding	NM_001257181	ENSG00000168575	SLC20A2
chr14_49621108_+	promoter-TSS (NM_001001)	promoter-TSS	NM_001001	NA	Protein_coding	NM_001001	ENSG00000165502	RPL36AL
chr16_67538701_+	exon (NM_001193524, exon 3 of 22)	exon	NM_001193524	exon 3 of 22	Protein_coding	NM_001193524	ENSG00000039523	RIPOR1
chr20_63739942_+	TTS (NM_017806)	TTS	NM_017806	NA	Protein_coding	NM_017806	ENSG00000203896	LIME1
chr19_9913641_-	5' UTR (NM_001304347, exon 1 of 6)	5' UTR	NM_001304347	exon 1 of 6	Protein_coding	NM_001304347	ENSG00000105088	OLFM2
chr19_41353034_-	exon (NM_000660, exon 1 of 7)	exon	NM_000660	exon 1 of 7	Protein_coding	NM_000660	ENSG00000105329	TGFB1
chr11_35663025_+	5' UTR (NM_017583, exon 1 of 5)	5' UTR	NM_017583	exon 1 of 5	Protein_coding	NM_017583	ENSG00000166326	TRIM44
chr19_49107906_+	exon (NM_003089, exon 10 of 10)	exon	NM_003089	exon 10 of 10	Protein_coding	NM_003089	ENSG00000104852	SNRNP70
chr4_2043921_+	TTS (NM_001141936)	TTS	NM_001141936	NA	Protein_coding	NM_001141936	ENSG00000243449	C4orf48
chr1_943919_+	TTS (NM_015658)	TTS	NM_015658	NA	Protein_coding	NM_015658	ENSG00000188976	NOC2L
chr4_82430210_-	promoter-TSS (NM_001292017)	promoter-TSS	NM_001292017	NA	Protein_coding	NM_001292017	ENSG00000145293	ENOPH1
chr19_55279578_-	exon (NM_001130106, exon 3 of 9)	exon	NM_001130106	exon 3 of 9	Protein_coding	NM_001130106	ENSG00000133265	HSPBP1
chr16_8963459_-	5' UTR (NM_003470, exon 1 of 31)	5' UTR	NM_003470	exon 1 of 31	Protein_coding	NM_003470	ENSG00000187555	USP7
chr20_3786545_-	promoter-TSS (NM_001287518)	promoter-TSS	NM_001287518	NA	Protein_coding	NM_001287518	ENSG00000101224	CDC25B
chr6_31794834_-	exon (NM_006295, exon 2 of 30).3	exon	NM_006295	exon 2 of 30.3	Protein_coding	NM_006295	ENSG00000204394	VARS1
chr17_63842507_-	promoter-TSS (NM_001330439)	promoter-TSS	NM_001330439	NA	Protein_coding	NM_001330439	ENSG00000108604	SMARCD2
chr6_33313750_-	TTS (NM_001145338)	TTS	NM_001145338	NA	Protein_coding	NM_001145338	ENSG00000236104	ZBTB22
chr10_6213678_+	exon (NM_001282630, exon 2 of 15)	exon	NM_001282630	exon 2 of 15	Protein_coding	NM_001282630	ENSG00000170525	PFKFB3
chr15_101277434_-	promoter-TSS (NM_203472)	promoter-TSS	NM_203472	NA	Protein_coding	NM_203472	ENSG00000131871	SELENOS
chr6_31159602_+	exon (NM_007109, exon 2 of 4).2	exon	NM_007109	exon 2 of 4.2	Protein_coding	NM_007109	ENSG00000137310	TCF19
chr1_6185932_-	3' UTR (NM_000983, exon 4 of 4)	3' UTR	NM_000983	exon 4 of 4	Protein_coding	NM_000983	ENSG00000116251	RPL22
chr11_47579142_+	promoter-TSS (NM_004551)	promoter-TSS	NM_004551	NA	Protein_coding	NM_004551	ENSG00000213619	NDUFS3
chr1_31938159_-	promoter-TSS (NM_001369859)	promoter-TSS	NM_001369859	NA	Protein_coding	NM_001369859	ENSG00000184007	PTP4A2
chr4_168373756_-	exon (NM_001012967, exon 35 of 38)	exon	NM_001012967	exon 35 of 38	Protein_coding	NM_001012967	ENSG00000181381	DDX60L
chr16_57092694_+	5' UTR (NM_152727, exon 1 of 16)	5' UTR	NM_152727	exon 1 of 16	Protein_coding	NM_152727	ENSG00000140848	CPNE2
chr14_21070352_+	promoter-TSS (NM_001278529)	promoter-TSS	NM_001278529	NA	Protein_coding	NM_001278529	ENSG00000165801	ARHGEF40
chr1_47333831_+	promoter-TSS (NR_046394)	promoter-TSS	NR_046394	NA	Non_coding	NR_046394	ENSG00000162368	CMPK1
chr20_58891399_+	promoter-TSS (NM_001077489)	promoter-TSS	NM_001077489	NA	Protein_coding	NM_001077489	ENSG00000087460	GNAS
chr11_64804687_-	exon (NM_130801, exon 10 of 10)	exon	NM_130801	exon 10 of 10	Protein_coding	NM_130801	ENSG00000133895	MEN1
chr2_32064142_+	exon (NM_199436, exon 1 of 16)	exon	NM_199436	exon 1 of 16	Protein_coding	NM_199436	ENSG00000021574	SPAST
chr5_163437674_+	promoter-TSS (NM_004060)	promoter-TSS	NM_004060	NA	Protein_coding	NM_004060	ENSG00000113328	CCNG1
chr17_63842516_-	promoter-TSS (NM_001330439)	promoter-TSS	NM_001330439	NA	Protein_coding	NM_001330439	ENSG00000108604	SMARCD2
chr19_41353826_-	promoter-TSS (NM_000660)	promoter-TSS	NM_000660	NA	Protein_coding	NM_000660	ENSG00000105329	TGFB1
chr20_63567570_-	exon (NM_033405, exon 1 of 14)	exon	NM_033405	exon 1 of 14	Protein_coding	NM_033405	ENSG00000130589	HELZ2
chr19_55279492_-	exon (NM_001130106, exon 3 of 9)	exon	NM_001130106	exon 3 of 9	Protein_coding	NM_001130106	ENSG00000133265	HSPBP1
chr14_104795590_-	5' UTR (NM_001014432, exon 1 of 15)	5' UTR	NM_001014432	exon 1 of 15	Protein_coding	NM_001014432	ENSG00000142208	AKT1
chr5_134197060_-	non-coding (NR_149151, exon 7 of 7)	non-coding	NR_149151	exon 7 of 7	Non_coding	NR_149151	ENSG00000113575	PPP2CA
chr4_1011695_+	promoter-TSS (NM_001004356)	promoter-TSS	NM_001004356	NA	Protein_coding	NM_001004356	ENSG00000127418	FGFRL1
chr3_134250572_-	exon (NM_002958, exon 1 of 15)	exon	NM_002958	exon 1 of 15	Protein_coding	NM_002958	ENSG00000163785	RYK
chr22_22508722_-	promoter-TSS (NR_130642)	promoter-TSS	NR_130642	NA	Non_coding	NR_130642	ENSG00000275004	ZNF280B
chr19_1567650_-	exon (NM_001174118, exon 1 of 3)	exon	NM_001174118	exon 1 of 3	Protein_coding	NM_001174118	ENSG00000181588	MEX3D
chr18_49492370_-	promoter-TSS (NM_001199345)	promoter-TSS	NM_001199345	NA	Protein_coding	NM_001199345	ENSG00000265681	RPL17
chr22_29308569_+	exon (NM_001362985, exon 2 of 6)	exon	NM_001362985	exon 2 of 6	Protein_coding	NM_001362985	ENSG00000185340	GAS2L1
chr7_1028285_-	promoter-TSS (NR_156697)	promoter-TSS	NR_156697	NA	Non_coding	NR_156697	ENSG00000146540	C7orf50
chrX_47218954_+	5' UTR (NM_006201, exon 1 of 16)	5' UTR	NM_006201	exon 1 of 16	Protein_coding	NM_006201	ENSG00000102225	CDK16
chr5_154446676_+	promoter-TSS (NR_037897)	promoter-TSS	NR_037897	NA	Non_coding	NR_037897	ENSG00000245275	SAP30L-AS1
chr11_62526585_-	exon (NM_001620, exon 5 of 5)	exon	NM_001620	exon 5 of 5	Protein_coding	NM_001620	ENSG00000124942	AHNAK
chr16_70251667_-	TTS (NM_001605)	TTS	NM_001605	NA	Protein_coding	NM_001605	ENSG00000090861	AARS1
chr2_27134529_-	non-coding (NR_138479, exon 1 of 9)	non-coding	NR_138479	exon 1 of 9	Non_coding	NR_138479	ENSG00000138073	PREB
chr1_181089763_+	exon (NM_016545, exon 1 of 1)	exon	NM_016545	exon 1 of 1	Protein_coding	NM_016545	ENSG00000162783	IER5
chr19_45507606_+	5' UTR (NM_003370, exon 1 of 13)	5' UTR	NM_003370	exon 1 of 13	Protein_coding	NM_003370	ENSG00000125753	VASP
chr12_56157894_+	promoter-TSS (NM_079423)	promoter-TSS	NM_079423	NA	Protein_coding	NM_079423	ENSG00000092841	MYL6
chr7_5190406_+	5' UTR (NM_001033518, exon 1 of 13)	5' UTR	NM_001033518	exon 1 of 13	Protein_coding	NM_001033518	ENSG00000157954	WIPI2
chr1_156500666_-	5' UTR (NM_005920, exon 1 of 12)	5' UTR	NM_005920	exon 1 of 12	Protein_coding	NM_005920	ENSG00000116604	MEF2D
chr8_47737837_-	exon (NM_005195, exon 1 of 1)	exon	NM_005195	exon 1 of 1	Protein_coding	NM_005195	ENSG00000221869	CEBPD
chrX_136497364_+	promoter-TSS (NM_014500)	promoter-TSS	NM_014500	NA	Protein_coding	NM_014500	ENSG00000102241	HTATSF1
chr1_1472055_+	exon (NM_031921, exon 1 of 16)	exon	NM_031921	exon 1 of 16	Protein_coding	NM_031921	ENSG00000160072	ATAD3B
chr19_58545047_+	exon (NM_005762, exon 1 of 17)	exon	NM_005762	exon 1 of 17	Protein_coding	NM_005762	ENSG00000130726	TRIM28
chr19_56103190_-	exon (NM_001351682, exon 2 of 2)	exon	NM_001351682	exon 2 of 2	Protein_coding	NM_001351682	ENSG00000142409	ZNF787
chr1_231421901_-	5' UTR (NM_022051, exon 1 of 5)	5' UTR	NM_022051	exon 1 of 5	Protein_coding	NM_022051	ENSG00000135766	EGLN1
chr19_10499954_-	exon (NM_203500, exon 2 of 6)	exon	NM_203500	exon 2 of 6	Protein_coding	NM_203500	ENSG00000079999	KEAP1
chr15_88464770_-	exon (NM_022163, exon 3 of 4)	exon	NM_022163	exon 3 of 4	Protein_coding	NM_022163	ENSG00000259494	MRPL46
chr11_64246567_-	promoter-TSS (NR_135086)	promoter-TSS	NR_135086	NA	Non_coding	NR_135086	ENSG00000256940	PPP1R14B-AS1
chr19_46746309_-	exon (NM_013403, exon 1 of 18)	exon	NM_013403	exon 1 of 18	Protein_coding	NM_013403	ENSG00000090372	STRN4
chr19_45522378_+	exon (NM_003370, exon 6 of 13)	exon	NM_003370	exon 6 of 13	Protein_coding	NM_003370	ENSG00000125753	VASP
chr19_45522750_+	exon (NM_003370, exon 7 of 13)	exon	NM_003370	exon 7 of 13	Protein_coding	NM_003370	ENSG00000125753	VASP
chr1_155169461_-	TTS (NM_173852)	TTS	NM_173852	NA	Protein_coding	NM_173852	ENSG00000163463	KRTCAP2
chr12_12477671_-	exon (NM_030640, exon 7 of 7).2	exon	NM_030640	exon 7 of 7.2	Protein_coding	NM_030640	ENSG00000111266	DUSP16
chr16_715817_+	exon (NM_024042, exon 2 of 4)	exon	NM_024042	exon 2 of 4	Protein_coding	NM_024042	ENSG00000103260	METRN
chr9_135486749_+	exon (NM_014811, exon 4 of 4)	exon	NM_014811	exon 4 of 4	Protein_coding	NM_014811	ENSG00000196422	PPP1R26
chr11_10509371_-	promoter-TSS (NM_001190702)	promoter-TSS	NM_001190702	NA	Protein_coding	NM_001190702	ENSG00000255823	MTRNR2L8
chr7_73557580_-	promoter-TSS (NR_036682)	promoter-TSS	NR_036682	NA	Non_coding	NR_036682	ENSG00000106635	BCL7B
chr11_134146030_+	exon (NM_032801, exon 6 of 9)	exon	NM_032801	exon 6 of 9	Protein_coding	NM_032801	ENSG00000166086	JAM3
chr2_27217608_+	TTS (NM_001170795)	TTS	NM_001170795	NA	Protein_coding	NM_001170795	ENSG00000138085	ATRAID
chr15_22825598_+	3' UTR (NM_001142275, exon 5 of 5)	3' UTR	NM_001142275	exon 5 of 5	Protein_coding	NM_001142275	ENSG00000170113	NIPA1
chr17_7885041_+	exon (NM_001005271, exon 1 of 40)	exon	NM_001005271	exon 1 of 40	Protein_coding	NM_001005271	ENSG00000170004	CHD3
chr10_131981939_-	promoter-TSS (NM_004052)	promoter-TSS	NM_004052	NA	Protein_coding	NM_004052	ENSG00000176171	BNIP3
chr19_3462837_+	3' UTR (NM_205843, exon 11 of 11)	3' UTR	NM_205843	exon 11 of 11	Protein_coding	NM_205843	ENSG00000141905	NFIC
chr9_35608964_+	TTS (NR_039813)	TTS	NR_039813	NA	Non_coding	NR_039813	ENSG00000263892	MIR4667
chr11_70203723_+	exon (NM_003824, exon 1 of 2)	exon	NM_003824	exon 1 of 2	Protein_coding	NM_003824	ENSG00000168040	FADD
chr11_208795_+	promoter-TSS (NR_106801)	promoter-TSS	NR_106801	NA	Non_coding	NR_106801	ENSG00000283920	MIR6743
chr16_57480358_-	promoter-TSS (NM_001369621)	promoter-TSS	NM_001369621	NA	Protein_coding	NM_001369621	ENSG00000125170	DOK4
chr19_12807011_+	exon (NM_006397, exon 2 of 8)	exon	NM_006397	exon 2 of 8	Protein_coding	NM_006397	ENSG00000104889	RNASEH2A
chrX_69161941_-	exon (NM_001032396, exon 2 of 2)	exon	NM_001032396	exon 2 of 2	Protein_coding	NM_001032396	ENSG00000181191	PJA1
chr16_11915697_-	exon (NM_001130006, exon 1 of 15)	exon	NM_001130006	exon 1 of 15	Protein_coding	NM_001130006	ENSG00000103342	GSPT1
chr12_123415762_-	non-coding (NR_130703, exon 3 of 3)	non-coding	NR_130703	exon 3 of 3	Non_coding	NR_130703	ENSG00000150977	RILPL2
chr19_39125861_+	promoter-TSS (NM_001014831)	promoter-TSS	NM_001014831	NA	Protein_coding	NM_001014831	ENSG00000130669	PAK4
chr11_83285818_-	5' UTR (NM_001286117, exon 1 of 9)	5' UTR	NM_001286117	exon 1 of 9	Protein_coding	NM_001286117	ENSG00000137500	CCDC90B
chr22_26483993_+	promoter-TSS (NM_001349898)	promoter-TSS	NM_001349898	NA	Protein_coding	NM_001349898	ENSG00000100099	HPS4
chr2_95121756_-	promoter-TSS (NM_001321995)	promoter-TSS	NM_001321995	NA	Protein_coding	NM_001321995	ENSG00000144029	MRPS5
chr16_730636_-	TTS (NM_001323636)	TTS	NM_001323636	NA	Protein_coding	NM_001323636	ENSG00000103253	HAGHL
chr19_1229695_-	3' UTR (NM_152769, exon 9 of 9)	3' UTR	NM_152769	exon 9 of 9	Protein_coding	NM_152769	ENSG00000099625	CBARP
chr22_37029473_+	exon (NM_001013436, exon 3 of 3)	exon	NM_001013436	exon 3 of 3	Protein_coding	NM_001013436	ENSG00000128309	MPST
chr1_35192439_-	non-coding (NR_136702, exon 1 of 12)	non-coding	NR_136702	exon 1 of 12	Non_coding	NR_136702	ENSG00000116560	SFPQ
chr11_64246705_-	promoter-TSS (NR_135086)	promoter-TSS	NR_135086	NA	Non_coding	NR_135086	ENSG00000256940	PPP1R14B-AS1
chr14_102509657_-	5' UTR (NM_001348651, exon 1 of 4)	5' UTR	NM_001348651	exon 1 of 4	Protein_coding	NM_001348651	ENSG00000156381	ANKRD9
chr2_85327029_-	exon (NM_006464, exon 2 of 4)	exon	NM_006464	exon 2 of 4	Protein_coding	NM_006464	ENSG00000152291	TGOLN2
chr6_111605809_-	promoter-TSS (NM_147200)	promoter-TSS	NM_147200	NA	Protein_coding	NM_147200	ENSG00000056972	TRAF3IP2
chr20_3786559_-	promoter-TSS (NM_001287518)	promoter-TSS	NM_001287518	NA	Protein_coding	NM_001287518	ENSG00000101224	CDC25B
chr19_5661774_+	exon (NM_001320571, exon 13 of 19)	exon	NM_001320571	exon 13 of 19	Protein_coding	NM_001320571	ENSG00000160633	SAFB
chr9_137302088_-	5' UTR (NM_001004354, exon 1 of 1)	5' UTR	NM_001004354	exon 1 of 1	Protein_coding	NM_001004354	ENSG00000198435	NRARP
chrX_153688155_+	promoter-TSS (NM_001366975)	promoter-TSS	NM_001366975	NA	Protein_coding	NM_001366975	ENSG00000130822	PNCK
chr9_127802892_+	promoter-TSS (NM_004957)	promoter-TSS	NM_004957	NA	Protein_coding	NM_004957	ENSG00000136877	FPGS
chr1_92299114_+	promoter-TSS (NM_001319683)	promoter-TSS	NM_001319683	NA	Protein_coding	NM_001319683	ENSG00000174842	GLMN
chr1_36464203_-	exon (NM_031280, exon 1 of 8)	exon	NM_031280	exon 1 of 8	Protein_coding	NM_031280	ENSG00000116898	MRPS15
chr17_54962034_-	TTS (NM_005486)	TTS	NM_005486	NA	Protein_coding	NM_005486	ENSG00000141198	TOM1L1
chr19_18155958_+	exon (NM_005027, exon 2 of 16)	exon	NM_005027	exon 2 of 16	Protein_coding	NM_005027	ENSG00000105647	PIK3R2
chr19_40605155_+	exon (NM_001042545, exon 2 of 30)	exon	NM_001042545	exon 2 of 30	Protein_coding	NM_001042545	ENSG00000090006	LTBP4
chr11_66687585_-	exon (NM_006946, exon 34 of 37)	exon	NM_006946	exon 34 of 37	Protein_coding	NM_006946	ENSG00000173898	SPTBN2
chr12_53190272_+	3' UTR (NM_001004304, exon 7 of 7)	3' UTR	NM_001004304	exon 7 of 7	Protein_coding	NM_001004304	ENSG00000139651	ZNF740
chr11_62726945_-	non-coding (NR_037946, exon 1 of 24)	non-coding	NR_037946	exon 1 of 24	Non_coding	NR_037946	ENSG00000234857	HNRNPUL2-BSCL2
chr2_175005271_-	promoter-TSS (NM_001822)	promoter-TSS	NM_001822	NA	Protein_coding	NM_001822	ENSG00000128656	CHN1
chr1_201829220_+	promoter-TSS (NM_018085)	promoter-TSS	NM_018085	NA	Protein_coding	NM_018085	ENSG00000198700	IPO9
chr5_142004977_-	exon (NM_005471, exon 5 of 7)	exon	NM_005471	exon 5 of 7	Protein_coding	NM_005471	ENSG00000113552	GNPDA1
chr6_31355344_-	promoter-TSS (NR_106951)	promoter-TSS	NR_106951	NA	Non_coding	NR_106951	ENSG00000277402	MIR6891
chr20_63739938_+	TTS (NM_017806)	TTS	NM_017806	NA	Protein_coding	NM_017806	ENSG00000203896	LIME1
chr17_2690300_-	3' UTR (NM_015229, exon 26 of 26)	3' UTR	NM_015229	exon 26 of 26	Protein_coding	NM_015229	ENSG00000132361	CLUH
chr2_68158007_+	promoter-TSS (NM_001256476)	promoter-TSS	NM_001256476	NA	Protein_coding	NM_001256476	ENSG00000243667	WDR92
chr19_6416834_-	promoter-TSS (NR_037505)	promoter-TSS	NR_037505	NA	Non_coding	NR_037505	ENSG00000284159	MIR3940
chr19_18419629_+	5' UTR (NM_032627, exon 1 of 18)	5' UTR	NM_032627	exon 1 of 18	Protein_coding	NM_032627	ENSG00000130511	SSBP4
chr21_39313597_-	promoter-TSS (NR_111942)	promoter-TSS	NR_111942	NA	Non_coding	NR_111942	ENSG00000255568	BRWD1-AS2
chr19_29213012_-	exon (NM_006003, exon 1 of 2)	exon	NM_006003	exon 1 of 2	Protein_coding	NM_006003	ENSG00000169021	UQCRFS1
chr19_55279519_-	exon (NM_001130106, exon 3 of 9)	exon	NM_001130106	exon 3 of 9	Protein_coding	NM_001130106	ENSG00000133265	HSPBP1
chr22_19761094_+	exon (NM_080647, exon 3 of 9)	exon	NM_080647	exon 3 of 9	Protein_coding	NM_080647	ENSG00000184058	TBX1
chr19_3029210_-	promoter-TSS (NM_003260)	promoter-TSS	NM_003260	NA	Protein_coding	NM_003260	ENSG00000065717	TLE2
chr16_29697002_+	exon (NM_001318250, exon 3 of 4)	exon	NM_001318250	exon 3 of 4	Protein_coding	NM_001318250	ENSG00000103485	QPRT
chr20_2873630_+	5' UTR (NM_080840, exon 1 of 23)	5' UTR	NM_080840	exon 1 of 23	Protein_coding	NM_080840	ENSG00000132670	PTPRA
chr8_12754804_-	exon (NM_001329976, exon 1 of 12)	exon	NM_001329976	exon 1 of 12	Protein_coding	NM_001329976	ENSG00000154359	LONRF1
chr16_2757564_+	exon (NM_016333, exon 3 of 15)	exon	NM_016333	exon 3 of 15	Protein_coding	NM_016333	ENSG00000167978	SRRM2
chrX_153688663_+	promoter-TSS (NM_001142806)	promoter-TSS	NM_001142806	NA	Protein_coding	NM_001142806	ENSG00000130821	SLC6A8
chr8_30082935_-	exon (NM_016127, exon 1 of 6)	exon	NM_016127	exon 1 of 6	Protein_coding	NM_016127	ENSG00000133872	SARAF
chr7_101224139_+	TTS (NM_006349)	TTS	NM_006349	NA	Protein_coding	NM_006349	ENSG00000106400	ZNHIT1
chr3_25630380_-	exon (NM_001068, exon 12 of 36)	exon	NM_001068	exon 12 of 36	Protein_coding	NM_001068	ENSG00000077097	TOP2B
chr8_143918225_-	exon (NM_201380, exon 32 of 32)	exon	NM_201380	exon 32 of 32	Protein_coding	NM_201380	ENSG00000178209	PLEC
chr19_33207324_+	exon (NM_002333, exon 7 of 7)	exon	NM_002333	exon 7 of 7	Protein_coding	NM_002333	ENSG00000130881	LRP3
chr7_97852356_-	exon (NM_001178077, exon 11 of 11)	exon	NM_001178077	exon 11 of 11	Protein_coding	NM_001178077	ENSG00000070669	ASNS
chr3_150762895_-	5' UTR (NM_005067, exon 1 of 2)	5' UTR	NM_005067	exon 1 of 2	Protein_coding	NM_005067	ENSG00000181788	SIAH2
chr3_185586391_+	promoter-TSS (NM_021627)	promoter-TSS	NM_021627	NA	Protein_coding	NM_021627	ENSG00000163904	SENP2
chr16_2972795_+	TTS (NM_004203)	TTS	NM_004203	NA	Protein_coding	NM_004203	ENSG00000127564	PKMYT1
chr11_72235415_+	exon (NM_001567, exon 23 of 28)	exon	NM_001567	exon 23 of 28	Protein_coding	NM_001567	ENSG00000165458	INPPL1
chr19_3062266_-	5' UTR (NM_001130, exon 1 of 7)	5' UTR	NM_001130	exon 1 of 7	Protein_coding	NM_001130	ENSG00000104964	TLE5
chr16_2214338_-	exon (NM_001042371, exon 1 of 2)	exon	NM_001042371	exon 1 of 2	Protein_coding	NM_001042371	ENSG00000184207	PGP
chrX_49079861_-	promoter-TSS (NM_001029896)	promoter-TSS	NM_001029896	NA	Protein_coding	NM_001029896	ENSG00000196998	WDR45
chr7_2251008_+	TTS (NM_013321)	TTS	NM_013321	NA	Protein_coding	NM_013321	ENSG00000106266	SNX8
chr6_169702470_+	promoter-TSS (NM_001350623)	promoter-TSS	NM_001350623	NA	Protein_coding	NM_001350623	ENSG00000184465	WDR27
chr1_203007440_+	promoter-TSS (NR_136531)	promoter-TSS	NR_136531	NA	Non_coding	NR_136531	ENSG00000163444	TMEM183A
chr11_65423422_+	non-coding (NR_028272, exon 1 of 1)	non-coding	NR_028272	exon 1 of 1	Non_coding	NR_028272	ENSG00000245532	NEAT1
chr4_8867548_-	3' UTR (NM_018942, exon 2 of 2)	3' UTR	NM_018942	exon 2 of 2	Protein_coding	NM_018942	ENSG00000215612	HMX1
chr11_45811266_+	exon (NM_001145266, exon 3 of 3)	exon	NM_001145266	exon 3 of 3	Protein_coding	NM_001145266	ENSG00000181830	SLC35C1
chr11_64246573_-	promoter-TSS (NR_135086)	promoter-TSS	NR_135086	NA	Non_coding	NR_135086	ENSG00000256940	PPP1R14B-AS1
chr19_1827609_-	exon (NM_020695, exon 2 of 16)	exon	NM_020695	exon 2 of 16	Protein_coding	NM_020695	ENSG00000079313	REXO1
chr7_158741674_-	exon (NM_001367773, exon 18 of 23)	exon	NM_001367773	exon 18 of 23	Protein_coding	NM_001367773	ENSG00000117868	ESYT2
chrX_54809892_+	exon (NM_177433, exon 3 of 13)	exon	NM_177433	exon 3 of 13	Protein_coding	NM_177433	ENSG00000102316	MAGED2
chr19_18161182_+	exon (NM_005027, exon 5 of 16)	exon	NM_005027	exon 5 of 16	Protein_coding	NM_005027	ENSG00000105647	PIK3R2
chr15_39934216_+	exon (NM_001013703, exon 1 of 39)	exon	NM_001013703	exon 1 of 39	Protein_coding	NM_001013703	ENSG00000128829	EIF2AK4
chr6_31797788_-	exon (NM_021177, exon 5 of 5)	exon	NM_021177	exon 5 of 5	Protein_coding	NM_021177	ENSG00000204392	LSM2
chr16_70251407_-	TTS (NM_001605)	TTS	NM_001605	NA	Protein_coding	NM_001605	ENSG00000090861	AARS1
chr1_98661773_+	promoter-TSS (NM_001364903)	promoter-TSS	NM_001364903	NA	Protein_coding	NM_001364903	ENSG00000162627	SNX7
chr16_30005641_+	non-coding (NR_104089, exon 11 of 11)	non-coding	NR_104089	exon 11 of 11	Non_coding	NR_104089	ENSG00000149927	DOC2A
chr19_29213051_-	promoter-TSS (NM_006003)	promoter-TSS	NM_006003	NA	Protein_coding	NM_006003	ENSG00000169021	UQCRFS1
chr11_67586597_+	TTS (NM_000852)	TTS	NM_000852	NA	Protein_coding	NM_000852	ENSG00000084207	GSTP1
chr3_9793069_+	promoter-TSS (NM_006354)	promoter-TSS	NM_006354	NA	Protein_coding	NM_006354	ENSG00000171148	TADA3
chr19_5622698_-	promoter-TSS (NM_001320571)	promoter-TSS	NM_001320571	NA	Protein_coding	NM_001320571	ENSG00000160633	SAFB
chr20_43667222_+	5' UTR (NM_002466, exon 1 of 14)	5' UTR	NM_002466	exon 1 of 14	Protein_coding	NM_002466	ENSG00000101057	MYBL2
chr6_52995888_+	promoter-TSS (NM_001512)	promoter-TSS	NM_001512	NA	Protein_coding	NM_001512	ENSG00000170899	GSTA4
chr1_46198363_-	promoter-TSS (NM_017739)	promoter-TSS	NM_017739	NA	Protein_coding	NM_017739	ENSG00000085998	POMGNT1
chr22_37029468_+	exon (NM_001013436, exon 3 of 3)	exon	NM_001013436	exon 3 of 3	Protein_coding	NM_001013436	ENSG00000128309	MPST
chr9_35605320_+	promoter-TSS (NM_001318230)	promoter-TSS	NM_001318230	NA	Protein_coding	NM_001318230	ENSG00000107140	TESK1
chr2_61281188_-	exon (NM_014709, exon 38 of 80)	exon	NM_014709	exon 38 of 80	Protein_coding	NM_014709	ENSG00000115464	USP34
chr11_65117343_-	TTS (NM_003273)	TTS	NM_003273	NA	Protein_coding	NM_003273	ENSG00000149809	TM7SF2
chr5_177351562_-	exon (NM_006816, exon 1 of 8)	exon	NM_006816	exon 1 of 8	Protein_coding	NM_006816	ENSG00000169223	LMAN2
chr19_38305456_-	TTS (NM_033520)	TTS	NM_033520	NA	Protein_coding	NM_033520	ENSG00000167644	C19orf33
chr1_161176476_-	5' UTR (NM_003779, exon 2 of 8)	5' UTR	NM_003779	exon 2 of 8	Protein_coding	NM_003779	ENSG00000158850	B4GALT3
chr4_182891152_-	3' UTR (NM_001351745, exon 7 of 7)	3' UTR	NM_001351745	exon 7 of 7	Protein_coding	NM_001351745	ENSG00000129187	DCTD
chr2_219543312_-	promoter-TSS (NM_001195731)	promoter-TSS	NM_001195731	NA	Protein_coding	NM_001195731	ENSG00000123989	CHPF
chr19_18280980_-	exon (NM_001286968, exon 1 of 1)	exon	NM_001286968	exon 1 of 1	Protein_coding	NM_001286968	ENSG00000130522	JUND
chr20_3786546_-	promoter-TSS (NM_001287518)	promoter-TSS	NM_001287518	NA	Protein_coding	NM_001287518	ENSG00000101224	CDC25B
chr1_11060029_-	promoter-TSS (NM_003132)	promoter-TSS	NM_003132	NA	Protein_coding	NM_003132	ENSG00000116649	SRM
chr4_83012860_-	promoter-TSS (NM_001115007)	promoter-TSS	NM_001115007	NA	Protein_coding	NM_001115007	ENSG00000189308	LIN54
chr19_49640022_-	exon (NM_006270, exon 1 of 6)	exon	NM_006270	exon 1 of 6	Protein_coding	NM_006270	ENSG00000126458	RRAS
chr16_50368848_-	5' UTR (NM_001173984, exon 1 of 17)	5' UTR	NM_001173984	exon 1 of 17	Protein_coding	NM_001173984	ENSG00000166164	BRD7
chr5_95794236_+	3' UTR (NM_014899, exon 12 of 12)	3' UTR	NM_014899	exon 12 of 12	Protein_coding	NM_014899	ENSG00000164292	RHOBTB3
chr19_4047942_-	exon (NM_001317990, exon 3 of 3)	exon	NM_001317990	exon 3 of 3	Protein_coding	NM_001317990	ENSG00000178951	ZBTB7A
chr17_4554885_-	exon (NM_001105538, exon 2 of 27)	exon	NM_001105538	exon 2 of 27	Protein_coding	NM_001105538	ENSG00000132382	MYBBP1A
chr19_1985693_-	3' UTR (NM_017797, exon 9 of 9)	3' UTR	NM_017797	exon 9 of 9	Protein_coding	NM_017797	ENSG00000133243	BTBD2
chr19_53875819_+	3' UTR (NM_001020820, exon 3 of 3)	3' UTR	NM_001020820	exon 3 of 3	Protein_coding	NM_001020820	ENSG00000179820	MYADM
chr22_28800359_-	exon (NM_001079539, exon 1 of 6)	exon	NM_001079539	exon 1 of 6	Protein_coding	NM_001079539	ENSG00000100219	XBP1
chr8_23068852_-	exon (NM_003842, exon 1 of 9)	exon	NM_003842	exon 1 of 9	Protein_coding	NM_003842	ENSG00000120889	TNFRSF10B
chr11_379517_+	exon (NM_178537, exon 15 of 20)	exon	NM_178537	exon 15 of 20	Protein_coding	NM_178537	ENSG00000182272	B4GALNT4
chr10_124942664_+	exon (NM_017580, exon 1 of 9)	exon	NM_017580	exon 1 of 9	Protein_coding	NM_017580	ENSG00000019995	ZRANB1
chr16_31109284_+	exon (NM_001271926, exon 2 of 10)	exon	NM_001271926	exon 2 of 10	Protein_coding	NM_001271926	ENSG00000103507	BCKDK
chr9_127473865_+	exon (NM_138361, exon 10 of 25)	exon	NM_138361	exon 10 of 25	Protein_coding	NM_138361	ENSG00000148356	LRSAM1
chr14_49621072_+	promoter-TSS (NM_001001)	promoter-TSS	NM_001001	NA	Protein_coding	NM_001001	ENSG00000165502	RPL36AL
chr19_4445289_-	promoter-TSS (NR_039901)	promoter-TSS	NR_039901	NA	Non_coding	NR_039901	ENSG00000266437	MIR4746
chr7_726777_+	promoter-TSS (NM_017802)	promoter-TSS	NM_017802	NA	Protein_coding	NM_017802	ENSG00000164818	DNAAF5
chr16_84566879_-	exon (NM_021149, exon 4 of 4)	exon	NM_021149	exon 4 of 4	Protein_coding	NM_021149	ENSG00000103187	COTL1
chr2_10448306_-	promoter-TSS (NM_001287188)	promoter-TSS	NM_001287188	NA	Protein_coding	NM_001287188	ENSG00000115758	ODC1
chr19_56103183_-	exon (NM_001351682, exon 2 of 2)	exon	NM_001351682	exon 2 of 2	Protein_coding	NM_001351682	ENSG00000142409	ZNF787
chr3_49093932_-	promoter-TSS (NM_001320583)	promoter-TSS	NM_001320583	NA	Protein_coding	NM_001320583	ENSG00000198218	QRICH1
chr17_3663624_-	TTS (NM_004937)	TTS	NM_004937	NA	Protein_coding	NM_004937	ENSG00000040531	CTNS
chrX_136497355_+	promoter-TSS (NM_014500)	promoter-TSS	NM_014500	NA	Protein_coding	NM_014500	ENSG00000102241	HTATSF1
chr15_41284066_+	promoter-TSS (NR_026757)	promoter-TSS	NR_026757	NA	Non_coding	NR_026757	ENSG00000247556	OIP5-AS1
chr1_17438326_-	exon (NM_018715, exon 2 of 13)	exon	NM_018715	exon 2 of 13	Protein_coding	NM_018715	ENSG00000179051	RCC2
chr17_76072450_-	promoter-TSS (NM_001260502)	promoter-TSS	NM_001260502	NA	Protein_coding	NM_001260502	ENSG00000167881	SRP68
chr7_44050275_+	exon (NM_001284315, exon 2 of 11)	exon	NM_001284315	exon 2 of 11	Protein_coding	NM_001284315	ENSG00000136279	DBNL
chr10_103350899_-	exon (NM_032154, exon 1 of 7)	exon	NM_032154	exon 1 of 7	Protein_coding	NM_032154	ENSG00000156374	PCGF6
chr11_64246552_-	promoter-TSS (NR_135086)	promoter-TSS	NR_135086	NA	Non_coding	NR_135086	ENSG00000256940	PPP1R14B-AS1
chr19_14480414_-	exon (NM_202468, exon 5 of 8)	exon	NM_202468	exon 5 of 8	Protein_coding	NM_202468	ENSG00000123159	GIPC1
chr2_73233188_-	promoter-TSS (NM_032319)	promoter-TSS	NM_032319	NA	Protein_coding	NM_032319	ENSG00000135617	PRADC1
chr5_135034055_-	5' UTR (NM_002653, exon 1 of 3)	5' UTR	NM_002653	exon 1 of 3	Protein_coding	NM_002653	ENSG00000069011	PITX1
chr16_8963375_-	5' UTR (NM_003470, exon 1 of 31)	5' UTR	NM_003470	exon 1 of 31	Protein_coding	NM_003470	ENSG00000187555	USP7
chr1_29230869_-	promoter-TSS (NM_001024732)	promoter-TSS	NM_001024732	NA	Protein_coding	NM_001024732	ENSG00000116353	MECR
chr1_28736858_+	promoter-TSS (NM_016258)	promoter-TSS	NM_016258	NA	Protein_coding	NM_016258	ENSG00000198492	YTHDF2
chr1_205088676_-	3' UTR (NM_005057, exon 14 of 14)	3' UTR	NM_005057	exon 14 of 14	Protein_coding	NM_005057	ENSG00000117222	RBBP5
chrX_154444219_+	promoter-TSS (NM_004699)	promoter-TSS	NM_004699	NA	Protein_coding	NM_004699	ENSG00000071859	FAM50A
chr8_144291791_+	promoter-TSS (NM_015201)	promoter-TSS	NM_015201	NA	Protein_coding	NM_015201	ENSG00000261236	BOP1
chr16_29810297_+	non-coding (NR_074080, exon 4 of 4)	non-coding	NR_074080	exon 4 of 4	Non_coding	NR_074080	ENSG00000103495	MAZ
chr17_79940573_-	3' UTR (NM_019020, exon 12 of 12)	3' UTR	NM_019020	exon 12 of 12	Protein_coding	NM_019020	ENSG00000167291	TBC1D16
chr1_11066697_-	TTS (NM_001001998)	TTS	NM_001001998	NA	Protein_coding	NM_001001998	ENSG00000171824	EXOSC10
chr14_49768231_+	promoter-TSS (NM_014315)	promoter-TSS	NM_014315	NA	Protein_coding	NM_014315	ENSG00000165516	KLHDC2
chr19_2211828_+	exon (NM_032482, exon 16 of 28)	exon	NM_032482	exon 16 of 28	Protein_coding	NM_032482	ENSG00000104885	DOT1L
chr16_57529001_-	exon (NM_033212, exon 2 of 9)	exon	NM_033212	exon 2 of 9	Protein_coding	NM_033212	ENSG00000135736	CCDC102A
chr3_184344760_+	exon (NM_001366134, exon 7 of 7)	exon	NM_001366134	exon 7 of 7	Protein_coding	NM_001366134	ENSG00000175182	FAM131A
chr22_49963188_+	TTS (NR_106879)	TTS	NR_106879	NA	Non_coding	NR_106879	ENSG00000276753	MIR6821
chr19_5711933_-	exon (NM_004793, exon 4 of 18)	exon	NM_004793	exon 4 of 18	Protein_coding	NM_004793	ENSG00000196365	LONP1
chr17_16353215_-	exon (NM_181716, exon 1 of 5)	exon	NM_181716	exon 1 of 5	Protein_coding	NM_181716	ENSG00000166582	CENPV
chr19_15432453_-	promoter-TSS (NM_001330395)	promoter-TSS	NM_001330395	NA	Protein_coding	NM_001330395	ENSG00000011451	WIZ
chr1_156554324_-	exon (NM_178229, exon 13 of 38)	exon	NM_178229	exon 13 of 38	Protein_coding	NM_178229	ENSG00000183856	IQGAP3
chr10_73053402_-	exon (NM_001142595, exon 7 of 16)	exon	NM_001142595	exon 7 of 16	Protein_coding	NM_001142595	ENSG00000122884	P4HA1
chr11_93543326_-	promoter-TSS (NM_020179)	promoter-TSS	NM_020179	NA	Protein_coding	NM_020179	ENSG00000166002	SMCO4
chr19_50378211_+	exon (NM_007121, exon 5 of 10)	exon	NM_007121	exon 5 of 10	Protein_coding	NM_007121	ENSG00000131408	NR1H2
chr19_44846516_+	5' UTR (NM_002856, exon 1 of 6)	5' UTR	NM_002856	exon 1 of 6	Protein_coding	NM_002856	ENSG00000130202	NECTIN2
chr11_64234695_+	TTS (NM_005528)	TTS	NM_005528	NA	Protein_coding	NM_005528	ENSG00000110011	DNAJC4
chr1_1217487_-	3' UTR (NM_016547, exon 7 of 7)	3' UTR	NM_016547	exon 7 of 7	Protein_coding	NM_016547	ENSG00000078808	SDF4
chr16_29807109_+	exon (NM_001276275, exon 3 of 6)	exon	NM_001276275	exon 3 of 6	Protein_coding	NM_001276275	ENSG00000103495	MAZ
chr1_58536514_-	exon (NM_145243, exon 3 of 9)	exon	NM_145243	exon 3 of 9	Protein_coding	NM_145243	ENSG00000162600	OMA1
chr7_73557590_-	promoter-TSS (NM_001197244)	promoter-TSS	NM_001197244	NA	Protein_coding	NM_001197244	ENSG00000106635	BCL7B
chr6_133982644_+	exon (NM_004865, exon 3 of 7)	exon	NM_004865	exon 3 of 7	Protein_coding	NM_004865	ENSG00000028839	TBPL1
chr17_18208994_+	3' UTR (NM_017758, exon 4 of 4)	3' UTR	NM_017758	exon 4 of 4	Protein_coding	NM_017758	ENSG00000091542	ALKBH5
chr6_43017151_+	promoter-TSS (NM_001318943)	promoter-TSS	NM_001318943	NA	Protein_coding	NM_001318943	ENSG00000124733	MEA1
chr7_726756_+	promoter-TSS (NM_017802)	promoter-TSS	NM_017802	NA	Protein_coding	NM_017802	ENSG00000164818	DNAAF5
chr1_54851815_-	3' UTR (NM_014762, exon 9 of 9)	3' UTR	NM_014762	exon 9 of 9	Protein_coding	NM_014762	ENSG00000116133	DHCR24
chr1_156500663_-	5' UTR (NM_005920, exon 1 of 12)	5' UTR	NM_005920	exon 1 of 12	Protein_coding	NM_005920	ENSG00000116604	MEF2D
chr5_177351564_-	exon (NM_006816, exon 1 of 8)	exon	NM_006816	exon 1 of 8	Protein_coding	NM_006816	ENSG00000169223	LMAN2
chr1_27832774_+	exon (NM_014110, exon 2 of 7)	exon	NM_014110	exon 2 of 7	Protein_coding	NM_014110	ENSG00000117751	PPP1R8
chr11_120211272_+	5' UTR (NM_178507, exon 1 of 4)	5' UTR	NM_178507	exon 1 of 4	Protein_coding	NM_178507	ENSG00000184232	OAF
chr21_44818041_-	promoter-TSS (NM_001286416)	promoter-TSS	NM_001286416	NA	Protein_coding	NM_001286416	ENSG00000184900	SUMO3
chr2_61868504_-	3' UTR (NM_006430, exon 14 of 14)	3' UTR	NM_006430	exon 14 of 14	Protein_coding	NM_006430	ENSG00000115484	CCT4
chr12_130839196_-	promoter-TSS (NM_001980)	promoter-TSS	NM_001980	NA	Protein_coding	NM_001980	ENSG00000111450	STX2
chr7_23299387_+	promoter-TSS (NM_138446)	promoter-TSS	NM_138446	NA	Protein_coding	NM_138446	ENSG00000156928	MALSU1
chr14_49586579_+	promoter-TSS (NM_001030001)	promoter-TSS	NM_001030001	NA	Protein_coding	NM_001030001	ENSG00000213741	RPS29
chr19_32692421_+	exon (NM_001105570, exon 1 of 3)	exon	NM_001105570	exon 1 of 3	Protein_coding	NM_001105570	ENSG00000213965	NUDT19
chr16_8963462_-	5' UTR (NM_003470, exon 1 of 31)	5' UTR	NM_003470	exon 1 of 31	Protein_coding	NM_003470	ENSG00000187555	USP7
chr19_1010687_-	TTS (NM_138690)	TTS	NM_138690	NA	Protein_coding	NM_138690	ENSG00000116032	GRIN3B
chr8_42897118_+	promoter-TSS (NR_027669)	promoter-TSS	NR_027669	NA	Non_coding	NR_027669	ENSG00000120925	RNF170
chr1_47333872_+	promoter-TSS (NR_046394)	promoter-TSS	NR_046394	NA	Non_coding	NR_046394	ENSG00000162368	CMPK1
chr16_680425_+	promoter-TSS (NM_005861)	promoter-TSS	NM_005861	NA	Protein_coding	NM_005861	ENSG00000103266	STUB1
chr20_35176828_+	3' UTR (NM_006404, exon 4 of 4)	3' UTR	NM_006404	exon 4 of 4	Protein_coding	NM_006404	ENSG00000101000	PROCR
chr1_162561655_+	promoter-TSS (NM_001324114)	promoter-TSS	NM_001324114	NA	Protein_coding	NM_001324114	ENSG00000117143	UAP1
chr11_60842562_+	exon (NM_024098, exon 1 of 4)	exon	NM_024098	exon 1 of 4	Protein_coding	NM_024098	ENSG00000110104	CCDC86
chr14_21070279_+	promoter-TSS (NM_001278529)	promoter-TSS	NM_001278529	NA	Protein_coding	NM_001278529	ENSG00000165801	ARHGEF40
chr15_74629917_+	TTS (NM_001351379)	TTS	NM_001351379	NA	Protein_coding	NM_001351379	ENSG00000179151	EDC3
chr2_241633005_-	exon (NM_015963, exon 2 of 6)	exon	NM_015963	exon 2 of 6	Protein_coding	NM_015963	ENSG00000176946	THAP4
chr5_34929785_+	5' UTR (NM_001348420, exon 1 of 12)	5' UTR	NM_001348420	exon 1 of 12	Protein_coding	NM_001348420	ENSG00000168724	DNAJC21
chr1_2194700_-	promoter-TSS (NM_001256945)	promoter-TSS	NM_001256945	NA	Protein_coding	NM_001256945	ENSG00000162585	FAAP20
chr7_80135051_+	promoter-TSS (NM_001256414)	promoter-TSS	NM_001256414	NA	Protein_coding	NM_001256414	ENSG00000127955	GNAI1
chr14_105498951_+	3' UTR (NM_001198983, exon 8 of 8)	3' UTR	NM_001198983	exon 8 of 8	Protein_coding	NM_001198983	ENSG00000185347	TEDC1
chr19_38305442_-	TTS (NM_033520)	TTS	NM_033520	NA	Protein_coding	NM_033520	ENSG00000167644	C19orf33
chr2_74147859_-	promoter-TSS (NM_001035505)	promoter-TSS	NM_001035505	NA	Protein_coding	NM_001035505	ENSG00000163170	BOLA3
chr1_1217486_-	3' UTR (NM_016547, exon 7 of 7)	3' UTR	NM_016547	exon 7 of 7	Protein_coding	NM_016547	ENSG00000078808	SDF4
chr5_178204971_+	exon (NM_004499, exon 2 of 7)	exon	NM_004499	exon 2 of 7	Protein_coding	NM_004499	ENSG00000197451	HNRNPAB
chr5_55994899_-	promoter-TSS (NR_120480)	promoter-TSS	NR_120480	NA	Non_coding	NR_120480	ENSG00000134352	IL6ST
chr9_137113887_-	exon (NM_013379, exon 4 of 13)	exon	NM_013379	exon 4 of 13	Protein_coding	NM_013379	ENSG00000176978	DPP7
chr2_241686769_-	promoter-TSS (NM_001330161)	promoter-TSS	NM_001330161	NA	Protein_coding	NM_001330161	ENSG00000168395	ING5
chr10_133355496_-	3' UTR (NM_198472, exon 6 of 6)	3' UTR	NM_198472	exon 6 of 6	Protein_coding	NM_198472	ENSG00000148803	FUOM
chr6_31779175_-	exon (NM_006295, exon 29 of 30).3	exon	NM_006295	exon 29 of 30.3	Protein_coding	NM_006295	ENSG00000204394	VARS1
chr10_22607962_-	exon (NM_001330062, exon 3 of 10)	exon	NM_001330062	exon 3 of 10	Protein_coding	NM_001330062	ENSG00000150867	PIP4K2A
chr15_23686984_-	exon (NM_002487, exon 1 of 1)	exon	NM_002487	exon 1 of 1	Protein_coding	NM_002487	ENSG00000182636	NDN
chr1_25816637_+	3' UTR (NM_206926, exon 12 of 12)	3' UTR	NM_206926	exon 12 of 12	Protein_coding	NM_206926	ENSG00000162430	SELENON
chr6_41930235_+	exon (NM_004053, exon 3 of 7)	exon	NM_004053	exon 3 of 7	Protein_coding	NM_004053	ENSG00000112578	BYSL
chr19_1567644_-	exon (NM_001174118, exon 1 of 3)	exon	NM_001174118	exon 1 of 3	Protein_coding	NM_001174118	ENSG00000181588	MEX3D
chr9_137042929_-	exon (NM_015392, exon 2 of 9)	exon	NM_015392	exon 2 of 9	Protein_coding	NM_015392	ENSG00000107281	NPDC1
chr17_75570477_+	exon (NM_001031803, exon 16 of 26)	exon	NM_001031803	exon 16 of 26	Protein_coding	NM_001031803	ENSG00000073350	LLGL2
chr12_123271713_-	promoter-TSS (NR_073008)	promoter-TSS	NR_073008	NA	Non_coding	NR_073008	ENSG00000111328	CDK2AP1
chr16_29806411_+	promoter-TSS (NM_001276276)	promoter-TSS	NM_001276276	NA	Protein_coding	NM_001276276	ENSG00000103495	MAZ
chr16_2214320_-	exon (NM_001042371, exon 1 of 2)	exon	NM_001042371	exon 1 of 2	Protein_coding	NM_001042371	ENSG00000184207	PGP
chr1_35563273_+	exon (NM_001014839, exon 6 of 8)	exon	NM_001014839	exon 6 of 8	Protein_coding	NM_001014839	ENSG00000020129	NCDN
chr1_53946532_+	promoter-TSS (NR_133633)	promoter-TSS	NR_133633	NA	Non_coding	NR_133633	ENSG00000081870	HSPB11
chr3_150762894_-	5' UTR (NM_005067, exon 1 of 2)	5' UTR	NM_005067	exon 1 of 2	Protein_coding	NM_005067	ENSG00000181788	SIAH2
chr11_62526584_-	exon (NM_001620, exon 5 of 5)	exon	NM_001620	exon 5 of 5	Protein_coding	NM_001620	ENSG00000124942	AHNAK
chr12_110281719_+	5' UTR (NM_001681, exon 1 of 21)	5' UTR	NM_001681	exon 1 of 21	Protein_coding	NM_001681	ENSG00000174437	ATP2A2
chr17_5419384_-	promoter-TSS (NM_001160246)	promoter-TSS	NM_001160246	NA	Protein_coding	NM_001160246	ENSG00000129197	RPAIN
chr7_150371883_+	exon (NM_001099696, exon 2 of 2)	exon	NM_001099696	exon 2 of 2	Protein_coding	NM_001099696	ENSG00000214022	REPIN1
chr8_140635611_-	promoter-TSS (NM_012154)	promoter-TSS	NM_012154	NA	Protein_coding	NM_012154	ENSG00000123908	AGO2
chr6_31634296_+	TTS (NR_106890)	TTS	NR_106890	NA	Non_coding	NR_106890	ENSG00000274494	MIR6832
chr19_2810451_+	exon (NM_003249, exon 10 of 13)	exon	NM_003249	exon 10 of 13	Protein_coding	NM_003249	ENSG00000172009	THOP1
chr10_87094722_-	promoter-TSS (NM_019054)	promoter-TSS	NM_019054	NA	Protein_coding	NM_019054	ENSG00000122376	SHLD2
chr1_35192315_-	non-coding (NR_136702, exon 1 of 12)	non-coding	NR_136702	exon 1 of 12	Non_coding	NR_136702	ENSG00000116560	SFPQ
chrX_69162003_-	exon (NM_001032396, exon 2 of 2)	exon	NM_001032396	exon 2 of 2	Protein_coding	NM_001032396	ENSG00000181191	PJA1
chr2_173367204_+	exon (NM_145810, exon 8 of 9)	exon	NM_145810	exon 8 of 9	Protein_coding	NM_145810	ENSG00000144354	CDCA7
chr17_42543658_+	exon (NM_000263, exon 6 of 6)	exon	NM_000263	exon 6 of 6	Protein_coding	NM_000263	ENSG00000108784	NAGLU
chr1_23808282_-	exon (NM_001166059, exon 5 of 7)	exon	NM_001166059	exon 5 of 7	Protein_coding	NM_001166059	ENSG00000117305	HMGCL
chr19_14090023_-	exon (NM_138352, exon 2 of 6)	exon	NM_138352	exon 2 of 6	Protein_coding	NM_138352	ENSG00000141858	SAMD1
chr1_108937244_-	exon (NM_001278202, exon 7 of 9)	exon	NM_001278202	exon 7 of 9	Protein_coding	NM_001278202	ENSG00000121940	CLCC1
chr19_55258541_-	5' UTR (NM_014931, exon 1 of 24)	5' UTR	NM_014931	exon 1 of 24	Protein_coding	NM_014931	ENSG00000105063	PPP6R1
chr2_27051726_+	promoter-TSS (NM_001035507)	promoter-TSS	NM_001035507	NA	Protein_coding	NM_001035507	ENSG00000084693	AGBL5
chr11_64246572_-	promoter-TSS (NR_135086)	promoter-TSS	NR_135086	NA	Non_coding	NR_135086	ENSG00000256940	PPP1R14B-AS1
chr14_104755746_+	exon (NM_006427, exon 2 of 4)	exon	NM_006427	exon 2 of 4	Protein_coding	NM_006427	ENSG00000184990	SIVA1
chr4_102827496_-	promoter-TSS (NM_181887)	promoter-TSS	NM_181887	NA	Protein_coding	NM_181887	ENSG00000109332	UBE2D3
chr1_28736901_+	promoter-TSS (NM_016258)	promoter-TSS	NM_016258	NA	Protein_coding	NM_016258	ENSG00000198492	YTHDF2
chr19_33373723_+	promoter-TSS (NM_001252296)	promoter-TSS	NM_001252296	NA	Protein_coding	NM_001252296	ENSG00000153879	CEBPG
chr2_218265840_-	exon (NM_001302545, exon 7 of 11)	exon	NM_001302545	exon 7 of 11	Protein_coding	NM_001302545	ENSG00000127837	AAMP
chr11_831623_+	exon (NM_001286606, exon 9 of 9)	exon	NM_001286606	exon 9 of 9	Protein_coding	NM_001286606	ENSG00000177685	CRACR2B
chr1_35192464_-	non-coding (NR_136702, exon 1 of 12)	non-coding	NR_136702	exon 1 of 12	Non_coding	NR_136702	ENSG00000116560	SFPQ
chr20_58891499_+	promoter-TSS (NM_001077489)	promoter-TSS	NM_001077489	NA	Protein_coding	NM_001077489	ENSG00000087460	GNAS
chr16_88706332_-	promoter-TSS (NM_001012759)	promoter-TSS	NM_001012759	NA	Protein_coding	NM_001012759	ENSG00000174177	CTU2
chr17_50150289_-	exon (NM_032595, exon 1 of 10)	exon	NM_032595	exon 1 of 10	Protein_coding	NM_032595	ENSG00000108819	PPP1R9B
chr16_88534707_+	exon (NM_153813, exon 10 of 10)	exon	NM_153813	exon 10 of 10	Protein_coding	NM_153813	ENSG00000179588	ZFPM1
chr6_31779184_-	exon (NM_006295, exon 29 of 30).3	exon	NM_006295	exon 29 of 30.3	Protein_coding	NM_006295	ENSG00000204394	VARS1
chr8_140635606_-	promoter-TSS (NM_012154)	promoter-TSS	NM_012154	NA	Protein_coding	NM_012154	ENSG00000123908	AGO2
chr5_173235182_-	promoter-TSS (NM_004387)	promoter-TSS	NM_004387	NA	Protein_coding	NM_004387	ENSG00000183072	NKX2-5
chr19_40285215_-	5' UTR (NM_001243028, exon 1 of 13)	5' UTR	NM_001243028	exon 1 of 13	Protein_coding	NM_001243028	ENSG00000105221	AKT2
chr12_123584570_+	promoter-TSS (NM_001321445)	promoter-TSS	NM_001321445	NA	Protein_coding	NM_001321445	ENSG00000086598	TMED2
chr2_170055539_+	exon (NM_172070, exon 33 of 39)	exon	NM_172070	exon 33 of 39	Protein_coding	NM_172070	ENSG00000144357	UBR3
chr10_131981846_-	exon (NM_004052, exon 1 of 6)	exon	NM_004052	exon 1 of 6	Protein_coding	NM_004052	ENSG00000176171	BNIP3
chr17_41971897_+	exon (NM_001330216, exon 3 of 4)	exon	NM_001330216	exon 3 of 4	Protein_coding	NM_001330216	ENSG00000173786	CNP
chr1_224434695_-	promoter-TSS (NM_001322304)	promoter-TSS	NM_001322304	NA	Protein_coding	NM_001322304	ENSG00000143786	CNIH3
chr12_54000583_+	promoter-TSS (NR_047504)	promoter-TSS	NR_047504	NA	Non_coding	NR_047504	ENSG00000250451	HOXC-AS1
chr7_106660979_-	5' UTR (NM_175884, exon 1 of 1)	5' UTR	NM_175884	exon 1 of 1	Protein_coding	NM_175884	ENSG00000253276	CCDC71L
chr1_205088673_-	3' UTR (NM_005057, exon 14 of 14)	3' UTR	NM_005057	exon 14 of 14	Protein_coding	NM_005057	ENSG00000117222	RBBP5
chr1_156767682_+	5' UTR (NM_005973, exon 1 of 7)	5' UTR	NM_005973	exon 1 of 7	Protein_coding	NM_005973	ENSG00000143294	PRCC
chr8_30082930_-	exon (NM_016127, exon 1 of 6)	exon	NM_016127	exon 1 of 6	Protein_coding	NM_016127	ENSG00000133872	SARAF
chr3_51967460_-	promoter-TSS (NM_020418)	promoter-TSS	NM_020418	NA	Protein_coding	NM_020418	ENSG00000090097	PCBP4
chr11_45811295_+	exon (NM_001145266, exon 3 of 3)	exon	NM_001145266	exon 3 of 3	Protein_coding	NM_001145266	ENSG00000181830	SLC35C1
chr5_177426757_+	promoter-TSS (NM_001364164)	promoter-TSS	NM_001364164	NA	Protein_coding	NM_001364164	ENSG00000198055	GRK6
chr14_49862813_-	promoter-TSS (NR_027260)	promoter-TSS	NR_027260	NA	Non_coding	NR_027260	ENSG00000274012	RN7SL2
chr17_18208999_+	3' UTR (NM_017758, exon 4 of 4)	3' UTR	NM_017758	exon 4 of 4	Protein_coding	NM_017758	ENSG00000091542	ALKBH5
chr5_154446672_+	promoter-TSS (NR_037897)	promoter-TSS	NR_037897	NA	Non_coding	NR_037897	ENSG00000245275	SAP30L-AS1
chr4_77075730_-	promoter-TSS (NM_001348133)	promoter-TSS	NM_001348133	NA	Protein_coding	NM_001348133	ENSG00000118816	CCNI
chr6_75284728_-	promoter-TSS (NM_018247)	promoter-TSS	NM_018247	NA	Protein_coding	NM_018247	ENSG00000112697	TMEM30A
chr16_715216_+	promoter-TSS (NM_024042)	promoter-TSS	NM_024042	NA	Protein_coding	NM_024042	ENSG00000103260	METRN
chr19_8486207_+	exon (NM_031203, exon 15 of 17)	exon	NM_031203	exon 15 of 17	Protein_coding	NM_031203	ENSG00000099783	HNRNPM
chr8_37846994_-	exon (NM_018310, exon 3 of 4)	exon	NM_018310	exon 3 of 4	Protein_coding	NM_018310	ENSG00000104221	BRF2
chr1_161176477_-	5' UTR (NM_003779, exon 2 of 8)	5' UTR	NM_003779	exon 2 of 8	Protein_coding	NM_003779	ENSG00000158850	B4GALT3
chr3_184155456_+	promoter-TSS (NM_004423)	promoter-TSS	NM_004423	NA	Protein_coding	NM_004423	ENSG00000161202	DVL3
chr19_17245243_-	promoter-TSS (NM_005234)	promoter-TSS	NM_005234	NA	Protein_coding	NM_005234	ENSG00000160113	NR2F6
chr8_42897097_+	promoter-TSS (NR_027669)	promoter-TSS	NR_027669	NA	Non_coding	NR_027669	ENSG00000120925	RNF170
chr14_54399896_+	exon (NM_001130851, exon 2 of 7)	exon	NM_001130851	exon 2 of 7	Protein_coding	NM_001130851	ENSG00000100526	CDKN3
chr17_75570482_+	exon (NM_001031803, exon 16 of 26)	exon	NM_001031803	exon 16 of 26	Protein_coding	NM_001031803	ENSG00000073350	LLGL2
chr2_183038121_-	5' UTR (NM_205842, exon 1 of 32)	5' UTR	NM_205842	exon 1 of 32	Protein_coding	NM_205842	ENSG00000061676	NCKAP1
chr19_1754057_+	exon (NM_001080488, exon 1 of 2)	exon	NM_001080488	exon 1 of 2	Protein_coding	NM_001080488	ENSG00000205922	ONECUT3
chr7_106660976_-	5' UTR (NM_175884, exon 1 of 1)	5' UTR	NM_175884	exon 1 of 1	Protein_coding	NM_175884	ENSG00000253276	CCDC71L
chr19_46746254_-	exon (NM_013403, exon 1 of 18)	exon	NM_013403	exon 1 of 18	Protein_coding	NM_013403	ENSG00000090372	STRN4
chr17_7885219_-	5' UTR (NM_001330111, exon 1 of 5)	5' UTR	NM_001330111	exon 1 of 5	Protein_coding	NM_001330111	ENSG00000183011	NAA38
chr19_18280948_-	exon (NM_001286968, exon 1 of 1)	exon	NM_001286968	exon 1 of 1	Protein_coding	NM_001286968	ENSG00000130522	JUND
chr1_231421893_-	5' UTR (NM_022051, exon 1 of 5)	5' UTR	NM_022051	exon 1 of 5	Protein_coding	NM_022051	ENSG00000135766	EGLN1
chr5_180071687_-	promoter-TSS (NM_018434)	promoter-TSS	NM_018434	NA	Protein_coding	NM_018434	ENSG00000113269	RNF130
chr3_112561532_-	promoter-TSS (NM_001348905)	promoter-TSS	NM_001348905	NA	Protein_coding	NM_001348905	ENSG00000138459	SLC35A5
chr17_17505746_-	3' UTR (NM_007169, exon 7 of 7)	3' UTR	NM_007169	exon 7 of 7	Protein_coding	NM_007169	ENSG00000133027	PEMT
chr4_18021704_-	promoter-TSS (NR_136669)	promoter-TSS	NR_136669	NA	Non_coding	NR_136669	ENSG00000178177	LCORL
chr11_66843514_+	promoter-TSS (NM_005133)	promoter-TSS	NM_005133	NA	Protein_coding	NM_005133	ENSG00000173653	RCE1
chr19_45093281_+	5' UTR (NM_019121, exon 1 of 13)	5' UTR	NM_019121	exon 1 of 13	Protein_coding	NM_019121	ENSG00000104866	PPP1R37
chr11_65572847_+	TTS (NM_006396)	TTS	NM_006396	NA	Protein_coding	NM_006396	ENSG00000173465	ZNRD2
chr19_6416842_-	promoter-TSS (NR_037505)	promoter-TSS	NR_037505	NA	Non_coding	NR_037505	ENSG00000284159	MIR3940
chr19_12792277_+	exon (NM_002229, exon 1 of 1)	exon	NM_002229	exon 1 of 1	Protein_coding	NM_002229	ENSG00000171223	JUNB
chr7_157139216_+	5' UTR (NM_014671, exon 1 of 23)	5' UTR	NM_014671	exon 1 of 23	Protein_coding	NM_014671	ENSG00000009335	UBE3C
chr5_163437678_+	promoter-TSS (NM_004060)	promoter-TSS	NM_004060	NA	Protein_coding	NM_004060	ENSG00000113328	CCNG1
chr21_33588429_-	TTS (NM_145858)	TTS	NM_145858	NA	Protein_coding	NM_145858	ENSG00000205758	CRYZL1
chr6_150865892_+	promoter-TSS (NM_001350491)	promoter-TSS	NM_001350491	NA	Protein_coding	NM_001350491	ENSG00000120254	MTHFD1L
chr17_67218805_-	5' UTR (NM_014877, exon 4 of 33)	5' UTR	NM_014877	exon 4 of 33	Protein_coding	NM_014877	ENSG00000198265	HELZ
chr22_28800356_-	exon (NM_001079539, exon 1 of 6)	exon	NM_001079539	exon 1 of 6	Protein_coding	NM_001079539	ENSG00000100219	XBP1
chr3_129315168_-	3' UTR (NM_006026, exon 1 of 1)	3' UTR	NM_006026	exon 1 of 1	Protein_coding	NM_006026	ENSG00000184897	H1-10
chr16_1153195_+	promoter-TSS (NM_021098)	promoter-TSS	NM_021098	NA	Protein_coding	NM_021098	ENSG00000196557	CACNA1H
chr2_240435897_+	5' UTR (NM_002081, exon 1 of 9)	5' UTR	NM_002081	exon 1 of 9	Protein_coding	NM_002081	ENSG00000063660	GPC1
chr3_150762897_-	5' UTR (NM_005067, exon 1 of 2)	5' UTR	NM_005067	exon 1 of 2	Protein_coding	NM_005067	ENSG00000181788	SIAH2
chr16_1153206_+	promoter-TSS (NM_021098)	promoter-TSS	NM_021098	NA	Protein_coding	NM_021098	ENSG00000196557	CACNA1H
chr7_1567618_-	3' UTR (NM_001134340, exon 3 of 3)	3' UTR	NM_001134340	exon 3 of 3	Protein_coding	NM_001134340	ENSG00000157778	PSMG3
chr2_230713065_+	promoter-TSS (NM_001130849)	promoter-TSS	NM_001130849	NA	Protein_coding	NM_001130849	ENSG00000135932	CAB39
chr20_58891714_+	promoter-TSS (NR_132272)	promoter-TSS	NR_132272	NA	Non_coding	NR_132272	ENSG00000087460	GNAS
chr16_29810128_+	exon (NM_001276276, exon 3 of 3)	exon	NM_001276276	exon 3 of 3	Protein_coding	NM_001276276	ENSG00000103495	MAZ
chr9_35102790_-	exon (NM_001287031, exon 2 of 9)	exon	NM_001287031	exon 2 of 9	Protein_coding	NM_001287031	ENSG00000165283	STOML2
chr8_19817440_+	promoter-TSS (NM_018142)	promoter-TSS	NM_018142	NA	Protein_coding	NM_018142	ENSG00000104613	INTS10
chr1_944767_-	TTS (NM_152486)	TTS	NM_152486	NA	Protein_coding	NM_152486	ENSG00000187634	SAMD11
chr22_37659198_+	promoter-TSS (NR_109952)	promoter-TSS	NR_109952	NA	Non_coding	NR_109952	ENSG00000233360	LOC101927051
chr2_119431850_+	promoter-TSS (NM_183240)	promoter-TSS	NM_183240	NA	Protein_coding	NM_183240	ENSG00000171227	TMEM37
chr19_17245736_-	promoter-TSS (NM_005234)	promoter-TSS	NM_005234	NA	Protein_coding	NM_005234	ENSG00000160113	NR2F6
chr19_45522373_+	exon (NM_003370, exon 6 of 13)	exon	NM_003370	exon 6 of 13	Protein_coding	NM_003370	ENSG00000125753	VASP
chrX_153688692_+	promoter-TSS (NM_001142806)	promoter-TSS	NM_001142806	NA	Protein_coding	NM_001142806	ENSG00000130821	SLC6A8
chr5_154756097_+	exon (NM_001367718, exon 1 of 19)	exon	NM_001367718	exon 1 of 19	Protein_coding	NM_001367718	ENSG00000155506	LARP1
chr22_29731272_-	exon (NM_001003692, exon 6 of 6)	exon	NM_001003692	exon 6 of 6	Protein_coding	NM_001003692	ENSG00000100319	ZMAT5
chr19_17555803_+	exon (NM_024656, exon 1 of 12)	exon	NM_024656	exon 1 of 12	Protein_coding	NM_024656	ENSG00000130309	COLGALT1
chr16_69119811_-	exon (NM_001366603, exon 2 of 2)	exon	NM_001366603	exon 2 of 2	Protein_coding	NM_001366603	ENSG00000286140	DERPC
chr1_939314_+	exon (NM_152486, exon 7 of 14)	exon	NM_152486	exon 7 of 14	Protein_coding	NM_152486	ENSG00000187634	SAMD11
chr8_86508677_-	promoter-TSS (NM_016033)	promoter-TSS	NM_016033	NA	Protein_coding	NM_016033	ENSG00000176623	RMDN1
chr17_37489876_+	promoter-TSS (NM_007026)	promoter-TSS	NM_007026	NA	Protein_coding	NM_007026	ENSG00000276023	DUSP14
chr8_30082990_-	promoter-TSS (NM_016127)	promoter-TSS	NM_016127	NA	Protein_coding	NM_016127	ENSG00000133872	SARAF
chr12_110281750_+	5' UTR (NM_001681, exon 1 of 21)	5' UTR	NM_001681	exon 1 of 21	Protein_coding	NM_001681	ENSG00000174437	ATP2A2
chr10_28533507_+	5' UTR (NM_016628, exon 1 of 14)	5' UTR	NM_016628	exon 1 of 14	Protein_coding	NM_016628	ENSG00000095787	WAC
chr19_13759066_+	5' UTR (NM_001320567, exon 8 of 10)	5' UTR	NM_001320567	exon 8 of 10	Protein_coding	NM_001320567	ENSG00000104957	CCDC130
chr2_27051713_+	promoter-TSS (NM_001035507)	promoter-TSS	NM_001035507	NA	Protein_coding	NM_001035507	ENSG00000084693	AGBL5
chr20_1392922_-	promoter-TSS (NR_106929)	promoter-TSS	NR_106929	NA	Non_coding	NR_106929	ENSG00000284436	MIR6869
chr11_66687584_-	exon (NM_006946, exon 34 of 37)	exon	NM_006946	exon 34 of 37	Protein_coding	NM_006946	ENSG00000173898	SPTBN2
chr3_128489300_+	promoter-TSS (NM_001145661)	promoter-TSS	NM_001145661	NA	Protein_coding	NM_001145661	ENSG00000179348	GATA2
chr20_43667215_+	5' UTR (NM_002466, exon 1 of 14)	5' UTR	NM_002466	exon 1 of 14	Protein_coding	NM_002466	ENSG00000101057	MYBL2
chr14_21070276_+	promoter-TSS (NM_001278529)	promoter-TSS	NM_001278529	NA	Protein_coding	NM_001278529	ENSG00000165801	ARHGEF40
chr22_19761135_+	exon (NM_080647, exon 3 of 9)	exon	NM_080647	exon 3 of 9	Protein_coding	NM_080647	ENSG00000184058	TBX1
chr19_14206621_-	promoter-TSS (NM_014921)	promoter-TSS	NM_014921	NA	Protein_coding	NM_014921	ENSG00000072071	ADGRL1
chr19_14090025_-	exon (NM_138352, exon 2 of 6)	exon	NM_138352	exon 2 of 6	Protein_coding	NM_138352	ENSG00000141858	SAMD1
chr14_23308039_+	exon (NM_004050, exon 3 of 4)	exon	NM_004050	exon 3 of 4	Protein_coding	NM_004050	ENSG00000129473	BCL2L2
chr8_42182753_-	exon (NM_033011, exon 7 of 13)	exon	NM_033011	exon 7 of 13	Protein_coding	NM_033011	ENSG00000104368	PLAT
chr8_53881059_+	exon (NM_003702, exon 1 of 5)	exon	NM_003702	exon 1 of 5	Protein_coding	NM_003702	ENSG00000147509	RGS20
chr3_33439999_-	5' UTR (NM_014517, exon 1 of 16)	5' UTR	NM_014517	exon 1 of 16	Protein_coding	NM_014517	ENSG00000153560	UBP1
chr11_62601753_-	promoter-TSS (NM_001330292)	promoter-TSS	NM_001330292	NA	Protein_coding	NM_001330292	ENSG00000149480	MTA2
chr1_154970587_-	5' UTR (NM_001130040, exon 1 of 12)	5' UTR	NM_001130040	exon 1 of 12	Protein_coding	NM_001130040	ENSG00000160691	SHC1
chr15_66703716_+	non-coding (NR_027654, exon 1 of 5)	non-coding	NR_027654	exon 1 of 5	Non_coding	NR_027654	ENSG00000137834	SMAD6
chrX_154444213_+	promoter-TSS (NM_004699)	promoter-TSS	NM_004699	NA	Protein_coding	NM_004699	ENSG00000071859	FAM50A
chr20_46350484_-	exon (NM_001281457, exon 10 of 10)	exon	NM_001281457	exon 10 of 10	Protein_coding	NM_001281457	ENSG00000080189	SLC35C2
chr19_49851401_+	exon (NM_017432, exon 1 of 13)	exon	NM_017432	exon 1 of 13	Protein_coding	NM_017432	ENSG00000104960	PTOV1
chr2_32064139_+	exon (NM_199436, exon 1 of 16)	exon	NM_199436	exon 1 of 16	Protein_coding	NM_199436	ENSG00000021574	SPAST
chr4_102827438_-	promoter-TSS (NR_131186)	promoter-TSS	NR_131186	NA	Non_coding	NR_131186	ENSG00000246560	UBE2D3-AS1
chr17_76384598_+	promoter-TSS (NM_021972)	promoter-TSS	NM_021972	NA	Protein_coding	NM_021972	ENSG00000176170	SPHK1
chr16_67847298_+	5' UTR (NM_001322040, exon 1 of 5)	5' UTR	NM_001322040	exon 1 of 5	Protein_coding	NM_001322040	ENSG00000102898	NUTF2
chr16_29807571_+	exon (NM_001276275, exon 3 of 6)	exon	NM_001276275	exon 3 of 6	Protein_coding	NM_001276275	ENSG00000103495	MAZ
chr17_38674853_-	5' UTR (NM_001130677, exon 1 of 1).2	5' UTR	NM_001130677	exon 1 of 1.2	Protein_coding	NM_001130677	ENSG00000273604	EPOP
chr8_54022289_-	non-coding (NR_109902, exon 1 of 5)	non-coding	NR_109902	exon 1 of 5	Non_coding	NR_109902	ENSG00000187735	TCEA1
chr12_107743200_-	exon (NM_012406, exon 8 of 12)	exon	NM_012406	exon 8 of 12	Protein_coding	NM_012406	ENSG00000110851	PRDM4
chr6_33203888_+	promoter-TSS (NM_014234)	promoter-TSS	NM_014234	NA	Protein_coding	NM_014234	ENSG00000204228	HSD17B8
chr1_8026226_-	promoter-TSS (NM_018948)	promoter-TSS	NM_018948	NA	Protein_coding	NM_018948	ENSG00000116285	ERRFI1
chr19_6424764_-	promoter-TSS (NM_001366299)	promoter-TSS	NM_001366299	NA	Protein_coding	NM_001366299	ENSG00000088247	KHSRP
chr5_1523806_-	exon (NM_024830, exon 1 of 14)	exon	NM_024830	exon 1 of 14	Protein_coding	NM_024830	ENSG00000153395	LPCAT1
chr14_103699452_-	exon (NM_001100118, exon 7 of 9)	exon	NM_001100118	exon 7 of 9	Protein_coding	NM_001100118	ENSG00000126215	XRCC3
chr19_17245512_-	promoter-TSS (NM_005234)	promoter-TSS	NM_005234	NA	Protein_coding	NM_005234	ENSG00000160113	NR2F6
chr8_23068792_-	exon (NM_003842, exon 1 of 9)	exon	NM_003842	exon 1 of 9	Protein_coding	NM_003842	ENSG00000120889	TNFRSF10B
chr3_185586351_+	promoter-TSS (NM_021627)	promoter-TSS	NM_021627	NA	Protein_coding	NM_021627	ENSG00000163904	SENP2
chr20_63472261_-	exon (NM_172108, exon 1 of 16)	exon	NM_172108	exon 1 of 16	Protein_coding	NM_172108	ENSG00000075043	KCNQ2
chrX_153648174_+	exon (NM_001395, exon 2 of 4)	exon	NM_001395	exon 2 of 4	Protein_coding	NM_001395	ENSG00000130829	DUSP9
chr22_23834369_+	TTS (NM_001002862)	TTS	NM_001002862	NA	Protein_coding	NM_001002862	ENSG00000099958	DERL3
chr9_113597147_+	3' UTR (NM_001276261, exon 15 of 15)	3' UTR	NM_001276261	exon 15 of 15	Protein_coding	NM_001276261	ENSG00000138835	RGS3
chr16_30076017_+	promoter-TSS (NM_001303504)	promoter-TSS	NM_001303504	NA	Protein_coding	NM_001303504	ENSG00000149923	PPP4C
chr5_135034189_-	promoter-TSS (NM_002653)	promoter-TSS	NM_002653	NA	Protein_coding	NM_002653	ENSG00000069011	PITX1
chr17_17681656_+	5' UTR (NM_030665, exon 1 of 6)	5' UTR	NM_030665	exon 1 of 6	Protein_coding	NM_030665	ENSG00000108557	RAI1
chr1_231421904_-	5' UTR (NM_022051, exon 1 of 5)	5' UTR	NM_022051	exon 1 of 5	Protein_coding	NM_022051	ENSG00000135766	EGLN1
chr17_43532870_-	exon (NM_001369366, exon 8 of 13)	exon	NM_001369366	exon 8 of 13	Protein_coding	NM_001369366	ENSG00000175832	ETV4
chr6_31627180_+	exon (NM_004638, exon 11 of 31).5	exon	NM_004638	exon 11 of 31.5	Protein_coding	NM_004638	ENSG00000204469	PRRC2A
chr11_64246812_-	promoter-TSS (NR_135086)	promoter-TSS	NR_135086	NA	Non_coding	NR_135086	ENSG00000256940	PPP1R14B-AS1
chr16_87383564_-	exon (NM_024735, exon 1 of 9)	exon	NM_024735	exon 1 of 9	Protein_coding	NM_024735	ENSG00000103264	FBXO31
chr17_41769129_-	exon (NM_001352773, exon 4 of 14)	exon	NM_001352773	exon 4 of 14	Protein_coding	NM_001352773	ENSG00000173801	JUP
chr8_23246730_+	promoter-TSS (NM_001317899)	promoter-TSS	NM_001317899	NA	Protein_coding	NM_001317899	ENSG00000147457	CHMP7
chr8_118111758_-	promoter-TSS (NM_000127)	promoter-TSS	NM_000127	NA	Protein_coding	NM_000127	ENSG00000182197	EXT1
chr9_109119853_-	promoter-TSS (NM_032012)	promoter-TSS	NM_032012	NA	Protein_coding	NM_032012	ENSG00000106771	TMEM245
chr5_177303298_-	promoter-TSS (NM_013237)	promoter-TSS	NM_013237	NA	Protein_coding	NM_013237	ENSG00000169230	PRELID1
chr11_66334093_-	exon (NM_004292, exon 7 of 10)	exon	NM_004292	exon 7 of 10	Protein_coding	NM_004292	ENSG00000174791	RIN1
chr19_10961134_+	5' UTR (NM_001128844, exon 1 of 36)	5' UTR	NM_001128844	exon 1 of 36	Protein_coding	NM_001128844	ENSG00000127616	SMARCA4
chr16_50368790_-	5' UTR (NM_001173984, exon 1 of 17)	5' UTR	NM_001173984	exon 1 of 17	Protein_coding	NM_001173984	ENSG00000166164	BRD7
chr9_128127593_-	promoter-TSS (NR_024425)	promoter-TSS	NR_024425	NA	Non_coding	NR_024425	ENSG00000232850	PTGES2-AS1
chrX_154352253_-	exon (NM_001456, exon 40 of 47)	exon	NM_001456	exon 40 of 47	Protein_coding	NM_001456	ENSG00000196924	FLNA
chr9_128818849_+	TTS (NM_016390)	TTS	NM_016390	NA	Protein_coding	NM_016390	ENSG00000198917	SPOUT1
chr19_45792550_-	exon (NM_004943, exon 1 of 5)	exon	NM_004943	exon 1 of 5	Protein_coding	NM_004943	ENSG00000185800	DMWD
chr11_120211142_+	5' UTR (NM_178507, exon 1 of 4)	5' UTR	NM_178507	exon 1 of 4	Protein_coding	NM_178507	ENSG00000184232	OAF
chr1_154220469_-	promoter-TSS (NM_014847)	promoter-TSS	NM_014847	NA	Protein_coding	NM_014847	ENSG00000143569	UBAP2L
chr14_104795596_-	5' UTR (NM_001014432, exon 1 of 15)	5' UTR	NM_001014432	exon 1 of 15	Protein_coding	NM_001014432	ENSG00000142208	AKT1
chr1_161175870_-	exon (NM_003779, exon 3 of 8)	exon	NM_003779	exon 3 of 8	Protein_coding	NM_003779	ENSG00000158850	B4GALT3
chr19_17245194_-	exon (NM_005234, exon 1 of 4)	exon	NM_005234	exon 1 of 4	Protein_coding	NM_005234	ENSG00000160113	NR2F6
chr16_2214343_-	exon (NM_001042371, exon 1 of 2)	exon	NM_001042371	exon 1 of 2	Protein_coding	NM_001042371	ENSG00000184207	PGP
chr11_69087983_+	3' UTR (NM_139075, exon 25 of 25)	3' UTR	NM_139075	exon 25 of 25	Protein_coding	NM_139075	ENSG00000162341	TPCN2
chr2_219543561_-	promoter-TSS (NM_001195731)	promoter-TSS	NM_001195731	NA	Protein_coding	NM_001195731	ENSG00000123989	CHPF
chr12_123271645_-	promoter-TSS (NR_073008)	promoter-TSS	NR_073008	NA	Non_coding	NR_073008	ENSG00000111328	CDK2AP1
chr10_13348198_-	promoter-TSS (NM_012247)	promoter-TSS	NM_012247	NA	Protein_coding	NM_012247	ENSG00000086475	SEPHS1
chr16_3485603_+	promoter-TSS (NR_106741)	promoter-TSS	NR_106741	NA	Non_coding	NR_106741	ENSG00000273776	MIR6126
chr7_100477447_-	exon (NM_001303043, exon 2 of 5)	exon	NM_001303043	exon 2 of 5	Protein_coding	NM_001303043	ENSG00000166925	TSC22D4
chrX_154019776_-	TTS (NR_031757)	TTS	NR_031757	NA	Non_coding	NR_031757	ENSG00000284286	MIR718
chr1_1311026_+	TTS (NM_001256456)	TTS	NM_001256456	NA	Protein_coding	NM_001256456	ENSG00000127054	INTS11
chr3_100709638_+	promoter-TSS (NM_001195478)	promoter-TSS	NM_001195478	NA	Protein_coding	NM_001195478	ENSG00000114354	TFG
chr19_6416844_-	promoter-TSS (NR_037505)	promoter-TSS	NR_037505	NA	Non_coding	NR_037505	ENSG00000284159	MIR3940
chr19_4066695_-	5' UTR (NM_015898, exon 1 of 3)	5' UTR	NM_015898	exon 1 of 3	Protein_coding	NM_015898	ENSG00000178951	ZBTB7A
chr19_10573022_-	3' UTR (NM_005498, exon 12 of 12)	3' UTR	NM_005498	exon 12 of 12	Protein_coding	NM_005498	ENSG00000129354	AP1M2
chr19_648946_-	exon (NM_001366018, exon 7 of 9)	exon	NM_001366018	exon 7 of 9	Protein_coding	NM_001366018	ENSG00000070423	RNF126
chr19_17245244_-	promoter-TSS (NM_005234)	promoter-TSS	NM_005234	NA	Protein_coding	NM_005234	ENSG00000160113	NR2F6
chr8_38176454_-	promoter-TSS (NM_001204878)	promoter-TSS	NM_001204878	NA	Protein_coding	NM_001204878	ENSG00000156735	BAG4
chr1_26447627_+	exon (NM_024887, exon 6 of 9)	exon	NM_024887	exon 6 of 9	Protein_coding	NM_024887	ENSG00000117682	DHDDS
chr15_23686960_-	exon (NM_002487, exon 1 of 1)	exon	NM_002487	exon 1 of 1	Protein_coding	NM_002487	ENSG00000182636	NDN
chrX_69161937_-	exon (NM_001032396, exon 2 of 2)	exon	NM_001032396	exon 2 of 2	Protein_coding	NM_001032396	ENSG00000181191	PJA1
chr19_44643864_+	promoter-TSS (NM_006505)	promoter-TSS	NM_006505	NA	Protein_coding	NM_006505	ENSG00000073008	PVR
chr11_47565653_+	promoter-TSS (NM_175732)	promoter-TSS	NM_175732	NA	Protein_coding	NM_175732	ENSG00000110536	PTPMT1
chr5_1523807_-	exon (NM_024830, exon 1 of 14)	exon	NM_024830	exon 1 of 14	Protein_coding	NM_024830	ENSG00000153395	LPCAT1
chr15_74629928_+	TTS (NM_001351379)	TTS	NM_001351379	NA	Protein_coding	NM_001351379	ENSG00000179151	EDC3
chr5_178131281_+	5' UTR (NM_022762, exon 2 of 11)	5' UTR	NM_022762	exon 2 of 11	Protein_coding	NM_022762	ENSG00000145916	RMND5B
chr22_29838207_-	promoter-TSS (NM_001369923)	promoter-TSS	NM_001369923	NA	Protein_coding	NM_001369923	ENSG00000100325	ASCC2
chr17_82273483_-	non-coding (NR_110578, exon 1 of 9)	non-coding	NR_110578	exon 1 of 9	Non_coding	NR_110578	ENSG00000141551	CSNK1D
chr11_65117344_-	TTS (NM_003273)	TTS	NM_003273	NA	Protein_coding	NM_003273	ENSG00000149809	TM7SF2
chr9_137041180_-	exon (NM_015392, exon 3 of 9)	exon	NM_015392	exon 3 of 9	Protein_coding	NM_015392	ENSG00000107281	NPDC1
chr7_150371882_+	exon (NM_001099696, exon 2 of 2)	exon	NM_001099696	exon 2 of 2	Protein_coding	NM_001099696	ENSG00000214022	REPIN1
chr17_5419381_-	promoter-TSS (NM_001160246)	promoter-TSS	NM_001160246	NA	Protein_coding	NM_001160246	ENSG00000129197	RPAIN
chr17_28043223_+	exon (NM_016231, exon 1 of 11)	exon	NM_016231	exon 1 of 11	Protein_coding	NM_016231	ENSG00000087095	NLK
chr15_74938129_-	promoter-TSS (NM_004255)	promoter-TSS	NM_004255	NA	Protein_coding	NM_004255	ENSG00000178741	COX5A
chr14_90397092_+	promoter-TSS (NM_006888)	promoter-TSS	NM_006888	NA	Protein_coding	NM_006888	ENSG00000198668	CALM1
chr12_6766691_+	5' UTR (NM_001330333, exon 1 of 5)	5' UTR	NM_001330333	exon 1 of 5	Protein_coding	NM_001330333	ENSG00000159335	PTMS
chr22_19718715_+	non-coding (NR_037611, exon 1 of 12)	non-coding	NR_037611	exon 1 of 12	Non_coding	NR_037611	ENSG00000284874	SEPT5-GP1BB
chr10_103368502_+	exon (NM_006951, exon 1 of 11)	exon	NM_006951	exon 1 of 11	Protein_coding	NM_006951	ENSG00000148835	TAF5
chr11_120211097_+	promoter-TSS (NM_178507)	promoter-TSS	NM_178507	NA	Protein_coding	NM_178507	ENSG00000184232	OAF
chr1_29148671_-	exon (NM_005626, exon 6 of 6)	exon	NM_005626	exon 6 of 6	Protein_coding	NM_005626	ENSG00000116350	SRSF4
chr9_32552498_-	promoter-TSS (NM_005802)	promoter-TSS	NM_005802	NA	Protein_coding	NM_005802	ENSG00000197579	TOPORS
chrX_154014142_-	exon (NM_001025242, exon 11 of 14)	exon	NM_001025242	exon 11 of 14	Protein_coding	NM_001025242	ENSG00000184216	IRAK1
chr14_102509663_-	5' UTR (NM_001348651, exon 1 of 4)	5' UTR	NM_001348651	exon 1 of 4	Protein_coding	NM_001348651	ENSG00000156381	ANKRD9
chr16_29810298_+	non-coding (NR_074080, exon 4 of 4)	non-coding	NR_074080	exon 4 of 4	Non_coding	NR_074080	ENSG00000103495	MAZ
chr12_131894697_+	promoter-TSS (NM_003565)	promoter-TSS	NM_003565	NA	Protein_coding	NM_003565	ENSG00000177169	ULK1
chr19_13118340_+	promoter-TSS (NM_052876)	promoter-TSS	NM_052876	NA	Protein_coding	NM_052876	ENSG00000160877	NACC1
chr1_28736852_+	promoter-TSS (NM_016258)	promoter-TSS	NM_016258	NA	Protein_coding	NM_016258	ENSG00000198492	YTHDF2
chr1_231241268_+	promoter-TSS (NM_014236)	promoter-TSS	NM_014236	NA	Protein_coding	NM_014236	ENSG00000116906	GNPAT
chr11_62520160_-	exon (NM_001620, exon 5 of 5)	exon	NM_001620	exon 5 of 5	Protein_coding	NM_001620	ENSG00000124942	AHNAK
chr8_144082656_+	promoter-TSS (NM_003801)	promoter-TSS	NM_003801	NA	Protein_coding	NM_003801	ENSG00000197858	GPAA1
chr1_47333877_+	promoter-TSS (NR_046394)	promoter-TSS	NR_046394	NA	Non_coding	NR_046394	ENSG00000162368	CMPK1
chr6_170584416_-	exon (NM_002598, exon 1 of 6)	exon	NM_002598	exon 1 of 6	Protein_coding	NM_002598	ENSG00000071994	PDCD2
chr9_130172582_+	5' UTR (NM_014286, exon 1 of 8)	5' UTR	NM_014286	exon 1 of 8	Protein_coding	NM_014286	ENSG00000107130	NCS1
chr3_42591581_+	exon (NM_016305, exon 3 of 4)	exon	NM_016305	exon 3 of 4	Protein_coding	NM_016305	ENSG00000008324	SS18L2
chr19_21084032_+	non-coding (NR_117086, exon 2 of 7)	non-coding	NR_117086	exon 2 of 7	Non_coding	NR_117086	ENSG00000160352	ZNF714
chr14_102509735_-	promoter-TSS (NM_001348651)	promoter-TSS	NM_001348651	NA	Protein_coding	NM_001348651	ENSG00000156381	ANKRD9
chr12_121793642_-	promoter-TSS (NM_019034)	promoter-TSS	NM_019034	NA	Protein_coding	NM_019034	ENSG00000139725	RHOF
chr19_6416845_-	promoter-TSS (NR_037505)	promoter-TSS	NR_037505	NA	Non_coding	NR_037505	ENSG00000284159	MIR3940
chr1_23791167_+	promoter-TSS (NM_007260)	promoter-TSS	NM_007260	NA	Protein_coding	NM_007260	ENSG00000011009	LYPLA2
chr16_397206_+	promoter-TSS (NM_001286435)	promoter-TSS	NM_001286435	NA	Protein_coding	NM_001286435	ENSG00000103202	NME4
chr22_29297911_+	exon (NM_001163286, exon 12 of 16)	exon	NM_001163286	exon 12 of 16	Protein_coding	NM_001163286	ENSG00000182944	EWSR1
chr20_63565913_-	exon (NM_033405, exon 3 of 14)	exon	NM_033405	exon 3 of 14	Protein_coding	NM_033405	ENSG00000130589	HELZ2
chr22_19761103_+	exon (NM_080647, exon 3 of 9)	exon	NM_080647	exon 3 of 9	Protein_coding	NM_080647	ENSG00000184058	TBX1
chr20_50192083_+	promoter-TSS (NR_125739)	promoter-TSS	NR_125739	NA	Non_coding	NR_125739	ENSG00000277449	CEBPB-AS1
chr16_1351770_-	promoter-TSS (NM_032520)	promoter-TSS	NM_032520	NA	Protein_coding	NM_032520	ENSG00000090581	GNPTG
chr19_18419486_+	promoter-TSS (NM_032627)	promoter-TSS	NM_032627	NA	Protein_coding	NM_032627	ENSG00000130511	SSBP4
chr8_47976999_+	3' UTR (NM_005914, exon 16 of 16)	3' UTR	NM_005914	exon 16 of 16	Protein_coding	NM_005914	ENSG00000104738	MCM4
chr19_55279528_-	exon (NM_001130106, exon 3 of 9)	exon	NM_001130106	exon 3 of 9	Protein_coding	NM_001130106	ENSG00000133265	HSPBP1
chr19_3029172_-	5' UTR (NM_003260, exon 1 of 20)	5' UTR	NM_003260	exon 1 of 20	Protein_coding	NM_003260	ENSG00000065717	TLE2
chr19_3573336_+	exon (NM_006339, exon 2 of 10)	exon	NM_006339	exon 2 of 10	Protein_coding	NM_006339	ENSG00000064961	HMG20B
chrX_47650467_-	5' UTR (NM_001114123, exon 1 of 7)	5' UTR	NM_001114123	exon 1 of 7	Protein_coding	NM_001114123	ENSG00000126767	ELK1
chr3_37243296_+	promoter-TSS (NM_002078)	promoter-TSS	NM_002078	NA	Protein_coding	NM_002078	ENSG00000144674	GOLGA4
chr3_196942880_+	promoter-TSS (NM_001308036)	promoter-TSS	NM_001308036	NA	Protein_coding	NM_001308036	ENSG00000114503	NCBP2
chr19_5691947_-	TTS (NM_033643)	TTS	NM_033643	NA	Protein_coding	NM_033643	ENSG00000130255	RPL36
chr19_1819038_-	exon (NM_020695, exon 8 of 16)	exon	NM_020695	exon 8 of 16	Protein_coding	NM_020695	ENSG00000079313	REXO1
chr22_37029496_+	exon (NM_001013436, exon 3 of 3)	exon	NM_001013436	exon 3 of 3	Protein_coding	NM_001013436	ENSG00000128309	MPST
chr1_29181836_-	promoter-TSS (NM_005626)	promoter-TSS	NM_005626	NA	Protein_coding	NM_005626	ENSG00000116350	SRSF4
chr7_73557595_-	promoter-TSS (NM_001197244)	promoter-TSS	NM_001197244	NA	Protein_coding	NM_001197244	ENSG00000106635	BCL7B
chr5_180792712_-	exon (NM_001364381, exon 3 of 3)	exon	NM_001364381	exon 3 of 3	Protein_coding	NM_001364381	ENSG00000131446	MGAT1
chr20_58891713_+	promoter-TSS (NR_132272)	promoter-TSS	NR_132272	NA	Non_coding	NR_132272	ENSG00000087460	GNAS
chr1_58783359_-	5' UTR (NM_002228, exon 1 of 1)	5' UTR	NM_002228	exon 1 of 1	Protein_coding	NM_002228	ENSG00000177606	JUN
chr15_41284073_+	promoter-TSS (NR_026757)	promoter-TSS	NR_026757	NA	Non_coding	NR_026757	ENSG00000247556	OIP5-AS1
chr9_130172652_+	5' UTR (NM_014286, exon 1 of 8)	5' UTR	NM_014286	exon 1 of 8	Protein_coding	NM_014286	ENSG00000107130	NCS1
chr16_30005640_+	non-coding (NR_104089, exon 11 of 11)	non-coding	NR_104089	exon 11 of 11	Non_coding	NR_104089	ENSG00000149927	DOC2A
chr16_8963579_-	5' UTR (NM_003470, exon 1 of 31)	5' UTR	NM_003470	exon 1 of 31	Protein_coding	NM_003470	ENSG00000187555	USP7
chr6_42989628_+	exon (NM_180976, exon 2 of 16)	exon	NM_180976	exon 2 of 16	Protein_coding	NM_180976	ENSG00000112640	PPP2R5D
chr12_124993776_+	5' UTR (NM_080626, exon 1 of 3)	5' UTR	NM_080626	exon 1 of 3	Protein_coding	NM_080626	ENSG00000184992	BRI3BP
chr1_17438420_-	exon (NM_018715, exon 2 of 13)	exon	NM_018715	exon 2 of 13	Protein_coding	NM_018715	ENSG00000179051	RCC2
chr16_715857_+	exon (NM_024042, exon 2 of 4)	exon	NM_024042	exon 2 of 4	Protein_coding	NM_024042	ENSG00000103260	METRN
chr12_53414234_+	3' UTR (NM_001251825, exon 6 of 6)	3' UTR	NM_001251825	exon 6 of 6	Protein_coding	NM_001251825	ENSG00000185591	SP1
chrX_47219044_+	5' UTR (NM_006201, exon 1 of 16)	5' UTR	NM_006201	exon 1 of 16	Protein_coding	NM_006201	ENSG00000102225	CDK16
chr10_131981852_-	exon (NM_004052, exon 1 of 6)	exon	NM_004052	exon 1 of 6	Protein_coding	NM_004052	ENSG00000176171	BNIP3
chr16_89873728_+	exon (NM_014972, exon 1 of 18)	exon	NM_014972	exon 1 of 18	Protein_coding	NM_014972	ENSG00000141002	TCF25
chr19_45507610_+	5' UTR (NM_003370, exon 1 of 13)	5' UTR	NM_003370	exon 1 of 13	Protein_coding	NM_003370	ENSG00000125753	VASP
chr3_124887062_-	5' UTR (NM_002213, exon 1 of 15)	5' UTR	NM_002213	exon 1 of 15	Protein_coding	NM_002213	ENSG00000082781	ITGB5
chr19_33194618_+	5' UTR (NM_002333, exon 1 of 7)	5' UTR	NM_002333	exon 1 of 7	Protein_coding	NM_002333	ENSG00000130881	LRP3
chr17_82085725_-	exon (NM_004104, exon 23 of 43)	exon	NM_004104	exon 23 of 43	Protein_coding	NM_004104	ENSG00000169710	FASN
chr3_33865261_+	exon (NM_013374, exon 17 of 18)	exon	NM_013374	exon 17 of 18	Protein_coding	NM_013374	ENSG00000170248	PDCD6IP
chr1_68488960_-	exon (NM_017779, exon 4 of 11)	exon	NM_017779	exon 4 of 11	Protein_coding	NM_017779	ENSG00000024526	DEPDC1
chr20_63735411_+	promoter-TSS (NM_001305654)	promoter-TSS	NM_001305654	NA	Protein_coding	NM_001305654	ENSG00000203896	LIME1
chr9_130172573_+	5' UTR (NM_014286, exon 1 of 8)	5' UTR	NM_014286	exon 1 of 8	Protein_coding	NM_014286	ENSG00000107130	NCS1
chr16_84566832_-	3' UTR (NM_021149, exon 4 of 4)	3' UTR	NM_021149	exon 4 of 4	Protein_coding	NM_021149	ENSG00000103187	COTL1
chr18_77132658_-	5' UTR (NM_001025101, exon 1 of 9)	5' UTR	NM_001025101	exon 1 of 9	Protein_coding	NM_001025101	ENSG00000197971	MBP
chr1_20653655_-	exon (NM_005216, exon 8 of 11)	exon	NM_005216	exon 8 of 11	Protein_coding	NM_005216	ENSG00000244038	DDOST
chr5_34914910_-	promoter-TSS (NM_018321)	promoter-TSS	NM_018321	NA	Protein_coding	NM_018321	ENSG00000113460	BRIX1
chr8_42897119_+	promoter-TSS (NR_027669)	promoter-TSS	NR_027669	NA	Non_coding	NR_027669	ENSG00000120925	RNF170
chr19_15432461_-	promoter-TSS (NM_001330395)	promoter-TSS	NM_001330395	NA	Protein_coding	NM_001330395	ENSG00000011451	WIZ
chr20_50191167_+	exon (NM_005194, exon 1 of 1)	exon	NM_005194	exon 1 of 1	Protein_coding	NM_005194	ENSG00000172216	CEBPB
chr13_27424704_+	promoter-TSS (NM_002097)	promoter-TSS	NM_002097	NA	Protein_coding	NM_002097	ENSG00000122034	GTF3A
chr20_36050857_-	non-coding (NR_027451, exon 1 of 1)	non-coding	NR_027451	exon 1 of 1	Non_coding	NR_027451	ENSG00000260032	NORAD
chr20_63472531_-	5' UTR (NM_172108, exon 1 of 16)	5' UTR	NM_172108	exon 1 of 16	Protein_coding	NM_172108	ENSG00000075043	KCNQ2
chr17_17505743_-	3' UTR (NM_007169, exon 7 of 7)	3' UTR	NM_007169	exon 7 of 7	Protein_coding	NM_007169	ENSG00000133027	PEMT
chr4_1011862_+	promoter-TSS (NM_001004358)	promoter-TSS	NM_001004358	NA	Protein_coding	NM_001004358	ENSG00000127418	FGFRL1
chr19_45901327_-	exon (NM_001012643, exon 2 of 3)	exon	NM_001012643	exon 2 of 3	Protein_coding	NM_001012643	ENSG00000176182	MYPOP
chr19_14467898_+	exon (NM_213560, exon 15 of 22)	exon	NM_213560	exon 15 of 22	Protein_coding	NM_213560	ENSG00000123143	PKN1
chr15_68779952_-	3' UTR (NM_006305, exon 7 of 7)	3' UTR	NM_006305	exon 7 of 7	Protein_coding	NM_006305	ENSG00000140350	ANP32A
chr2_173367201_+	exon (NM_145810, exon 8 of 9)	exon	NM_145810	exon 8 of 9	Protein_coding	NM_145810	ENSG00000144354	CDCA7
chr9_123268481_-	non-coding (NR_033234, exon 1 of 19)	non-coding	NR_033234	exon 1 of 19	Non_coding	NR_033234	ENSG00000165209	STRBP
chr8_89902684_+	5' UTR (NM_001126111, exon 1 of 6)	5' UTR	NM_001126111	exon 1 of 6	Protein_coding	NM_001126111	ENSG00000164823	OSGIN2
chr19_6424760_-	promoter-TSS (NM_001366299)	promoter-TSS	NM_001366299	NA	Protein_coding	NM_001366299	ENSG00000088247	KHSRP
chr17_77498849_+	3' UTR (NM_001293698, exon 10 of 10)	3' UTR	NM_001293698	exon 10 of 10	Protein_coding	NM_001293698	ENSG00000184640	SEPTIN9
chr12_123584576_+	promoter-TSS (NM_001321445)	promoter-TSS	NM_001321445	NA	Protein_coding	NM_001321445	ENSG00000086598	TMED2
chr14_73569780_-	exon (NM_001364178, exon 1 of 3)	exon	NM_001364178	exon 1 of 3	Protein_coding	NM_001364178	ENSG00000119673	ACOT2
chr19_45901335_-	exon (NM_001012643, exon 2 of 3)	exon	NM_001012643	exon 2 of 3	Protein_coding	NM_001012643	ENSG00000176182	MYPOP
chr6_150865891_+	promoter-TSS (NM_001350491)	promoter-TSS	NM_001350491	NA	Protein_coding	NM_001350491	ENSG00000120254	MTHFD1L
chr17_36989364_+	exon (NM_012138, exon 7 of 12).2	exon	NM_012138	exon 7 of 12.2	Protein_coding	NM_012138	ENSG00000275700	AATF
chr2_230878959_+	3' UTR (NM_030926, exon 6 of 6)	3' UTR	NM_030926	exon 6 of 6	Protein_coding	NM_030926	ENSG00000135916	ITM2C
chr8_42182754_-	exon (NM_033011, exon 7 of 13)	exon	NM_033011	exon 7 of 13	Protein_coding	NM_033011	ENSG00000104368	PLAT
chr4_1011690_+	promoter-TSS (NM_001004356)	promoter-TSS	NM_001004356	NA	Protein_coding	NM_001004356	ENSG00000127418	FGFRL1
chr11_68003997_-	promoter-TSS (NM_030930)	promoter-TSS	NM_030930	NA	Protein_coding	NM_030930	ENSG00000110057	UNC93B1
chr17_80991902_+	promoter-TSS (NM_024591)	promoter-TSS	NM_024591	NA	Protein_coding	NM_024591	ENSG00000176108	CHMP6
chr5_179837957_+	3' UTR (NM_001142299, exon 9 of 9).2	3' UTR	NM_001142299	exon 9 of 9.2	Protein_coding	NM_001142299	ENSG00000161011	SQSTM1
chr12_132710929_+	promoter-TSS (NM_001170543)	promoter-TSS	NM_001170543	NA	Protein_coding	NM_001170543	ENSG00000247077	PGAM5
chrX_49079862_-	promoter-TSS (NM_001029896)	promoter-TSS	NM_001029896	NA	Protein_coding	NM_001029896	ENSG00000196998	WDR45
chr16_2964922_+	exon (NM_172229, exon 2 of 9)	exon	NM_172229	exon 2 of 9	Protein_coding	NM_172229	ENSG00000131650	KREMEN2
chr5_171309507_+	exon (NM_021025, exon 1 of 3)	exon	NM_021025	exon 1 of 3	Protein_coding	NM_021025	ENSG00000164438	TLX3
chr2_10440438_-	3' UTR (NM_001287188, exon 12 of 12)	3' UTR	NM_001287188	exon 12 of 12	Protein_coding	NM_001287188	ENSG00000115758	ODC1
chr1_154582213_-	3' UTR (NM_001193495, exon 15 of 15)	3' UTR	NM_001193495	exon 15 of 15	Protein_coding	NM_001193495	ENSG00000160710	ADAR
chr3_149970968_-	promoter-TSS (NM_002628)	promoter-TSS	NM_002628	NA	Protein_coding	NM_002628	ENSG00000070087	PFN2
chr4_75921026_-	exon (NM_001042402, exon 6 of 9)	exon	NM_001042402	exon 6 of 9	Protein_coding	NM_001042402	ENSG00000138744	NAAA
chr1_180632075_+	promoter-TSS (NM_001328662)	promoter-TSS	NM_001328662	NA	Protein_coding	NM_001328662	ENSG00000143324	XPR1
chr9_133362215_-	3' UTR (NM_033161, exon 6 of 6)	3' UTR	NM_033161	exon 6 of 6	Protein_coding	NM_033161	ENSG00000148248	SURF4
chr11_120211101_+	promoter-TSS (NM_178507)	promoter-TSS	NM_178507	NA	Protein_coding	NM_178507	ENSG00000184232	OAF
chr15_55588081_-	5' UTR (NM_001330326, exon 1 of 4)	5' UTR	NM_001330326	exon 1 of 4	Protein_coding	NM_001330326	ENSG00000171016	PYGO1
chr6_43771119_+	promoter-TSS (NM_001287044)	promoter-TSS	NM_001287044	NA	Protein_coding	NM_001287044	ENSG00000112715	VEGFA
chr16_715218_+	promoter-TSS (NM_024042)	promoter-TSS	NM_024042	NA	Protein_coding	NM_024042	ENSG00000103260	METRN
chr19_18281537_-	promoter-TSS (NM_001286968)	promoter-TSS	NM_001286968	NA	Protein_coding	NM_001286968	ENSG00000130522	JUND
chr16_57528993_-	exon (NM_033212, exon 2 of 9)	exon	NM_033212	exon 2 of 9	Protein_coding	NM_033212	ENSG00000135736	CCDC102A
chr2_27051679_+	promoter-TSS (NM_001035507)	promoter-TSS	NM_001035507	NA	Protein_coding	NM_001035507	ENSG00000084693	AGBL5
chr15_77483054_+	3' UTR (NM_018200, exon 11 of 11)	3' UTR	NM_018200	exon 11 of 11	Protein_coding	NM_018200	ENSG00000140382	HMG20A
chr1_999080_-	exon (NM_001142467, exon 3 of 3)	exon	NM_001142467	exon 3 of 3	Protein_coding	NM_001142467	ENSG00000188290	HES4
chr17_2711625_-	promoter-TSS (NR_136412)	promoter-TSS	NR_136412	NA	Non_coding	NR_136412	ENSG00000262050	LOC105371592
chr3_50359137_-	5' UTR (NM_007024, exon 1 of 2)	5' UTR	NM_007024	exon 1 of 2	Protein_coding	NM_007024	ENSG00000126062	TMEM115
chr1_35192318_-	non-coding (NR_136702, exon 1 of 12)	non-coding	NR_136702	exon 1 of 12	Non_coding	NR_136702	ENSG00000116560	SFPQ
chr3_13317053_-	3' UTR (NM_024923, exon 40 of 40)	3' UTR	NM_024923	exon 40 of 40	Protein_coding	NM_024923	ENSG00000132182	NUP210
chr1_162561665_+	promoter-TSS (NM_001324114)	promoter-TSS	NM_001324114	NA	Protein_coding	NM_001324114	ENSG00000117143	UAP1
chr16_3485583_+	promoter-TSS (NR_106741)	promoter-TSS	NR_106741	NA	Non_coding	NR_106741	ENSG00000273776	MIR6126
chr2_219543496_-	promoter-TSS (NM_001195731)	promoter-TSS	NM_001195731	NA	Protein_coding	NM_001195731	ENSG00000123989	CHPF
chr15_74782355_+	5' UTR (NM_004383, exon 1 of 13)	5' UTR	NM_004383	exon 1 of 13	Protein_coding	NM_004383	ENSG00000103653	CSK
chr17_12020916_+	promoter-TSS (NM_003010)	promoter-TSS	NM_003010	NA	Protein_coding	NM_003010	ENSG00000065559	MAP2K4
chr16_57092688_+	5' UTR (NM_152727, exon 1 of 16)	5' UTR	NM_152727	exon 1 of 16	Protein_coding	NM_152727	ENSG00000140848	CPNE2
chr12_122980761_+	TTS (NM_001304836)	TTS	NM_001304836	NA	Protein_coding	NM_001304836	ENSG00000111325	OGFOD2
chr11_125569496_+	promoter-TSS (NM_004879)	promoter-TSS	NM_004879	NA	Protein_coding	NM_004879	ENSG00000149547	EI24
chr15_88639424_+	exon (NM_001303237, exon 2 of 4)	exon	NM_001303237	exon 2 of 4	Protein_coding	NM_001303237	ENSG00000172183	ISG20
chr19_50417879_+	exon (NM_002691, exon 27 of 27)	exon	NM_002691	exon 27 of 27	Protein_coding	NM_002691	ENSG00000062822	POLD1
chr10_131981943_-	promoter-TSS (NM_004052)	promoter-TSS	NM_004052	NA	Protein_coding	NM_004052	ENSG00000176171	BNIP3
chr19_49108036_+	exon (NM_003089, exon 10 of 10)	exon	NM_003089	exon 10 of 10	Protein_coding	NM_003089	ENSG00000104852	SNRNP70
chr14_23324273_+	exon (NM_004643, exon 6 of 7)	exon	NM_004643	exon 6 of 7	Protein_coding	NM_004643	ENSG00000100836	PABPN1
chr15_90529987_+	promoter-TSS (NM_022769)	promoter-TSS	NM_022769	NA	Protein_coding	NM_022769	ENSG00000140577	CRTC3
chr6_43017157_+	promoter-TSS (NM_001318943)	promoter-TSS	NM_001318943	NA	Protein_coding	NM_001318943	ENSG00000124733	MEA1
chr15_43413135_-	exon (NM_001141979, exon 24 of 28)	exon	NM_001141979	exon 24 of 28	Protein_coding	NM_001141979	ENSG00000067369	TP53BP1
chr1_6185915_-	3' UTR (NM_000983, exon 4 of 4)	3' UTR	NM_000983	exon 4 of 4	Protein_coding	NM_000983	ENSG00000116251	RPL22
chr17_61400138_+	promoter-TSS (NR_125749)	promoter-TSS	NR_125749	NA	Non_coding	NR_125749	ENSG00000267280	TBX2-AS1
chr3_184155472_+	promoter-TSS (NM_004423)	promoter-TSS	NM_004423	NA	Protein_coding	NM_004423	ENSG00000161202	DVL3
chr9_136808088_+	TTS (NM_001039374)	TTS	NM_001039374	NA	Protein_coding	NM_001039374	ENSG00000213213	CCDC183
chr3_124887061_-	5' UTR (NM_002213, exon 1 of 15)	5' UTR	NM_002213	exon 1 of 15	Protein_coding	NM_002213	ENSG00000082781	ITGB5
chr19_648944_-	exon (NM_001366018, exon 7 of 9)	exon	NM_001366018	exon 7 of 9	Protein_coding	NM_001366018	ENSG00000070423	RNF126
chr11_93543288_-	5' UTR (NM_020179, exon 1 of 3)	5' UTR	NM_020179	exon 1 of 3	Protein_coding	NM_020179	ENSG00000166002	SMCO4
chr15_90529933_+	promoter-TSS (NM_022769)	promoter-TSS	NM_022769	NA	Protein_coding	NM_022769	ENSG00000140577	CRTC3
chr2_74958759_+	exon (NM_019896, exon 1 of 4)	exon	NM_019896	exon 1 of 4	Protein_coding	NM_019896	ENSG00000115350	POLE4
chr5_180071771_-	promoter-TSS (NM_018434)	promoter-TSS	NM_018434	NA	Protein_coding	NM_018434	ENSG00000113269	RNF130
chr19_33205783_+	exon (NM_002333, exon 5 of 7)	exon	NM_002333	exon 5 of 7	Protein_coding	NM_002333	ENSG00000130881	LRP3
chr17_74748883_+	TTS (NR_037409)	TTS	NR_037409	NA	Non_coding	NR_037409	ENSG00000284186	MIR3615
chr9_128127642_-	promoter-TSS (NM_025072)	promoter-TSS	NM_025072	NA	Protein_coding	NM_025072	ENSG00000148334	PTGES2
chr5_177426756_+	promoter-TSS (NM_001364164)	promoter-TSS	NM_001364164	NA	Protein_coding	NM_001364164	ENSG00000198055	GRK6
chr10_13348184_-	5' UTR (NM_012247, exon 1 of 9)	5' UTR	NM_012247	exon 1 of 9	Protein_coding	NM_012247	ENSG00000086475	SEPHS1
chr9_113165918_-	3' UTR (NM_015258, exon 28 of 28)	3' UTR	NM_015258	exon 28 of 28	Protein_coding	NM_015258	ENSG00000119321	FKBP15
chr3_50359136_-	5' UTR (NM_007024, exon 1 of 2)	5' UTR	NM_007024	exon 1 of 2	Protein_coding	NM_007024	ENSG00000126062	TMEM115
chr1_231421482_-	exon (NM_022051, exon 1 of 5)	exon	NM_022051	exon 1 of 5	Protein_coding	NM_022051	ENSG00000135766	EGLN1
chr2_74429969_-	exon (NM_001015055, exon 6 of 12)	exon	NM_001015055	exon 6 of 12	Protein_coding	NM_001015055	ENSG00000114993	RTKN
chr2_238848164_+	promoter-TSS (NM_057179)	promoter-TSS	NM_057179	NA	Protein_coding	NM_057179	ENSG00000233608	TWIST2
chr17_38674855_-	5' UTR (NM_001130677, exon 1 of 1).2	5' UTR	NM_001130677	exon 1 of 1.2	Protein_coding	NM_001130677	ENSG00000273604	EPOP
chr6_111605804_-	promoter-TSS (NM_147200)	promoter-TSS	NM_147200	NA	Protein_coding	NM_147200	ENSG00000056972	TRAF3IP2
chr17_42017604_-	promoter-TSS (NM_001144766)	promoter-TSS	NM_001144766	NA	Protein_coding	NM_001144766	ENSG00000168259	DNAJC7
chr3_185586348_+	promoter-TSS (NM_021627)	promoter-TSS	NM_021627	NA	Protein_coding	NM_021627	ENSG00000163904	SENP2
chr8_42182755_-	exon (NM_033011, exon 7 of 13)	exon	NM_033011	exon 7 of 13	Protein_coding	NM_033011	ENSG00000104368	PLAT
chr19_9913679_-	5' UTR (NM_001304347, exon 1 of 6)	5' UTR	NM_001304347	exon 1 of 6	Protein_coding	NM_001304347	ENSG00000105088	OLFM2
chr1_156676774_-	exon (NM_006617, exon 1 of 4)	exon	NM_006617	exon 1 of 4	Protein_coding	NM_006617	ENSG00000132688	NES
chr5_34929679_+	promoter-TSS (NM_001348420)	promoter-TSS	NM_001348420	NA	Protein_coding	NM_001348420	ENSG00000168724	DNAJC21
chr11_130069982_+	promoter-TSS (NM_001328685)	promoter-TSS	NM_001328685	NA	Protein_coding	NM_001328685	ENSG00000084234	APLP2
chr9_130172650_+	5' UTR (NM_014286, exon 1 of 8)	5' UTR	NM_014286	exon 1 of 8	Protein_coding	NM_014286	ENSG00000107130	NCS1
chr19_17933014_+	promoter-TSS (NM_001136203)	promoter-TSS	NM_001136203	NA	Protein_coding	NM_001136203	ENSG00000007080	CCDC124
chr5_473053_-	promoter-TSS (NR_024158)	promoter-TSS	NR_024158	NA	Non_coding	NR_024158	ENSG00000188242	PP7080
chr1_156767681_+	5' UTR (NM_005973, exon 1 of 7)	5' UTR	NM_005973	exon 1 of 7	Protein_coding	NM_005973	ENSG00000143294	PRCC
chr6_30665546_-	exon (NM_001164239, exon 5 of 20)	exon	NM_001164239	exon 5 of 20	Protein_coding	NM_001164239	ENSG00000204560	DHX16
chr2_42330282_+	3' UTR (NM_019063, exon 23 of 23)	3' UTR	NM_019063	exon 23 of 23	Protein_coding	NM_019063	ENSG00000143924	EML4
chr16_30762587_+	promoter-TSS (NM_001195620)	promoter-TSS	NM_001195620	NA	Protein_coding	NM_001195620	ENSG00000196118	CCDC189
chr1_942788_+	exon (NM_152486, exon 11 of 14)	exon	NM_152486	exon 11 of 14	Protein_coding	NM_152486	ENSG00000187634	SAMD11
chr5_163437685_+	promoter-TSS (NM_004060)	promoter-TSS	NM_004060	NA	Protein_coding	NM_004060	ENSG00000113328	CCNG1
chr17_41769133_-	exon (NM_001352773, exon 4 of 14)	exon	NM_001352773	exon 4 of 14	Protein_coding	NM_001352773	ENSG00000173801	JUP
chr9_93451822_+	promoter-TSS (NR_136234)	promoter-TSS	NR_136234	NA	Non_coding	NR_136234	ENSG00000188938	FAM120AOS
chr1_162561660_+	promoter-TSS (NM_001324114)	promoter-TSS	NM_001324114	NA	Protein_coding	NM_001324114	ENSG00000117143	UAP1
chr11_65572846_+	TTS (NM_006396)	TTS	NM_006396	NA	Protein_coding	NM_006396	ENSG00000173465	ZNRD2
chr9_113165919_-	3' UTR (NM_015258, exon 28 of 28)	3' UTR	NM_015258	exon 28 of 28	Protein_coding	NM_015258	ENSG00000119321	FKBP15
chr8_47738132_-	promoter-TSS (NM_005195)	promoter-TSS	NM_005195	NA	Protein_coding	NM_005195	ENSG00000221869	CEBPD
chr5_179837958_+	3' UTR (NM_001142299, exon 9 of 9).2	3' UTR	NM_001142299	exon 9 of 9.2	Protein_coding	NM_001142299	ENSG00000161011	SQSTM1
chr1_999105_-	exon (NM_001142467, exon 3 of 3)	exon	NM_001142467	exon 3 of 3	Protein_coding	NM_001142467	ENSG00000188290	HES4
chr22_50275312_-	3' UTR (NM_012401, exon 37 of 37)	3' UTR	NM_012401	exon 37 of 37	Protein_coding	NM_012401	ENSG00000196576	PLXNB2
chr9_15510289_-	promoter-TSS (NM_021144)	promoter-TSS	NM_021144	NA	Protein_coding	NM_021144	ENSG00000164985	PSIP1
chr1_25816609_+	3' UTR (NM_206926, exon 12 of 12)	3' UTR	NM_206926	exon 12 of 12	Protein_coding	NM_206926	ENSG00000162430	SELENON
chr7_99408647_-	promoter-TSS (NM_014891)	promoter-TSS	NM_014891	NA	Protein_coding	NM_014891	ENSG00000106244	PDAP1
chr12_124993769_+	5' UTR (NM_080626, exon 1 of 3)	5' UTR	NM_080626	exon 1 of 3	Protein_coding	NM_080626	ENSG00000184992	BRI3BP
chr17_61404734_+	exon (NM_005994, exon 5 of 7)	exon	NM_005994	exon 5 of 7	Protein_coding	NM_005994	ENSG00000121068	TBX2
chr11_67469176_-	promoter-TSS (NM_001078651)	promoter-TSS	NM_001078651	NA	Protein_coding	NM_001078651	ENSG00000172663	TMEM134
chr19_44846521_+	5' UTR (NM_002856, exon 1 of 6)	5' UTR	NM_002856	exon 1 of 6	Protein_coding	NM_002856	ENSG00000130202	NECTIN2
chr12_6981093_-	exon (NM_005768, exon 6 of 13)	exon	NM_005768	exon 6 of 13	Protein_coding	NM_005768	ENSG00000111684	LPCAT3
chr17_81239443_+	promoter-TSS (NM_001363764)	promoter-TSS	NM_001363764	NA	Protein_coding	NM_001363764	ENSG00000167302	TEPSIN
chr3_184155555_+	5' UTR (NM_004423, exon 1 of 15)	5' UTR	NM_004423	exon 1 of 15	Protein_coding	NM_004423	ENSG00000161202	DVL3
chr19_6415886_-	TTS (NR_037505)	TTS	NR_037505	NA	Non_coding	NR_037505	ENSG00000284159	MIR3940
chr19_45901336_-	exon (NM_001012643, exon 2 of 3)	exon	NM_001012643	exon 2 of 3	Protein_coding	NM_001012643	ENSG00000176182	MYPOP
chr3_149970962_-	promoter-TSS (NM_002628)	promoter-TSS	NM_002628	NA	Protein_coding	NM_002628	ENSG00000070087	PFN2
chr2_189097291_-	exon (NM_000393, exon 6 of 54)	exon	NM_000393	exon 6 of 54	Protein_coding	NM_000393	ENSG00000204262	COL5A2
chr22_29308567_+	exon (NM_001362985, exon 2 of 6)	exon	NM_001362985	exon 2 of 6	Protein_coding	NM_001362985	ENSG00000185340	GAS2L1
chr22_19718734_+	non-coding (NR_037611, exon 1 of 12)	non-coding	NR_037611	exon 1 of 12	Non_coding	NR_037611	ENSG00000284874	SEPT5-GP1BB
chr17_76384600_+	promoter-TSS (NM_021972)	promoter-TSS	NM_021972	NA	Protein_coding	NM_021972	ENSG00000176170	SPHK1
chr17_68531522_+	3' UTR (NM_001369389, exon 12 of 12)	3' UTR	NM_001369389	exon 12 of 12	Protein_coding	NM_001369389	ENSG00000108946	PRKAR1A
chr7_151064222_+	exon (NM_001199692, exon 3 of 23)	exon	NM_001199692	exon 3 of 23	Protein_coding	NM_001199692	ENSG00000164889	SLC4A2
chr6_105278293_-	exon (NM_002726, exon 15 of 15)	exon	NM_002726	exon 15 of 15	Protein_coding	NM_002726	ENSG00000085377	PREP
chr2_119431894_+	promoter-TSS (NM_183240)	promoter-TSS	NM_183240	NA	Protein_coding	NM_183240	ENSG00000171227	TMEM37
chr1_1217168_-	3' UTR (NM_016547, exon 7 of 7)	3' UTR	NM_016547	exon 7 of 7	Protein_coding	NM_016547	ENSG00000078808	SDF4
chr1_167722039_+	promoter-TSS (NM_003953)	promoter-TSS	NM_003953	NA	Protein_coding	NM_003953	ENSG00000197965	MPZL1
chr19_45901813_-	5' UTR (NM_001012643, exon 2 of 3)	5' UTR	NM_001012643	exon 2 of 3	Protein_coding	NM_001012643	ENSG00000176182	MYPOP
chr4_70839499_-	promoter-TSS (NM_001098477)	promoter-TSS	NM_001098477	NA	Protein_coding	NM_001098477	ENSG00000132463	GRSF1
chr11_769390_-	non-coding (NR_134867, exon 7 of 7)	non-coding	NR_134867	exon 7 of 7	Non_coding	NR_134867	ENSG00000177225	GATD1
chr22_41359715_+	3' UTR (NM_017590, exon 23 of 23)	3' UTR	NM_017590	exon 23 of 23	Protein_coding	NM_017590	ENSG00000100403	ZC3H7B
chr4_109729856_-	5' UTR (NM_030821, exon 1 of 4)	5' UTR	NM_030821	exon 1 of 4	Protein_coding	NM_030821	ENSG00000123739	PLA2G12A
chr2_219542035_-	exon (NM_024536, exon 2 of 4)	exon	NM_024536	exon 2 of 4	Protein_coding	NM_024536	ENSG00000123989	CHPF
chr5_180071765_-	promoter-TSS (NM_018434)	promoter-TSS	NM_018434	NA	Protein_coding	NM_018434	ENSG00000113269	RNF130
chr6_2971225_-	promoter-TSS (NM_001271823)	promoter-TSS	NM_001271823	NA	Protein_coding	NM_001271823	ENSG00000124570	SERPINB6
chr11_66687616_-	exon (NM_006946, exon 34 of 37)	exon	NM_006946	exon 34 of 37	Protein_coding	NM_006946	ENSG00000173898	SPTBN2
chr14_30956241_-	exon (NM_014574, exon 2 of 16)	exon	NM_014574	exon 2 of 16	Protein_coding	NM_014574	ENSG00000196792	STRN3
chr11_65585227_+	exon (NM_001351087, exon 11 of 18)	exon	NM_001351087	exon 11 of 18	Protein_coding	NM_001351087	ENSG00000173442	EHBP1L1
chr16_1771431_-	TTS (NM_001300900)	TTS	NM_001300900	NA	Protein_coding	NM_001300900	ENSG00000074071	MRPS34
chr11_67266696_+	5' UTR (NM_001619, exon 1 of 21)	5' UTR	NM_001619	exon 1 of 21	Protein_coding	NM_001619	ENSG00000173020	GRK2
chr14_102777554_+	promoter-TSS (NM_145726)	promoter-TSS	NM_145726	NA	Protein_coding	NM_145726	ENSG00000131323	TRAF3
chr6_89081276_+	exon (NM_006813, exon 1 of 2)	exon	NM_006813	exon 1 of 2	Protein_coding	NM_006813	ENSG00000146278	PNRC1
chr3_129315171_-	3' UTR (NM_006026, exon 1 of 1)	3' UTR	NM_006026	exon 1 of 1	Protein_coding	NM_006026	ENSG00000184897	H1-10
chr1_203007472_+	promoter-TSS (NR_146289)	promoter-TSS	NR_146289	NA	Non_coding	NR_146289	ENSG00000163444	TMEM183A
chr1_154970591_-	5' UTR (NM_001130040, exon 1 of 12)	5' UTR	NM_001130040	exon 1 of 12	Protein_coding	NM_001130040	ENSG00000160691	SHC1
chr10_102398756_+	exon (NM_002502, exon 12 of 23)	exon	NM_002502	exon 12 of 23	Protein_coding	NM_002502	ENSG00000077150	NFKB2
chr3_112561538_-	promoter-TSS (NM_001348905)	promoter-TSS	NM_001348905	NA	Protein_coding	NM_001348905	ENSG00000138459	SLC35A5
chr6_150865942_+	promoter-TSS (NM_001350491)	promoter-TSS	NM_001350491	NA	Protein_coding	NM_001350491	ENSG00000120254	MTHFD1L
chr11_65035127_+	non-coding (NR_037650, exon 8 of 11)	non-coding	NR_037650	exon 8 of 11	Non_coding	NR_037650	ENSG00000273003	ARL2-SNX15
chr3_50359146_-	5' UTR (NM_007024, exon 1 of 2)	5' UTR	NM_007024	exon 1 of 2	Protein_coding	NM_007024	ENSG00000126062	TMEM115
chr19_45901774_-	5' UTR (NM_001012643, exon 2 of 3)	5' UTR	NM_001012643	exon 2 of 3	Protein_coding	NM_001012643	ENSG00000176182	MYPOP
chr11_66699470_-	exon (NM_006946, exon 17 of 37)	exon	NM_006946	exon 17 of 37	Protein_coding	NM_006946	ENSG00000173898	SPTBN2
chr6_89081322_+	exon (NM_006813, exon 1 of 2)	exon	NM_006813	exon 1 of 2	Protein_coding	NM_006813	ENSG00000146278	PNRC1
chr20_23637956_-	promoter-TSS (NM_000099)	promoter-TSS	NM_000099	NA	Protein_coding	NM_000099	ENSG00000101439	CST3
chr19_10544055_+	non-coding (NR_104024, exon 1 of 10)	non-coding	NR_104024	exon 1 of 10	Non_coding	NR_104024	ENSG00000130734	ATG4D
chr1_3780420_-	3' UTR (NM_020710, exon 7 of 7)	3' UTR	NM_020710	exon 7 of 7	Protein_coding	NM_020710	ENSG00000130764	LRRC47
chr17_82752219_+	exon (NM_005993, exon 1 of 39)	exon	NM_005993	exon 1 of 39	Protein_coding	NM_005993	ENSG00000141556	TBCD
chr22_37659206_+	promoter-TSS (NR_109952)	promoter-TSS	NR_109952	NA	Non_coding	NR_109952	ENSG00000233360	LOC101927051
chrX_47637943_-	exon (NM_001114123, exon 5 of 7)	exon	NM_001114123	exon 5 of 7	Protein_coding	NM_001114123	ENSG00000126767	ELK1
chr22_37844056_-	promoter-TSS (NM_001363839)	promoter-TSS	NM_001363839	NA	Protein_coding	NM_001363839	ENSG00000100124	ANKRD54
chr14_21070348_+	promoter-TSS (NM_001278529)	promoter-TSS	NM_001278529	NA	Protein_coding	NM_001278529	ENSG00000165801	ARHGEF40
chr6_169702471_+	promoter-TSS (NM_001350623)	promoter-TSS	NM_001350623	NA	Protein_coding	NM_001350623	ENSG00000184465	WDR27
chr9_137070456_-	exon (NM_178448, exon 1 of 6)	exon	NM_178448	exon 1 of 6	Protein_coding	NM_178448	ENSG00000186193	SAPCD2
chr3_14947226_-	promoter-TSS (NM_001291694)	promoter-TSS	NM_001291694	NA	Protein_coding	NM_001291694	ENSG00000177463	NR2C2
chr17_48576599_-	3' UTR (NM_024015, exon 2 of 2)	3' UTR	NM_024015	exon 2 of 2	Protein_coding	NM_024015	ENSG00000182742	HOXB4
chr14_73712684_-	exon (NM_006029, exon 1 of 1)	exon	NM_006029	exon 1 of 1	Protein_coding	NM_006029	ENSG00000176903	PNMA1
chr17_75405640_-	promoter-TSS (NM_203506)	promoter-TSS	NM_203506	NA	Protein_coding	NM_203506	ENSG00000177885	GRB2
chr8_37846979_-	exon (NM_018310, exon 3 of 4)	exon	NM_018310	exon 3 of 4	Protein_coding	NM_018310	ENSG00000104221	BRF2
chr15_41284059_+	promoter-TSS (NR_026757)	promoter-TSS	NR_026757	NA	Non_coding	NR_026757	ENSG00000247556	OIP5-AS1
chr9_137070522_-	promoter-TSS (NM_178448)	promoter-TSS	NM_178448	NA	Protein_coding	NM_178448	ENSG00000186193	SAPCD2
chr14_104795542_-	5' UTR (NM_001014432, exon 1 of 15)	5' UTR	NM_001014432	exon 1 of 15	Protein_coding	NM_001014432	ENSG00000142208	AKT1
chr3_56682851_-	exon (NM_001365637, exon 1 of 24)	exon	NM_001365637	exon 1 of 24	Protein_coding	NM_001365637	ENSG00000163946	TASOR
chr17_7885039_+	exon (NM_001005271, exon 1 of 40)	exon	NM_001005271	exon 1 of 40	Protein_coding	NM_001005271	ENSG00000170004	CHD3
chr18_79988476_-	promoter-TSS (NM_001303471)	promoter-TSS	NM_001303471	NA	Protein_coding	NM_001303471	ENSG00000141759	TXNL4A
chr11_120211100_+	promoter-TSS (NM_178507)	promoter-TSS	NM_178507	NA	Protein_coding	NM_178507	ENSG00000184232	OAF
chr22_19761142_+	exon (NM_080647, exon 3 of 9)	exon	NM_080647	exon 3 of 9	Protein_coding	NM_080647	ENSG00000184058	TBX1
chr11_93543332_-	promoter-TSS (NM_020179)	promoter-TSS	NM_020179	NA	Protein_coding	NM_020179	ENSG00000166002	SMCO4
chr19_4047966_-	exon (NM_001317990, exon 3 of 3)	exon	NM_001317990	exon 3 of 3	Protein_coding	NM_001317990	ENSG00000178951	ZBTB7A
chr15_72199385_-	3' UTR (NM_001316318, exon 11 of 11)	3' UTR	NM_001316318	exon 11 of 11	Protein_coding	NM_001316318	ENSG00000067225	PKM
chr11_65572854_+	TTS (NM_006396)	TTS	NM_006396	NA	Protein_coding	NM_006396	ENSG00000173465	ZNRD2
chr9_136808086_+	TTS (NM_001039374)	TTS	NM_001039374	NA	Protein_coding	NM_001039374	ENSG00000213213	CCDC183
chr6_31159605_+	exon (NM_007109, exon 2 of 4).2	exon	NM_007109	exon 2 of 4.2	Protein_coding	NM_007109	ENSG00000137310	TCF19
chr19_4066693_-	5' UTR (NM_015898, exon 1 of 3)	5' UTR	NM_015898	exon 1 of 3	Protein_coding	NM_015898	ENSG00000178951	ZBTB7A
chr1_8026224_-	promoter-TSS (NM_018948)	promoter-TSS	NM_018948	NA	Protein_coding	NM_018948	ENSG00000116285	ERRFI1
chr1_211830585_-	promoter-TSS (NR_135820)	promoter-TSS	NR_135820	NA	Non_coding	NR_135820	ENSG00000229258	LPGAT1-AS1
chr2_241633672_-	exon (NM_015963, exon 2 of 6)	exon	NM_015963	exon 2 of 6	Protein_coding	NM_015963	ENSG00000176946	THAP4
chr19_17306177_+	exon (NM_023937, exon 2 of 2)	exon	NM_023937	exon 2 of 2	Protein_coding	NM_023937	ENSG00000130312	MRPL34
chr1_46198387_-	promoter-TSS (NM_017739)	promoter-TSS	NM_017739	NA	Protein_coding	NM_017739	ENSG00000085998	POMGNT1
chr12_132711030_+	exon (NM_001170543, exon 1 of 6)	exon	NM_001170543	exon 1 of 6	Protein_coding	NM_001170543	ENSG00000247077	PGAM5
chr19_1818752_-	exon (NM_020695, exon 9 of 16)	exon	NM_020695	exon 9 of 16	Protein_coding	NM_020695	ENSG00000079313	REXO1
chr7_1567614_-	3' UTR (NM_001134340, exon 3 of 3)	3' UTR	NM_001134340	exon 3 of 3	Protein_coding	NM_001134340	ENSG00000157778	PSMG3
chr7_5190342_+	5' UTR (NM_001033518, exon 1 of 13)	5' UTR	NM_001033518	exon 1 of 13	Protein_coding	NM_001033518	ENSG00000157954	WIPI2
chr5_159209278_-	5' UTR (NM_001199383, exon 1 of 11)	5' UTR	NM_001199383	exon 1 of 11	Protein_coding	NM_001199383	ENSG00000145860	RNF145
chr3_51958150_-	TTS (NM_080865)	TTS	NM_080865	NA	Protein_coding	NM_080865	ENSG00000180929	GPR62
chr1_23310863_-	exon (NM_001102398, exon 11 of 11)	exon	NM_001102398	exon 11 of 11	Protein_coding	NM_001102398	ENSG00000125944	HNRNPR
chr12_42144470_-	exon (NM_001099650, exon 1 of 7)	exon	NM_001099650	exon 1 of 7	Protein_coding	NM_001099650	ENSG00000151233	GXYLT1
chr16_2965004_+	exon (NM_172229, exon 2 of 9)	exon	NM_172229	exon 2 of 9	Protein_coding	NM_172229	ENSG00000131650	KREMEN2
chr17_63842476_-	promoter-TSS (NM_001330439)	promoter-TSS	NM_001330439	NA	Protein_coding	NM_001330439	ENSG00000108604	SMARCD2
chr19_3029252_-	promoter-TSS (NM_003260)	promoter-TSS	NM_003260	NA	Protein_coding	NM_003260	ENSG00000065717	TLE2
chr1_215567471_+	5' UTR (NM_016121, exon 1 of 18)	5' UTR	NM_016121	exon 1 of 18	Protein_coding	NM_016121	ENSG00000136636	KCTD3
chr14_21070277_+	promoter-TSS (NM_001278529)	promoter-TSS	NM_001278529	NA	Protein_coding	NM_001278529	ENSG00000165801	ARHGEF40
chr19_13118301_+	promoter-TSS (NM_052876)	promoter-TSS	NM_052876	NA	Protein_coding	NM_052876	ENSG00000160877	NACC1
chr9_38069210_-	promoter-TSS (NM_003028)	promoter-TSS	NM_003028	NA	Protein_coding	NM_003028	ENSG00000107338	SHB
chr18_12657946_-	promoter-TSS (NM_147163)	promoter-TSS	NM_147163	NA	Protein_coding	NM_147163	ENSG00000128789	PSMG2
chr1_939304_+	exon (NM_152486, exon 7 of 14)	exon	NM_152486	exon 7 of 14	Protein_coding	NM_152486	ENSG00000187634	SAMD11
chr19_55675255_+	promoter-TSS (NM_001130072)	promoter-TSS	NM_001130072	NA	Protein_coding	NM_001130072	ENSG00000063245	EPN1
chr4_83012802_-	5' UTR (NM_001115007, exon 1 of 13)	5' UTR	NM_001115007	exon 1 of 13	Protein_coding	NM_001115007	ENSG00000189308	LIN54
chr11_126263805_-	TTS (NM_001330446)	TTS	NM_001330446	NA	Protein_coding	NM_001330446	ENSG00000197798	FAM118B
chr19_49640021_-	exon (NM_006270, exon 1 of 6)	exon	NM_006270	exon 1 of 6	Protein_coding	NM_006270	ENSG00000126458	RRAS
chr1_31938150_-	promoter-TSS (NM_001369859)	promoter-TSS	NM_001369859	NA	Protein_coding	NM_001369859	ENSG00000184007	PTP4A2
chr2_10448303_-	promoter-TSS (NM_001287188)	promoter-TSS	NM_001287188	NA	Protein_coding	NM_001287188	ENSG00000115758	ODC1
chr11_70203442_+	5' UTR (NM_003824, exon 1 of 2)	5' UTR	NM_003824	exon 1 of 2	Protein_coding	NM_003824	ENSG00000168040	FADD
chr1_46198351_-	promoter-TSS (NM_017739)	promoter-TSS	NM_017739	NA	Protein_coding	NM_017739	ENSG00000085998	POMGNT1
chr19_54174130_-	promoter-TSS (NM_001145303)	promoter-TSS	NM_001145303	NA	Protein_coding	NM_001145303	ENSG00000167608	TMC4
chr19_1432636_+	exon (NM_018959, exon 11 of 12)	exon	NM_018959	exon 11 of 12	Protein_coding	NM_018959	ENSG00000071626	DAZAP1
chr3_124887056_-	5' UTR (NM_002213, exon 1 of 15)	5' UTR	NM_002213	exon 1 of 15	Protein_coding	NM_002213	ENSG00000082781	ITGB5
chr19_38305443_-	TTS (NM_033520)	TTS	NM_033520	NA	Protein_coding	NM_033520	ENSG00000167644	C19orf33
chr10_132538011_+	5' UTR (NM_005539, exon 1 of 16)	5' UTR	NM_005539	exon 1 of 16	Protein_coding	NM_005539	ENSG00000068383	INPP5A
chr7_29989812_-	promoter-TSS (NM_001145515)	promoter-TSS	NM_001145515	NA	Protein_coding	NM_001145515	ENSG00000136193	SCRN1
chr6_31794843_-	exon (NM_006295, exon 2 of 30).3	exon	NM_006295	exon 2 of 30.3	Protein_coding	NM_006295	ENSG00000204394	VARS1
chr19_46746264_-	exon (NM_013403, exon 1 of 18)	exon	NM_013403	exon 1 of 18	Protein_coding	NM_013403	ENSG00000090372	STRN4
chr6_31627162_+	exon (NM_004638, exon 11 of 31).5	exon	NM_004638	exon 11 of 31.5	Protein_coding	NM_004638	ENSG00000204469	PRRC2A
chr5_178131282_+	5' UTR (NM_022762, exon 2 of 11)	5' UTR	NM_022762	exon 2 of 11	Protein_coding	NM_022762	ENSG00000145916	RMND5B
chr8_144291776_+	promoter-TSS (NM_015201)	promoter-TSS	NM_015201	NA	Protein_coding	NM_015201	ENSG00000261236	BOP1
chr1_35192339_-	non-coding (NR_136702, exon 1 of 12)	non-coding	NR_136702	exon 1 of 12	Non_coding	NR_136702	ENSG00000116560	SFPQ
chr16_66943940_+	exon (NM_001365405, exon 12 of 12)	exon	NM_001365405	exon 12 of 12	Protein_coding	NM_001365405	ENSG00000172831	CES2
chr16_2975463_-	exon (NM_004203, exon 4 of 9)	exon	NM_004203	exon 4 of 9	Protein_coding	NM_004203	ENSG00000127564	PKMYT1
chr1_53946535_+	promoter-TSS (NR_133633)	promoter-TSS	NR_133633	NA	Non_coding	NR_133633	ENSG00000081870	HSPB11
chr19_2807681_+	exon (NM_003249, exon 8 of 13)	exon	NM_003249	exon 8 of 13	Protein_coding	NM_003249	ENSG00000172009	THOP1
chr16_5071987_+	promoter-TSS (NM_001330504)	promoter-TSS	NM_001330504	NA	Protein_coding	NM_001330504	ENSG00000033011	ALG1
chr19_41352857_-	exon (NM_000660, exon 1 of 7)	exon	NM_000660	exon 1 of 7	Protein_coding	NM_000660	ENSG00000105329	TGFB1
chr14_104755653_+	exon (NM_006427, exon 2 of 4)	exon	NM_006427	exon 2 of 4	Protein_coding	NM_006427	ENSG00000184990	SIVA1
chr21_33230150_+	5' UTR (NM_001289126, exon 1 of 8)	5' UTR	NM_001289126	exon 1 of 8	Protein_coding	NM_001289126	ENSG00000159110	IFNAR2
chr17_80394734_+	3' UTR (NM_001256071, exon 68 of 68)	3' UTR	NM_001256071	exon 68 of 68	Protein_coding	NM_001256071	ENSG00000173821	RNF213
chr9_136808092_+	TTS (NM_001039374)	TTS	NM_001039374	NA	Protein_coding	NM_001039374	ENSG00000213213	CCDC183
chr19_12792266_+	exon (NM_002229, exon 1 of 1)	exon	NM_002229	exon 1 of 1	Protein_coding	NM_002229	ENSG00000171223	JUNB
chr5_150374277_+	exon (NM_001195141, exon 8 of 26)	exon	NM_001195141	exon 8 of 26	Protein_coding	NM_001195141	ENSG00000070814	TCOF1
chr16_67538704_+	exon (NM_001193524, exon 3 of 22)	exon	NM_001193524	exon 3 of 22	Protein_coding	NM_001193524	ENSG00000039523	RIPOR1
chr19_10467474_+	exon (NM_001111308, exon 15 of 15)	exon	NM_001111308	exon 15 of 15	Protein_coding	NM_001111308	ENSG00000065989	PDE4A
chr4_1737612_+	exon (NM_006342, exon 10 of 16)	exon	NM_006342	exon 10 of 16	Protein_coding	NM_006342	ENSG00000013810	TACC3
chr14_102509744_-	promoter-TSS (NM_001348651)	promoter-TSS	NM_001348651	NA	Protein_coding	NM_001348651	ENSG00000156381	ANKRD9
chr3_150762896_-	5' UTR (NM_005067, exon 1 of 2)	5' UTR	NM_005067	exon 1 of 2	Protein_coding	NM_005067	ENSG00000181788	SIAH2
chr16_31117791_+	exon (NM_182958, exon 1 of 10)	exon	NM_182958	exon 1 of 10	Protein_coding	NM_182958	ENSG00000103510	KAT8
chr1_154963148_-	TTS (NM_001321726)	TTS	NM_001321726	NA	Protein_coding	NM_001321726	ENSG00000271380	LOC101928120
chr16_11915916_-	promoter-TSS (NM_001130006)	promoter-TSS	NM_001130006	NA	Protein_coding	NM_001130006	ENSG00000103342	GSPT1
chr6_167951912_+	exon (NM_001366319, exon 29 of 33)	exon	NM_001366319	exon 29 of 33	Protein_coding	NM_001366319	ENSG00000130396	AFDN
chr14_102509737_-	promoter-TSS (NM_001348651)	promoter-TSS	NM_001348651	NA	Protein_coding	NM_001348651	ENSG00000156381	ANKRD9
chr22_31489713_-	promoter-TSS (NM_001164501)	promoter-TSS	NM_001164501	NA	Protein_coding	NM_001164501	ENSG00000184708	EIF4ENIF1
chr19_33373743_+	promoter-TSS (NM_001252296)	promoter-TSS	NM_001252296	NA	Protein_coding	NM_001252296	ENSG00000153879	CEBPG
chr11_62653256_-	promoter-TSS (NM_030628)	promoter-TSS	NM_030628	NA	Protein_coding	NM_030628	ENSG00000185085	INTS5
chrX_100833455_+	exon (NM_001325, exon 11 of 14)	exon	NM_001325	exon 11 of 14	Protein_coding	NM_001325	ENSG00000101811	CSTF2
chr14_81204073_-	exon (NM_001278940, exon 4 of 10)	exon	NM_001278940	exon 4 of 10	Protein_coding	NM_001278940	ENSG00000165417	GTF2A1
chr4_102827437_-	promoter-TSS (NR_131186)	promoter-TSS	NR_131186	NA	Non_coding	NR_131186	ENSG00000246560	UBE2D3-AS1
chr10_70404227_+	promoter-TSS (NM_004096)	promoter-TSS	NM_004096	NA	Protein_coding	NM_004096	ENSG00000148730	EIF4EBP2
chr1_53946533_+	promoter-TSS (NR_133633)	promoter-TSS	NR_133633	NA	Non_coding	NR_133633	ENSG00000081870	HSPB11
chr8_97775875_+	promoter-TSS (NM_018407)	promoter-TSS	NM_018407	NA	Protein_coding	NM_018407	ENSG00000104341	LAPTM4B
chr22_22508708_-	promoter-TSS (NR_130642)	promoter-TSS	NR_130642	NA	Non_coding	NR_130642	ENSG00000275004	ZNF280B
chr22_43133052_-	exon (NM_173467, exon 4 of 4)	exon	NM_173467	exon 4 of 4	Protein_coding	NM_173467	ENSG00000100294	MCAT
chr6_87701966_-	5' UTR (NM_018064, exon 1 of 5)	5' UTR	NM_018064	exon 1 of 5	Protein_coding	NM_018064	ENSG00000135334	AKIRIN2
chr11_64804729_-	exon (NM_130801, exon 10 of 10)	exon	NM_130801	exon 10 of 10	Protein_coding	NM_130801	ENSG00000133895	MEN1
chr10_91410404_+	non-coding (NR_104291, exon 1 of 21)	non-coding	NR_104291	exon 1 of 21	Non_coding	NR_104291	ENSG00000165338	HECTD2
chr5_150374219_+	exon (NM_001195141, exon 8 of 26)	exon	NM_001195141	exon 8 of 26	Protein_coding	NM_001195141	ENSG00000070814	TCOF1
chr3_50359109_-	5' UTR (NM_007024, exon 1 of 2)	5' UTR	NM_007024	exon 1 of 2	Protein_coding	NM_007024	ENSG00000126062	TMEM115
chr19_13118331_+	promoter-TSS (NM_052876)	promoter-TSS	NM_052876	NA	Protein_coding	NM_052876	ENSG00000160877	NACC1
chr16_11915922_-	promoter-TSS (NM_001130006)	promoter-TSS	NM_001130006	NA	Protein_coding	NM_001130006	ENSG00000103342	GSPT1
chr1_156743366_-	non-coding (NR_135008, exon 7 of 7)	non-coding	NR_135008	exon 7 of 7	Non_coding	NR_135008	ENSG00000143321	HDGF
chr11_67284982_+	exon (NM_001619, exon 19 of 21)	exon	NM_001619	exon 19 of 21	Protein_coding	NM_001619	ENSG00000173020	GRK2
chr17_48576600_-	3' UTR (NM_024015, exon 2 of 2)	3' UTR	NM_024015	exon 2 of 2	Protein_coding	NM_024015	ENSG00000182742	HOXB4
chr17_42404511_-	3' UTR (NM_012232, exon 2 of 2)	3' UTR	NM_012232	exon 2 of 2	Protein_coding	NM_012232	ENSG00000177469	CAVIN1
chr19_18434259_+	TTS (NM_016368)	TTS	NM_016368	NA	Protein_coding	NM_016368	ENSG00000105655	ISYNA1
chr1_167920012_-	exon (NM_015415, exon 5 of 6)	exon	NM_015415	exon 5 of 6	Protein_coding	NM_015415	ENSG00000143158	MPC2
chr2_38602456_-	exon (NM_001142650, exon 2 of 14)	exon	NM_001142650	exon 2 of 14	Protein_coding	NM_001142650	ENSG00000143889	HNRNPLL
chr16_4513017_-	exon (NM_013399, exon 5 of 6)	exon	NM_013399	exon 5 of 6	Protein_coding	NM_013399	ENSG00000089486	CDIP1
chr19_41353783_-	TTS (NM_030578)	TTS	NM_030578	NA	Protein_coding	NM_030578	ENSG00000123810	B9D2
chr5_179733077_+	5' UTR (NM_014757, exon 1 of 5).2	5' UTR	NM_014757	exon 1 of 5.2	Protein_coding	NM_014757	ENSG00000161021	MAML1
chr6_73653988_-	promoter-TSS (NM_012434)	promoter-TSS	NM_012434	NA	Protein_coding	NM_012434	ENSG00000119899	SLC17A5
chr3_185586396_+	5' UTR (NM_021627, exon 1 of 17)	5' UTR	NM_021627	exon 1 of 17	Protein_coding	NM_021627	ENSG00000163904	SENP2
chr19_18281526_-	promoter-TSS (NM_001286968)	promoter-TSS	NM_001286968	NA	Protein_coding	NM_001286968	ENSG00000130522	JUND
chr14_49621107_+	promoter-TSS (NM_001001)	promoter-TSS	NM_001001	NA	Protein_coding	NM_001001	ENSG00000165502	RPL36AL
chr19_49640029_-	exon (NM_006270, exon 1 of 6)	exon	NM_006270	exon 1 of 6	Protein_coding	NM_006270	ENSG00000126458	RRAS
chr14_22872051_+	5' UTR (NM_014045, exon 1 of 7)	5' UTR	NM_014045	exon 1 of 7	Protein_coding	NM_014045	ENSG00000197324	LRP10
chr16_57110783_+	exon (NM_152727, exon 2 of 16)	exon	NM_152727	exon 2 of 16	Protein_coding	NM_152727	ENSG00000140848	CPNE2
chr7_73557583_-	promoter-TSS (NR_036682)	promoter-TSS	NR_036682	NA	Non_coding	NR_036682	ENSG00000106635	BCL7B
chr9_129178070_-	5' UTR (NM_203434, exon 1 of 1)	5' UTR	NM_203434	exon 1 of 1	Protein_coding	NM_203434	ENSG00000188483	IER5L
chr19_1827639_-	exon (NM_020695, exon 2 of 16)	exon	NM_020695	exon 2 of 16	Protein_coding	NM_020695	ENSG00000079313	REXO1
chr3_51958146_-	TTS (NM_080865)	TTS	NM_080865	NA	Protein_coding	NM_080865	ENSG00000180929	GPR62
chr4_1011875_+	promoter-TSS (NM_001004358)	promoter-TSS	NM_001004358	NA	Protein_coding	NM_001004358	ENSG00000127418	FGFRL1
chr3_129315238_-	3' UTR (NM_006026, exon 1 of 1)	3' UTR	NM_006026	exon 1 of 1	Protein_coding	NM_006026	ENSG00000184897	H1-10
chr7_100868799_+	TTS (NR_106935)	TTS	NR_106935	NA	Non_coding	NR_106935	ENSG00000283821	MIR6875
chr19_5711936_-	exon (NM_004793, exon 4 of 18)	exon	NM_004793	exon 4 of 18	Protein_coding	NM_004793	ENSG00000196365	LONP1
chr19_2429491_-	3' UTR (NM_032737, exon 12 of 12)	3' UTR	NM_032737	exon 12 of 12	Protein_coding	NM_032737	ENSG00000176619	LMNB2
chr6_38703024_-	exon (NM_006708, exon 1 of 6)	exon	NM_006708	exon 1 of 6	Protein_coding	NM_006708	ENSG00000124767	GLO1
chr12_27244281_+	promoter-TSS (NM_015000)	promoter-TSS	NM_015000	NA	Protein_coding	NM_015000	ENSG00000211455	STK38L
chr1_35192469_-	non-coding (NR_136702, exon 1 of 12)	non-coding	NR_136702	exon 1 of 12	Non_coding	NR_136702	ENSG00000116560	SFPQ
chr10_103350865_-	exon (NM_032154, exon 1 of 7)	exon	NM_032154	exon 1 of 7	Protein_coding	NM_032154	ENSG00000156374	PCGF6
chr19_58575544_+	TTS (NR_027334)	TTS	NR_027334	NA	Non_coding	NR_027334	ENSG00000267858	MZF1-AS1
chr8_98041823_-	TTS (NM_000989)	TTS	NM_000989	NA	Protein_coding	NM_000989	ENSG00000156482	RPL30
chr17_82752227_+	exon (NM_005993, exon 1 of 39)	exon	NM_005993	exon 1 of 39	Protein_coding	NM_005993	ENSG00000141556	TBCD
chr17_81512803_-	promoter-TSS (NM_001614)	promoter-TSS	NM_001614	NA	Protein_coding	NM_001614	ENSG00000184009	ACTG1
chr12_6770458_+	3' UTR (NM_001330333, exon 5 of 5)	3' UTR	NM_001330333	exon 5 of 5	Protein_coding	NM_001330333	ENSG00000159335	PTMS
chr14_49621246_+	promoter-TSS (NM_001001)	promoter-TSS	NM_001001	NA	Protein_coding	NM_001001	ENSG00000165502	RPL36AL
chr7_74083942_+	5' UTR (NM_002314, exon 1 of 16)	5' UTR	NM_002314	exon 1 of 16	Protein_coding	NM_002314	ENSG00000106683	LIMK1
chr11_65572849_+	TTS (NM_006396)	TTS	NM_006396	NA	Protein_coding	NM_006396	ENSG00000173465	ZNRD2
chr19_1827640_-	exon (NM_020695, exon 2 of 16)	exon	NM_020695	exon 2 of 16	Protein_coding	NM_020695	ENSG00000079313	REXO1
chr3_14947424_-	promoter-TSS (NM_001291694)	promoter-TSS	NM_001291694	NA	Protein_coding	NM_001291694	ENSG00000177463	NR2C2
chr16_30927910_+	exon (NM_001099784, exon 5 of 11)	exon	NM_001099784	exon 5 of 11	Protein_coding	NM_001099784	ENSG00000099364	FBXL19
chr3_100709636_+	promoter-TSS (NM_001195478)	promoter-TSS	NM_001195478	NA	Protein_coding	NM_001195478	ENSG00000114354	TFG
chr13_113584803_+	promoter-TSS (NM_007111)	promoter-TSS	NM_007111	NA	Protein_coding	NM_007111	ENSG00000198176	TFDP1
chr1_29230864_-	promoter-TSS (NM_001024732)	promoter-TSS	NM_001024732	NA	Protein_coding	NM_001024732	ENSG00000116353	MECR
chrX_149505280_-	promoter-TSS (NM_000202)	promoter-TSS	NM_000202	NA	Protein_coding	NM_000202	ENSG00000010404	IDS
chr2_85327041_-	exon (NM_006464, exon 2 of 4)	exon	NM_006464	exon 2 of 4	Protein_coding	NM_006464	ENSG00000152291	TGOLN2
chr16_57110769_+	exon (NM_152727, exon 2 of 16)	exon	NM_152727	exon 2 of 16	Protein_coding	NM_152727	ENSG00000140848	CPNE2
chrX_136497352_+	promoter-TSS (NM_014500)	promoter-TSS	NM_014500	NA	Protein_coding	NM_014500	ENSG00000102241	HTATSF1
chr3_150762892_-	5' UTR (NM_005067, exon 1 of 2)	5' UTR	NM_005067	exon 1 of 2	Protein_coding	NM_005067	ENSG00000181788	SIAH2
chr2_23940581_+	5' UTR (NM_181713, exon 1 of 7)	5' UTR	NM_181713	exon 1 of 7	Protein_coding	NM_181713	ENSG00000173960	UBXN2A
chr12_113164143_-	exon (NM_024072, exon 15 of 20)	exon	NM_024072	exon 15 of 20	Protein_coding	NM_024072	ENSG00000123064	DDX54
chr6_31355330_-	promoter-TSS (NR_106951)	promoter-TSS	NR_106951	NA	Non_coding	NR_106951	ENSG00000277402	MIR6891
chr16_31109281_+	exon (NM_001271926, exon 2 of 10)	exon	NM_001271926	exon 2 of 10	Protein_coding	NM_001271926	ENSG00000103507	BCKDK
chr19_18280918_-	exon (NM_001286968, exon 1 of 1)	exon	NM_001286968	exon 1 of 1	Protein_coding	NM_001286968	ENSG00000130522	JUND
chr1_28736848_+	promoter-TSS (NM_016258)	promoter-TSS	NM_016258	NA	Protein_coding	NM_016258	ENSG00000198492	YTHDF2
chr16_2967119_+	exon (NM_172229, exon 6 of 9)	exon	NM_172229	exon 6 of 9	Protein_coding	NM_172229	ENSG00000131650	KREMEN2
chr17_2690299_-	3' UTR (NM_015229, exon 26 of 26)	3' UTR	NM_015229	exon 26 of 26	Protein_coding	NM_015229	ENSG00000132361	CLUH
chr16_30397994_+	exon (NM_001324494, exon 2 of 2)	exon	NM_001324494	exon 2 of 2	Protein_coding	NM_001324494	ENSG00000180035	ZNF48
chr11_69087969_+	3' UTR (NM_139075, exon 25 of 25)	3' UTR	NM_139075	exon 25 of 25	Protein_coding	NM_139075	ENSG00000162341	TPCN2
chr20_2652628_+	promoter-TSS (NR_027700)	promoter-TSS	NR_027700	NA	Non_coding	NR_027700	ENSG00000101361	NOP56
chr5_34929790_+	5' UTR (NM_001348420, exon 1 of 12)	5' UTR	NM_001348420	exon 1 of 12	Protein_coding	NM_001348420	ENSG00000168724	DNAJC21
chr11_120211163_+	5' UTR (NM_178507, exon 1 of 4)	5' UTR	NM_178507	exon 1 of 4	Protein_coding	NM_178507	ENSG00000184232	OAF
chr1_3780451_-	3' UTR (NM_020710, exon 7 of 7)	3' UTR	NM_020710	exon 7 of 7	Protein_coding	NM_020710	ENSG00000130764	LRRC47
chr2_32064169_+	exon (NM_199436, exon 1 of 16)	exon	NM_199436	exon 1 of 16	Protein_coding	NM_199436	ENSG00000021574	SPAST
chr17_7312053_+	TTS (NM_004489)	TTS	NM_004489	NA	Protein_coding	NM_004489	ENSG00000132522	GPS2
chr7_151134564_+	exon (NM_001350102, exon 11 of 16)	exon	NM_001350102	exon 11 of 16	Protein_coding	NM_001350102	ENSG00000133612	AGAP3
chr1_17438423_-	exon (NM_018715, exon 2 of 13)	exon	NM_018715	exon 2 of 13	Protein_coding	NM_018715	ENSG00000179051	RCC2
chr11_14358921_-	promoter-TSS (NM_001177315)	promoter-TSS	NM_001177315	NA	Protein_coding	NM_001177315	ENSG00000133818	RRAS2
chr10_96586904_-	5' UTR (NM_020123, exon 1 of 15)	5' UTR	NM_020123	exon 1 of 15	Protein_coding	NM_020123	ENSG00000077147	TM9SF3
chr19_42248854_-	exon (NM_006494, exon 4 of 4)	exon	NM_006494	exon 4 of 4	Protein_coding	NM_006494	ENSG00000105722	ERF
chr16_30571052_-	exon (NM_001024683, exon 2 of 3)	exon	NM_001024683	exon 2 of 3	Protein_coding	NM_001024683	ENSG00000229809	ZNF688
chr17_82085680_-	exon (NM_004104, exon 23 of 43)	exon	NM_004104	exon 23 of 43	Protein_coding	NM_004104	ENSG00000169710	FASN
chr6_159762002_+	promoter-TSS (NM_001303253)	promoter-TSS	NM_001303253	NA	Protein_coding	NM_001303253	ENSG00000120437	ACAT2
chr16_730624_-	TTS (NM_001323636)	TTS	NM_001323636	NA	Protein_coding	NM_001323636	ENSG00000103253	HAGHL
chr16_50368861_-	5' UTR (NM_001173984, exon 1 of 17)	5' UTR	NM_001173984	exon 1 of 17	Protein_coding	NM_001173984	ENSG00000166164	BRD7
chr17_42128685_-	exon (NM_001252039, exon 4 of 7)	exon	NM_001252039	exon 4 of 7	Protein_coding	NM_001252039	ENSG00000108774	RAB5C
chr16_29985419_+	exon (NM_016151, exon 14 of 16)	exon	NM_016151	exon 14 of 16	Protein_coding	NM_016151	ENSG00000149930	TAOK2
chr12_130839154_-	promoter-TSS (NM_001980)	promoter-TSS	NM_001980	NA	Protein_coding	NM_001980	ENSG00000111450	STX2
chr16_30352972_-	3' UTR (NM_006110, exon 7 of 7)	3' UTR	NM_006110	exon 7 of 7	Protein_coding	NM_006110	ENSG00000169217	CD2BP2
chr17_42128706_-	exon (NM_001252039, exon 4 of 7)	exon	NM_001252039	exon 4 of 7	Protein_coding	NM_001252039	ENSG00000108774	RAB5C
chr19_42248853_-	exon (NM_006494, exon 4 of 4)	exon	NM_006494	exon 4 of 4	Protein_coding	NM_006494	ENSG00000105722	ERF
chr16_70251404_-	TTS (NM_001605)	TTS	NM_001605	NA	Protein_coding	NM_001605	ENSG00000090861	AARS1
chr3_39408706_+	TTS (NR_002325)	TTS	NR_002325	NA	Non_coding	NR_002325	ENSG00000206760	SNORA6
chr14_49768225_+	promoter-TSS (NM_014315)	promoter-TSS	NM_014315	NA	Protein_coding	NM_014315	ENSG00000165516	KLHDC2
chr20_38089838_+	exon (NM_021215, exon 7 of 7)	exon	NM_021215	exon 7 of 7	Protein_coding	NM_021215	ENSG00000101413	RPRD1B
chr15_58595820_-	3' UTR (NM_001110, exon 16 of 16)	3' UTR	NM_001110	exon 16 of 16	Protein_coding	NM_001110	ENSG00000137845	ADAM10
chr19_16076458_+	promoter-TSS (NM_001367837)	promoter-TSS	NM_001367837	NA	Protein_coding	NM_001367837	ENSG00000167460	TPM4
chrX_47650497_-	5' UTR (NM_001114123, exon 1 of 7)	5' UTR	NM_001114123	exon 1 of 7	Protein_coding	NM_001114123	ENSG00000126767	ELK1
chr7_1028333_-	promoter-TSS (NR_156697)	promoter-TSS	NR_156697	NA	Non_coding	NR_156697	ENSG00000146540	C7orf50
chr16_30005633_+	non-coding (NR_104089, exon 11 of 11)	non-coding	NR_104089	exon 11 of 11	Non_coding	NR_104089	ENSG00000149927	DOC2A
chr1_92299103_+	promoter-TSS (NM_001319683)	promoter-TSS	NM_001319683	NA	Protein_coding	NM_001319683	ENSG00000174842	GLMN
chr11_62825105_-	exon (NM_001244666, exon 8 of 11)	exon	NM_001244666	exon 8 of 11	Protein_coding	NM_001244666	ENSG00000162236	STX5
chr1_16458864_+	exon (NM_001145278, exon 8 of 8)	exon	NM_001145278	exon 8 of 8	Protein_coding	NM_001145278	ENSG00000157191	NECAP2
chr17_28573911_-	exon (NM_005165, exon 8 of 9)	exon	NM_005165	exon 8 of 9	Protein_coding	NM_005165	ENSG00000109107	ALDOC
chr8_81732595_+	5' UTR (NM_152284, exon 1 of 5)	5' UTR	NM_152284	exon 1 of 5	Protein_coding	NM_152284	ENSG00000164695	CHMP4C
chrX_54809894_+	exon (NM_177433, exon 3 of 13)	exon	NM_177433	exon 3 of 13	Protein_coding	NM_177433	ENSG00000102316	MAGED2
chr22_50261568_-	5' UTR (NM_001303252, exon 1 of 11)	5' UTR	NM_001303252	exon 1 of 11	Protein_coding	NM_001303252	ENSG00000188130	MAPK12
chr12_57516566_+	TTS (NM_001195054)	TTS	NM_001195054	NA	Protein_coding	NM_001195054	ENSG00000175197	DDIT3
chr3_52050789_-	3' UTR (NM_001947, exon 3 of 3)	3' UTR	NM_001947	exon 3 of 3	Protein_coding	NM_001947	ENSG00000164086	DUSP7
chr19_41353807_-	TTS (NM_030578)	TTS	NM_030578	NA	Protein_coding	NM_030578	ENSG00000123810	B9D2
chr12_42144482_-	exon (NM_001099650, exon 1 of 7)	exon	NM_001099650	exon 1 of 7	Protein_coding	NM_001099650	ENSG00000151233	GXYLT1
chr14_103699427_-	exon (NM_001100118, exon 7 of 9)	exon	NM_001100118	exon 7 of 9	Protein_coding	NM_001100118	ENSG00000126215	XRCC3
chr19_46720579_-	3' UTR (NM_013403, exon 17 of 18)	3' UTR	NM_013403	exon 17 of 18	Protein_coding	NM_013403	ENSG00000090372	STRN4
chr3_150583885_+	exon (NM_001319046, exon 14 of 14)	exon	NM_001319046	exon 14 of 14	Protein_coding	NM_001319046	ENSG00000144895	EIF2A
chr14_104755745_+	exon (NM_006427, exon 2 of 4)	exon	NM_006427	exon 2 of 4	Protein_coding	NM_006427	ENSG00000184990	SIVA1
chr12_14786582_-	3' UTR (NM_016312, exon 12 of 12)	3' UTR	NM_016312	exon 12 of 12	Protein_coding	NM_016312	ENSG00000084463	WBP11
chr1_35192463_-	non-coding (NR_136702, exon 1 of 12)	non-coding	NR_136702	exon 1 of 12	Non_coding	NR_136702	ENSG00000116560	SFPQ
chr17_28744082_+	promoter-TSS (NM_004295)	promoter-TSS	NM_004295	NA	Protein_coding	NM_004295	ENSG00000076604	TRAF4
chr8_30082939_-	exon (NM_016127, exon 1 of 6)	exon	NM_016127	exon 1 of 6	Protein_coding	NM_016127	ENSG00000133872	SARAF
chr17_81868978_-	exon (NM_001301243, exon 5 of 5)	exon	NM_001301243	exon 5 of 5	Protein_coding	NM_001301243	ENSG00000141522	ARHGDIA
chr1_176206811_-	exon (NM_001001740, exon 1 of 19)	exon	NM_001001740	exon 1 of 19	Protein_coding	NM_001001740	ENSG00000143207	COP1
chr8_47738130_-	promoter-TSS (NM_005195)	promoter-TSS	NM_005195	NA	Protein_coding	NM_005195	ENSG00000221869	CEBPD
chr4_2064507_+	3' UTR (NM_178557, exon 3 of 3)	3' UTR	NM_178557	exon 3 of 3	Protein_coding	NM_178557	ENSG00000185818	NAT8L
chr20_3786560_-	promoter-TSS (NM_001287518)	promoter-TSS	NM_001287518	NA	Protein_coding	NM_001287518	ENSG00000101224	CDC25B
chr1_29230866_-	promoter-TSS (NM_001024732)	promoter-TSS	NM_001024732	NA	Protein_coding	NM_001024732	ENSG00000116353	MECR
chr19_13118361_+	promoter-TSS (NM_052876)	promoter-TSS	NM_052876	NA	Protein_coding	NM_052876	ENSG00000160877	NACC1
chr20_63740459_+	exon (NM_020062, exon 2 of 8)	exon	NM_020062	exon 2 of 8	Protein_coding	NM_020062	ENSG00000125520	SLC2A4RG
chr3_14947246_-	promoter-TSS (NM_001291694)	promoter-TSS	NM_001291694	NA	Protein_coding	NM_001291694	ENSG00000177463	NR2C2
chr16_67538700_+	exon (NM_001193524, exon 3 of 22)	exon	NM_001193524	exon 3 of 22	Protein_coding	NM_001193524	ENSG00000039523	RIPOR1
chr17_50150281_-	exon (NM_032595, exon 1 of 10)	exon	NM_032595	exon 1 of 10	Protein_coding	NM_032595	ENSG00000108819	PPP1R9B
chr11_66284728_-	TTS (NR_073078)	TTS	NR_073078	NA	Non_coding	NR_073078	ENSG00000174871	CNIH2
chr16_5071945_+	promoter-TSS (NM_001330504)	promoter-TSS	NM_001330504	NA	Protein_coding	NM_001330504	ENSG00000033011	ALG1
chr17_3663565_-	TTS (NM_004937)	TTS	NM_004937	NA	Protein_coding	NM_004937	ENSG00000040531	CTNS
chr7_726758_+	promoter-TSS (NM_017802)	promoter-TSS	NM_017802	NA	Protein_coding	NM_017802	ENSG00000164818	DNAAF5
chr16_70800954_-	5' UTR (NM_018052, exon 1 of 19)	5' UTR	NM_018052	exon 1 of 19	Protein_coding	NM_018052	ENSG00000103043	VAC14
chr3_184155465_+	promoter-TSS (NM_004423)	promoter-TSS	NM_004423	NA	Protein_coding	NM_004423	ENSG00000161202	DVL3
chr1_167722041_+	promoter-TSS (NM_003953)	promoter-TSS	NM_003953	NA	Protein_coding	NM_003953	ENSG00000197965	MPZL1
chr14_61795056_+	3' UTR (NM_003082, exon 10 of 10)	3' UTR	NM_003082	exon 10 of 10	Protein_coding	NM_003082	ENSG00000023608	SNAPC1
chr13_27665948_+	exon (NM_001206559, exon 3 of 3)	exon	NM_001206559	exon 3 of 3	Protein_coding	NM_001206559	ENSG00000186184	POLR1D
chr8_144291792_+	promoter-TSS (NM_015201)	promoter-TSS	NM_015201	NA	Protein_coding	NM_015201	ENSG00000261236	BOP1
chr8_97775878_+	promoter-TSS (NM_018407)	promoter-TSS	NM_018407	NA	Protein_coding	NM_018407	ENSG00000104341	LAPTM4B
chr4_109730009_-	promoter-TSS (NM_030821)	promoter-TSS	NM_030821	NA	Protein_coding	NM_030821	ENSG00000123739	PLA2G12A
chr17_78995204_-	exon (NM_001159773, exon 4 of 5)	exon	NM_001159773	exon 4 of 5	Protein_coding	NM_001159773	ENSG00000171302	CANT1
chr2_219543503_-	promoter-TSS (NM_001195731)	promoter-TSS	NM_001195731	NA	Protein_coding	NM_001195731	ENSG00000123989	CHPF
chr8_124486676_+	exon (NM_007218, exon 2 of 2)	exon	NM_007218	exon 2 of 2	Protein_coding	NM_007218	ENSG00000170881	RNF139
chr19_44846515_+	5' UTR (NM_002856, exon 1 of 6)	5' UTR	NM_002856	exon 1 of 6	Protein_coding	NM_002856	ENSG00000130202	NECTIN2
chr1_45570013_+	TTS (NM_001202413)	TTS	NM_001202413	NA	Protein_coding	NM_001202413	ENSG00000117448	AKR1A1
chrX_153688154_+	promoter-TSS (NM_001366975)	promoter-TSS	NM_001366975	NA	Protein_coding	NM_001366975	ENSG00000130822	PNCK
chr18_12657651_-	promoter-TSS (NM_001128627)	promoter-TSS	NM_001128627	NA	Protein_coding	NM_001128627	ENSG00000134278	SPIRE1
chr10_103368501_+	exon (NM_006951, exon 1 of 11)	exon	NM_006951	exon 1 of 11	Protein_coding	NM_006951	ENSG00000148835	TAF5
chr19_55407607_-	5' UTR (NM_014501, exon 1 of 4)	5' UTR	NM_014501	exon 1 of 4	Protein_coding	NM_014501	ENSG00000108106	UBE2S
chr8_144083264_+	exon (NM_003801, exon 2 of 12)	exon	NM_003801	exon 2 of 12	Protein_coding	NM_003801	ENSG00000197858	GPAA1
chr11_66284727_-	TTS (NR_073078)	TTS	NR_073078	NA	Non_coding	NR_073078	ENSG00000174871	CNIH2
chr19_50378195_+	exon (NM_007121, exon 5 of 10)	exon	NM_007121	exon 5 of 10	Protein_coding	NM_007121	ENSG00000131408	NR1H2
chr9_129178085_-	5' UTR (NM_203434, exon 1 of 1)	5' UTR	NM_203434	exon 1 of 1	Protein_coding	NM_203434	ENSG00000188483	IER5L
chr8_89902714_+	5' UTR (NM_001126111, exon 1 of 6)	5' UTR	NM_001126111	exon 1 of 6	Protein_coding	NM_001126111	ENSG00000164823	OSGIN2
chr1_29148665_-	exon (NM_005626, exon 6 of 6)	exon	NM_005626	exon 6 of 6	Protein_coding	NM_005626	ENSG00000116350	SRSF4
chr19_56121184_-	5' UTR (NM_001351682, exon 1 of 2)	5' UTR	NM_001351682	exon 1 of 2	Protein_coding	NM_001351682	ENSG00000142409	ZNF787
chr8_22245518_+	promoter-TSS (NR_029714)	promoter-TSS	NR_029714	NA	Non_coding	NR_029714	ENSG00000208037	MIR320A
chr11_208784_+	promoter-TSS (NR_106801)	promoter-TSS	NR_106801	NA	Non_coding	NR_106801	ENSG00000283920	MIR6743
chr19_5691813_+	TTS (NM_004793)	TTS	NM_004793	NA	Protein_coding	NM_004793	ENSG00000196365	LONP1
chr19_14206637_-	promoter-TSS (NM_014921)	promoter-TSS	NM_014921	NA	Protein_coding	NM_014921	ENSG00000072071	ADGRL1
chr1_156554325_-	exon (NM_178229, exon 13 of 38)	exon	NM_178229	exon 13 of 38	Protein_coding	NM_178229	ENSG00000183856	IQGAP3
chr5_132963542_-	promoter-TSS (NM_014423)	promoter-TSS	NM_014423	NA	Protein_coding	NM_014423	ENSG00000072364	AFF4
chr16_57245297_+	promoter-TSS (NM_012106)	promoter-TSS	NM_012106	NA	Protein_coding	NM_012106	ENSG00000102931	ARL2BP
chr1_108937242_-	exon (NM_001278202, exon 7 of 9)	exon	NM_001278202	exon 7 of 9	Protein_coding	NM_001278202	ENSG00000121940	CLCC1
chr19_17245237_-	5' UTR (NM_005234, exon 1 of 4)	5' UTR	NM_005234	exon 1 of 4	Protein_coding	NM_005234	ENSG00000160113	NR2F6
chr22_39319509_-	promoter-TSS (NR_002439)	promoter-TSS	NR_002439	NA	Non_coding	NR_002439	ENSG00000263764	SNORD43
chr19_32692066_+	exon (NM_001105570, exon 1 of 3)	exon	NM_001105570	exon 1 of 3	Protein_coding	NM_001105570	ENSG00000213965	NUDT19
chr14_68790037_-	exon (NM_004926, exon 2 of 2)	exon	NM_004926	exon 2 of 2	Protein_coding	NM_004926	ENSG00000185650	ZFP36L1
chr11_66070755_+	exon (NM_018026, exon 1 of 24)	exon	NM_018026	exon 1 of 24	Protein_coding	NM_018026	ENSG00000175115	PACS1
chr8_53881040_+	exon (NM_003702, exon 1 of 5)	exon	NM_003702	exon 1 of 5	Protein_coding	NM_003702	ENSG00000147509	RGS20
chr6_41930236_+	exon (NM_004053, exon 3 of 7)	exon	NM_004053	exon 3 of 7	Protein_coding	NM_004053	ENSG00000112578	BYSL
chr10_28533502_+	5' UTR (NM_016628, exon 1 of 14)	5' UTR	NM_016628	exon 1 of 14	Protein_coding	NM_016628	ENSG00000095787	WAC
chr14_31025914_-	promoter-TSS (NM_001254728)	promoter-TSS	NM_001254728	NA	Protein_coding	NM_001254728	ENSG00000100478	AP4S1
chr5_135034160_-	promoter-TSS (NM_002653)	promoter-TSS	NM_002653	NA	Protein_coding	NM_002653	ENSG00000069011	PITX1
chr3_49674427_+	promoter-TSS (NM_001640)	promoter-TSS	NM_001640	NA	Protein_coding	NM_001640	ENSG00000164062	APEH
chr19_18309697_-	exon (NM_001252129, exon 3 of 4)	exon	NM_001252129	exon 3 of 4	Protein_coding	NM_001252129	ENSG00000130520	LSM4
chrX_47219047_+	5' UTR (NM_006201, exon 1 of 16)	5' UTR	NM_006201	exon 1 of 16	Protein_coding	NM_006201	ENSG00000102225	CDK16
chr11_72238690_+	TTS (NM_005169)	TTS	NM_005169	NA	Protein_coding	NM_005169	ENSG00000165462	PHOX2A
chr15_88639415_+	exon (NM_001303237, exon 2 of 4)	exon	NM_001303237	exon 2 of 4	Protein_coding	NM_001303237	ENSG00000172183	ISG20
chr7_150371896_+	exon (NM_001099696, exon 2 of 2)	exon	NM_001099696	exon 2 of 2	Protein_coding	NM_001099696	ENSG00000214022	REPIN1
chr14_94051056_-	3' UTR (NM_020414, exon 9 of 9)	3' UTR	NM_020414	exon 9 of 9	Protein_coding	NM_020414	ENSG00000089737	DDX24
chr19_45522508_+	exon (NM_003370, exon 6 of 13)	exon	NM_003370	exon 6 of 13	Protein_coding	NM_003370	ENSG00000125753	VASP
chr20_43667218_+	5' UTR (NM_002466, exon 1 of 14)	5' UTR	NM_002466	exon 1 of 14	Protein_coding	NM_002466	ENSG00000101057	MYBL2
chr8_19817452_+	promoter-TSS (NM_018142)	promoter-TSS	NM_018142	NA	Protein_coding	NM_018142	ENSG00000104613	INTS10
chr20_297688_+	exon (NM_033089, exon 1 of 1)	exon	NM_033089	exon 1 of 1	Protein_coding	NM_033089	ENSG00000247315	ZCCHC3
chr17_81239431_+	promoter-TSS (NM_001363764)	promoter-TSS	NM_001363764	NA	Protein_coding	NM_001363764	ENSG00000167302	TEPSIN
chr3_63863810_-	promoter-TSS (NM_000333)	promoter-TSS	NM_000333	NA	Protein_coding	NM_000333	ENSG00000163635	ATXN7
chr19_4124021_-	5' UTR (NM_030662, exon 1 of 11)	5' UTR	NM_030662	exon 1 of 11	Protein_coding	NM_030662	ENSG00000126934	MAP2K2
chr18_49487152_-	promoter-TSS (NR_031720)	promoter-TSS	NR_031720	NA	Non_coding	NR_031720	ENSG00000284239	MIR1539
chr11_120211162_+	5' UTR (NM_178507, exon 1 of 4)	5' UTR	NM_178507	exon 1 of 4	Protein_coding	NM_178507	ENSG00000184232	OAF
chr19_46746398_-	promoter-TSS (NM_013403)	promoter-TSS	NM_013403	NA	Protein_coding	NM_013403	ENSG00000090372	STRN4
chr5_179837930_+	3' UTR (NM_001142299, exon 9 of 9).2	3' UTR	NM_001142299	exon 9 of 9.2	Protein_coding	NM_001142299	ENSG00000161011	SQSTM1
chr19_7519681_+	exon (NM_018083, exon 2 of 2)	exon	NM_018083	exon 2 of 2	Protein_coding	NM_018083	ENSG00000198816	ZNF358
chr1_154970579_-	5' UTR (NM_001130040, exon 1 of 12)	5' UTR	NM_001130040	exon 1 of 12	Protein_coding	NM_001130040	ENSG00000160691	SHC1
chr19_18161291_+	exon (NM_005027, exon 6 of 16)	exon	NM_005027	exon 6 of 16	Protein_coding	NM_005027	ENSG00000105647	PIK3R2
chr19_40576945_+	promoter-TSS (NM_138392)	promoter-TSS	NM_138392	NA	Protein_coding	NM_138392	ENSG00000160410	SHKBP1
chr11_65423421_+	non-coding (NR_028272, exon 1 of 1)	non-coding	NR_028272	exon 1 of 1	Non_coding	NR_028272	ENSG00000245532	NEAT1
chr22_43133053_-	exon (NM_173467, exon 4 of 4)	exon	NM_173467	exon 4 of 4	Protein_coding	NM_173467	ENSG00000100294	MCAT
chr12_121793623_-	promoter-TSS (NM_019034)	promoter-TSS	NM_019034	NA	Protein_coding	NM_019034	ENSG00000139725	RHOF
chr5_115841993_+	promoter-TSS (NM_001318094)	promoter-TSS	NM_001318094	NA	Protein_coding	NM_001318094	ENSG00000177879	AP3S1
chr16_67661002_+	promoter-TSS (NM_016948)	promoter-TSS	NM_016948	NA	Protein_coding	NM_016948	ENSG00000102981	PARD6A
chr11_18012967_-	promoter-TSS (NM_012139)	promoter-TSS	NM_012139	NA	Protein_coding	NM_012139	ENSG00000129158	SERGEF
chr17_4894060_+	exon (NM_170663, exon 22 of 32)	exon	NM_170663	exon 22 of 32	Protein_coding	NM_170663	ENSG00000141503	MINK1
chr17_17681666_+	5' UTR (NM_030665, exon 1 of 6)	5' UTR	NM_030665	exon 1 of 6	Protein_coding	NM_030665	ENSG00000108557	RAI1
chr2_15630848_+	exon (NM_004939, exon 26 of 26)	exon	NM_004939	exon 26 of 26	Protein_coding	NM_004939	ENSG00000079785	DDX1
chr5_177426813_+	5' UTR (NM_001364164, exon 1 of 15)	5' UTR	NM_001364164	exon 1 of 15	Protein_coding	NM_001364164	ENSG00000198055	GRK6
chr19_15432459_-	promoter-TSS (NM_001330395)	promoter-TSS	NM_001330395	NA	Protein_coding	NM_001330395	ENSG00000011451	WIZ
chr16_30655090_+	exon (NM_001320464, exon 8 of 12)	exon	NM_001320464	exon 8 of 12	Protein_coding	NM_001320464	ENSG00000156858	PRR14
chrX_47563012_+	exon (NM_001654, exon 2 of 16)	exon	NM_001654	exon 2 of 16	Protein_coding	NM_001654	ENSG00000078061	ARAF
chr12_124993770_+	5' UTR (NM_080626, exon 1 of 3)	5' UTR	NM_080626	exon 1 of 3	Protein_coding	NM_080626	ENSG00000184992	BRI3BP
chr2_3519423_-	exon (NM_018269, exon 1 of 4)	exon	NM_018269	exon 1 of 4	Protein_coding	NM_018269	ENSG00000182551	ADI1
chr17_2711624_-	promoter-TSS (NR_136412)	promoter-TSS	NR_136412	NA	Non_coding	NR_136412	ENSG00000262050	LOC105371592
chr19_15425616_-	exon (NM_001330395, exon 5 of 8)	exon	NM_001330395	exon 5 of 8	Protein_coding	NM_001330395	ENSG00000011451	WIZ
chr19_33207327_+	exon (NM_002333, exon 7 of 7)	exon	NM_002333	exon 7 of 7	Protein_coding	NM_002333	ENSG00000130881	LRP3
chr19_6416843_-	promoter-TSS (NR_037505)	promoter-TSS	NR_037505	NA	Non_coding	NR_037505	ENSG00000284159	MIR3940
chr19_54174104_-	promoter-TSS (NM_001145303)	promoter-TSS	NM_001145303	NA	Protein_coding	NM_001145303	ENSG00000167608	TMC4
chr15_88464765_-	exon (NM_022163, exon 3 of 4)	exon	NM_022163	exon 3 of 4	Protein_coding	NM_022163	ENSG00000259494	MRPL46
chr4_55396291_+	exon (NM_018475, exon 1 of 6)	exon	NM_018475	exon 1 of 6	Protein_coding	NM_018475	ENSG00000134851	TMEM165
chr1_229490008_-	exon (NM_018230, exon 9 of 26)	exon	NM_018230	exon 9 of 26	Protein_coding	NM_018230	ENSG00000069248	NUP133
chr16_2251425_-	exon (NM_001919, exon 2 of 7)	exon	NM_001919	exon 2 of 7	Protein_coding	NM_001919	ENSG00000167969	ECI1
chr20_3786514_-	promoter-TSS (NM_001287518)	promoter-TSS	NM_001287518	NA	Protein_coding	NM_001287518	ENSG00000101224	CDC25B
chr5_159209433_-	5' UTR (NM_001199383, exon 1 of 11)	5' UTR	NM_001199383	exon 1 of 11	Protein_coding	NM_001199383	ENSG00000145860	RNF145
chr16_57092684_+	5' UTR (NM_152727, exon 1 of 16)	5' UTR	NM_152727	exon 1 of 16	Protein_coding	NM_152727	ENSG00000140848	CPNE2
chr22_37029469_+	exon (NM_001013436, exon 3 of 3)	exon	NM_001013436	exon 3 of 3	Protein_coding	NM_001013436	ENSG00000128309	MPST
chr11_65423403_+	non-coding (NR_028272, exon 1 of 1)	non-coding	NR_028272	exon 1 of 1	Non_coding	NR_028272	ENSG00000245532	NEAT1
chr1_47333858_+	promoter-TSS (NR_046394)	promoter-TSS	NR_046394	NA	Non_coding	NR_046394	ENSG00000162368	CMPK1
chr22_38865243_-	3' UTR (NM_001303494, exon 5 of 5)	3' UTR	NM_001303494	exon 5 of 5	Protein_coding	NM_001303494	ENSG00000183741	CBX6
chr11_120211099_+	promoter-TSS (NM_178507)	promoter-TSS	NM_178507	NA	Protein_coding	NM_178507	ENSG00000184232	OAF
chr5_177446863_+	promoter-TSS (NM_030567)	promoter-TSS	NM_030567	NA	Protein_coding	NM_030567	ENSG00000131188	PRR7
chr20_3786553_-	promoter-TSS (NM_001287518)	promoter-TSS	NM_001287518	NA	Protein_coding	NM_001287518	ENSG00000101224	CDC25B
chr10_14843812_+	non-coding (NR_103464, exon 5 of 5)	non-coding	NR_103464	exon 5 of 5	Non_coding	NR_103464	ENSG00000187522	HSPA14
chr8_23246745_+	exon (NM_001363183, exon 1 of 9)	exon	NM_001363183	exon 1 of 9	Protein_coding	NM_001363183	ENSG00000147457	CHMP7
chr5_141869210_-	exon (NM_032420, exon 2 of 5)	exon	NM_032420	exon 2 of 5	Protein_coding	NM_032420	ENSG00000156453	PCDH1
chr11_66687615_-	exon (NM_006946, exon 34 of 37)	exon	NM_006946	exon 34 of 37	Protein_coding	NM_006946	ENSG00000173898	SPTBN2
chr16_426233_+	exon (NM_001370401, exon 1 of 15).2	exon	NM_001370401	exon 1 of 15.2	Protein_coding	NM_001370401	ENSG00000090565	RAB11FIP3
chr19_14467899_+	exon (NM_213560, exon 15 of 22)	exon	NM_213560	exon 15 of 22	Protein_coding	NM_213560	ENSG00000123143	PKN1
chr3_184155557_+	5' UTR (NM_004423, exon 1 of 15)	5' UTR	NM_004423	exon 1 of 15	Protein_coding	NM_004423	ENSG00000161202	DVL3
chr19_42248862_-	exon (NM_006494, exon 4 of 4)	exon	NM_006494	exon 4 of 4	Protein_coding	NM_006494	ENSG00000105722	ERF
chr19_8486208_+	exon (NM_031203, exon 15 of 17)	exon	NM_031203	exon 15 of 17	Protein_coding	NM_031203	ENSG00000099783	HNRNPM
chr15_80695569_+	exon (NM_021214, exon 1 of 3)	exon	NM_021214	exon 1 of 3	Protein_coding	NM_021214	ENSG00000136379	ABHD17C
chr20_63740491_+	exon (NM_020062, exon 2 of 8)	exon	NM_020062	exon 2 of 8	Protein_coding	NM_020062	ENSG00000125520	SLC2A4RG
chr21_36399595_+	exon (NM_005441, exon 7 of 14)	exon	NM_005441	exon 7 of 14	Protein_coding	NM_005441	ENSG00000159259	CHAF1B
chr9_35102796_-	exon (NM_001287031, exon 2 of 9)	exon	NM_001287031	exon 2 of 9	Protein_coding	NM_001287031	ENSG00000165283	STOML2
chr7_55366153_+	exon (NM_018697, exon 1 of 9)	exon	NM_018697	exon 1 of 9	Protein_coding	NM_018697	ENSG00000132434	LANCL2
chr2_95121762_-	promoter-TSS (NM_001321995)	promoter-TSS	NM_001321995	NA	Protein_coding	NM_001321995	ENSG00000144029	MRPS5
chr16_88534715_+	exon (NM_153813, exon 10 of 10)	exon	NM_153813	exon 10 of 10	Protein_coding	NM_153813	ENSG00000179588	ZFPM1
chr11_65719239_+	3' UTR (NM_182709, exon 13 of 13)	3' UTR	NM_182709	exon 13 of 13	Protein_coding	NM_182709	ENSG00000172977	KAT5
chr17_18184324_+	exon (NM_017758, exon 1 of 4)	exon	NM_017758	exon 1 of 4	Protein_coding	NM_017758	ENSG00000091542	ALKBH5
chr16_730622_-	TTS (NM_001323636)	TTS	NM_001323636	NA	Protein_coding	NM_001323636	ENSG00000103253	HAGHL
chr6_13711637_-	5' UTR (NM_005493, exon 1 of 14)	5' UTR	NM_005493	exon 1 of 14	Protein_coding	NM_005493	ENSG00000010017	RANBP9
chr17_77498847_+	3' UTR (NM_001293698, exon 10 of 10)	3' UTR	NM_001293698	exon 10 of 10	Protein_coding	NM_001293698	ENSG00000184640	SEPTIN9
chr3_124887059_-	5' UTR (NM_002213, exon 1 of 15)	5' UTR	NM_002213	exon 1 of 15	Protein_coding	NM_002213	ENSG00000082781	ITGB5
chrX_153648205_+	exon (NM_001395, exon 2 of 4)	exon	NM_001395	exon 2 of 4	Protein_coding	NM_001395	ENSG00000130829	DUSP9
chr14_103385454_+	promoter-TSS (NM_001128918)	promoter-TSS	NM_001128918	NA	Protein_coding	NM_001128918	ENSG00000075413	MARK3
chr7_99408653_-	promoter-TSS (NM_014891)	promoter-TSS	NM_014891	NA	Protein_coding	NM_014891	ENSG00000106244	PDAP1
chr2_27051732_+	promoter-TSS (NM_001035507)	promoter-TSS	NM_001035507	NA	Protein_coding	NM_001035507	ENSG00000084693	AGBL5
chr19_45792546_-	exon (NM_004943, exon 1 of 5)	exon	NM_004943	exon 1 of 5	Protein_coding	NM_004943	ENSG00000185800	DMWD
chr1_231421896_-	5' UTR (NM_022051, exon 1 of 5)	5' UTR	NM_022051	exon 1 of 5	Protein_coding	NM_022051	ENSG00000135766	EGLN1
chr19_6415884_-	TTS (NR_037505)	TTS	NR_037505	NA	Non_coding	NR_037505	ENSG00000284159	MIR3940
chr15_22786700_+	promoter-TSS (NM_144599)	promoter-TSS	NM_144599	NA	Protein_coding	NM_144599	ENSG00000170113	NIPA1
chr3_184155469_+	promoter-TSS (NM_004423)	promoter-TSS	NM_004423	NA	Protein_coding	NM_004423	ENSG00000161202	DVL3
chr9_130172577_+	5' UTR (NM_014286, exon 1 of 8)	5' UTR	NM_014286	exon 1 of 8	Protein_coding	NM_014286	ENSG00000107130	NCS1
chr19_40576946_+	promoter-TSS (NM_138392)	promoter-TSS	NM_138392	NA	Protein_coding	NM_138392	ENSG00000160410	SHKBP1
chrX_153648177_+	exon (NM_001395, exon 2 of 4)	exon	NM_001395	exon 2 of 4	Protein_coding	NM_001395	ENSG00000130829	DUSP9
chr19_50376786_+	5' UTR (NM_001256647, exon 2 of 9)	5' UTR	NM_001256647	exon 2 of 9	Protein_coding	NM_001256647	ENSG00000131408	NR1H2
chr2_68042806_-	3' UTR (NM_006333, exon 5 of 5)	3' UTR	NM_006333	exon 5 of 5	Protein_coding	NM_006333	ENSG00000197223	C1D
chr16_1984358_+	exon (NM_005262, exon 1 of 3)	exon	NM_005262	exon 1 of 3	Protein_coding	NM_005262	ENSG00000127554	GFER
chr19_46720585_-	3' UTR (NM_013403, exon 17 of 18)	3' UTR	NM_013403	exon 17 of 18	Protein_coding	NM_013403	ENSG00000090372	STRN4
chr6_159969255_+	exon (NM_000876, exon 1 of 48)	exon	NM_000876	exon 1 of 48	Protein_coding	NM_000876	ENSG00000197081	IGF2R
chr2_241686739_-	promoter-TSS (NM_001330161)	promoter-TSS	NM_001330161	NA	Protein_coding	NM_001330161	ENSG00000168395	ING5
chr15_81000965_+	promoter-TSS (NM_022566)	promoter-TSS	NM_022566	NA	Protein_coding	NM_022566	ENSG00000140406	TLNRD1
chr1_939316_+	exon (NM_152486, exon 7 of 14)	exon	NM_152486	exon 7 of 14	Protein_coding	NM_152486	ENSG00000187634	SAMD11
chr8_85177561_+	promoter-TSS (NR_134311)	promoter-TSS	NR_134311	NA	Non_coding	NR_134311	ENSG00000260493	LOC102723322
chr20_325977_+	promoter-TSS (NR_109990)	promoter-TSS	NR_109990	NA	Non_coding	NR_109990	ENSG00000225377	NRSN2-AS1
chr16_715186_+	promoter-TSS (NM_024042)	promoter-TSS	NM_024042	NA	Protein_coding	NM_024042	ENSG00000103260	METRN
chr14_23321693_+	promoter-TSS (NM_001360552)	promoter-TSS	NM_001360552	NA	Protein_coding	NM_001360552	ENSG00000100836	PABPN1
chr3_124887146_-	5' UTR (NM_002213, exon 1 of 15)	5' UTR	NM_002213	exon 1 of 15	Protein_coding	NM_002213	ENSG00000082781	ITGB5
chr8_144356996_-	exon (NM_012162, exon 4 of 9).2	exon	NM_012162	exon 4 of 9.2	Protein_coding	NM_012162	ENSG00000182325	FBXL6
chr20_38926687_+	exon (NM_030919, exon 1 of 4)	exon	NM_030919	exon 1 of 4	Protein_coding	NM_030919	ENSG00000101447	FAM83D
chr1_231421458_-	exon (NM_022051, exon 1 of 5)	exon	NM_022051	exon 1 of 5	Protein_coding	NM_022051	ENSG00000135766	EGLN1
chr1_35268810_+	5' UTR (NM_001350138, exon 1 of 31)	5' UTR	NM_001350138	exon 1 of 31	Protein_coding	NM_001350138	ENSG00000146463	ZMYM4
chr7_23299367_+	promoter-TSS (NM_138446)	promoter-TSS	NM_138446	NA	Protein_coding	NM_138446	ENSG00000156928	MALSU1
chr19_47487804_-	non-coding (NR_038456, exon 12 of 12)	non-coding	NR_038456	exon 12 of 12	Non_coding	NR_038456	ENSG00000105402	NAPA
chr9_93451823_+	promoter-TSS (NR_136234)	promoter-TSS	NR_136234	NA	Non_coding	NR_136234	ENSG00000188938	FAM120AOS
chr10_103368468_+	exon (NM_006951, exon 1 of 11)	exon	NM_006951	exon 1 of 11	Protein_coding	NM_006951	ENSG00000148835	TAF5
chr17_5419387_-	promoter-TSS (NM_001160246)	promoter-TSS	NM_001160246	NA	Protein_coding	NM_001160246	ENSG00000129197	RPAIN
chr11_125569495_+	promoter-TSS (NM_004879)	promoter-TSS	NM_004879	NA	Protein_coding	NM_004879	ENSG00000149547	EI24
chr12_130839166_-	promoter-TSS (NM_001980)	promoter-TSS	NM_001980	NA	Protein_coding	NM_001980	ENSG00000111450	STX2
chr11_93543371_-	promoter-TSS (NM_020179)	promoter-TSS	NM_020179	NA	Protein_coding	NM_020179	ENSG00000166002	SMCO4
chr17_17247030_-	3' UTR (NM_001316354, exon 12 of 12)	3' UTR	NM_001316354	exon 12 of 12	Protein_coding	NM_001316354	ENSG00000141030	COPS3
chr19_648947_-	exon (NM_001366018, exon 7 of 9)	exon	NM_001366018	exon 7 of 9	Protein_coding	NM_001366018	ENSG00000070423	RNF126
chr19_18419488_+	promoter-TSS (NM_032627)	promoter-TSS	NM_032627	NA	Protein_coding	NM_032627	ENSG00000130511	SSBP4
chrX_153688654_+	promoter-TSS (NM_001142806)	promoter-TSS	NM_001142806	NA	Protein_coding	NM_001142806	ENSG00000130821	SLC6A8
chr4_8867547_-	3' UTR (NM_018942, exon 2 of 2)	3' UTR	NM_018942	exon 2 of 2	Protein_coding	NM_018942	ENSG00000215612	HMX1
chr19_5661779_+	exon (NM_001320571, exon 13 of 19)	exon	NM_001320571	exon 13 of 19	Protein_coding	NM_001320571	ENSG00000160633	SAFB
chr16_57092685_+	5' UTR (NM_152727, exon 1 of 16)	5' UTR	NM_152727	exon 1 of 16	Protein_coding	NM_152727	ENSG00000140848	CPNE2
chr19_14090013_-	exon (NM_138352, exon 2 of 6)	exon	NM_138352	exon 2 of 6	Protein_coding	NM_138352	ENSG00000141858	SAMD1
chr19_58549179_+	exon (NM_005762, exon 12 of 17)	exon	NM_005762	exon 12 of 17	Protein_coding	NM_005762	ENSG00000130726	TRIM28
chr2_6865043_-	exon (NM_207315, exon 1 of 5)	exon	NM_207315	exon 1 of 5	Protein_coding	NM_207315	ENSG00000134326	CMPK2
chr17_4997967_+	promoter-TSS (NM_001167985)	promoter-TSS	NM_001167985	NA	Protein_coding	NM_001167985	ENSG00000196388	INCA1
chr11_65719244_+	3' UTR (NM_182709, exon 13 of 13)	3' UTR	NM_182709	exon 13 of 13	Protein_coding	NM_182709	ENSG00000172977	KAT5
chr19_58575546_+	TTS (NR_027334)	TTS	NR_027334	NA	Non_coding	NR_027334	ENSG00000267858	MZF1-AS1
chr5_141621371_-	non-coding (NR_149164, exon 14 of 14)	non-coding	NR_149164	exon 14 of 14	Non_coding	NR_149164	ENSG00000171720	HDAC3
chr11_498849_-	exon (NM_203387, exon 7 of 11)	exon	NM_203387	exon 7 of 11	Protein_coding	NM_203387	ENSG00000023191	RNH1
chr8_23068793_-	exon (NM_003842, exon 1 of 9)	exon	NM_003842	exon 1 of 9	Protein_coding	NM_003842	ENSG00000120889	TNFRSF10B
chr16_57245308_+	promoter-TSS (NM_012106)	promoter-TSS	NM_012106	NA	Protein_coding	NM_012106	ENSG00000102931	ARL2BP
chr22_19761143_+	exon (NM_080647, exon 3 of 9)	exon	NM_080647	exon 3 of 9	Protein_coding	NM_080647	ENSG00000184058	TBX1
chr2_65129934_-	5' UTR (NM_004161, exon 1 of 6)	5' UTR	NM_004161	exon 1 of 6	Protein_coding	NM_004161	ENSG00000138069	RAB1A
chr1_156554315_-	exon (NM_178229, exon 13 of 38)	exon	NM_178229	exon 13 of 38	Protein_coding	NM_178229	ENSG00000183856	IQGAP3
chr8_144095175_+	promoter-TSS (NM_001916)	promoter-TSS	NM_001916	NA	Protein_coding	NM_001916	ENSG00000179091	CYC1
[truncated: 5,531 more rows]
