# Supplementary material for: ALYREF condensation stabilizes m5C-modified PARP10 mRNA and promotes PI3K-AKT signaling in ovarian cancer
Source: EMBO J. 2025 Dec 1;45(2):471–503. doi: 10.1038/s44318-025-00657-0 (PMC12811383; doi:10.1038/s44318-025-00657-0)
Supplement: Supplementary file 4 — Table EV4 [file 44318_2025_657_MOESM4_ESM.xlsx]

## Sheet: Sheet1
Category	Term	Count	%	PValue	Fold Enrichment
GOTERM_CC_DIRECT	GO:0005654~nucleoplasm	93	26.1236	1.0817e-09	1.86741
GOTERM_CC_DIRECT	GO:0005737~cytoplasm	136	38.2022	3.63656e-07	1.45589
GOTERM_MF_DIRECT	GO:0044822~poly(A) RNA binding	46	12.9213	1.0262e-06	2.18349
GOTERM_BP_DIRECT	GO:0000122~negative regulation of transcription from RNA polymerase II promoter	33	9.26966	2.9394e-06	2.51514
GOTERM_MF_DIRECT	GO:0005515~protein binding	204	57.3034	3.49124e-06	1.24445
GOTERM_MF_DIRECT	GO:0003682~chromatin binding	23	6.46067	4.3466e-06	3.15238
GOTERM_BP_DIRECT	GO:0006351~transcription, DNA-templated	62	17.4157	1.50053e-05	1.74031
GOTERM_BP_DIRECT	GO:0045892~negative regulation of transcription, DNA-templated	24	6.74157	4.39485e-05	2.63932
GOTERM_CC_DIRECT	GO:0005634~nucleus	130	36.5169	6.75917e-05	1.34206
GOTERM_BP_DIRECT	GO:0045944~positive regulation of transcription from RNA polymerase II promoter	36	10.1124	0.000104436	2.01379
GOTERM_MF_DIRECT	GO:0000978~RNA polymerase II core promoter proximal region sequence-specific DNA binding	19	5.33708	0.000123765	2.86822
GOTERM_MF_DIRECT	GO:0004672~protein kinase activity	19	5.33708	0.000142696	2.83626
GOTERM_CC_DIRECT	GO:0005667~transcription factor complex	13	3.65169	0.000186631	3.76541
GOTERM_MF_DIRECT	GO:0042826~histone deacetylase binding	9	2.52809	0.000632151	4.72857
GOTERM_MF_DIRECT	GO:0008134~transcription factor binding	15	4.21348	0.000909041	2.83048
GOTERM_MF_DIRECT	GO:0000980~RNA polymerase II distal enhancer sequence-specific DNA binding	7	1.96629	0.00129776	5.77128
GOTERM_BP_DIRECT	GO:0016575~histone deacetylation	6	1.68539	0.0014252	7.15772
GOTERM_MF_DIRECT	GO:0019902~phosphatase binding	6	1.68539	0.00143236	7.1454
GOTERM_MF_DIRECT	GO:0003714~transcription corepressor activity	12	3.37079	0.00150217	3.16791
GOTERM_MF_DIRECT	GO:0003677~DNA binding	49	13.764	0.0016158	1.56866
GOTERM_CC_DIRECT	GO:0005925~focal adhesion	17	4.77528	0.00184442	2.43051
GOTERM_MF_DIRECT	GO:0004674~protein serine/threonine kinase activity	17	4.77528	0.00189149	2.42297
GOTERM_BP_DIRECT	GO:0051726~regulation of cell cycle	9	2.52809	0.00192746	3.98292
GOTERM_MF_DIRECT	GO:0070742~C2H2 zinc finger domain binding	4	1.1236	0.00245674	14.2908
KEGG_PATHWAY	hsa04010:MAPK signaling pathway	12	3.37079	0.00262785	2.8874
GOTERM_CC_DIRECT	GO:0005730~nucleolus	28	7.86517	0.00309977	1.82643
GOTERM_MF_DIRECT	GO:0003700~transcription factor activity, sequence-specific DNA binding	31	8.70787	0.00389231	1.72873
GOTERM_BP_DIRECT	GO:0045597~positive regulation of cell differentiation	5	1.40449	0.00439624	7.41565
GOTERM_MF_DIRECT	GO:0016874~ligase activity	13	3.65169	0.004816	2.58028
GOTERM_CC_DIRECT	GO:0000785~chromatin	7	1.96629	0.00516983	4.39677
GOTERM_MF_DIRECT	GO:0004407~histone deacetylase activity	5	1.40449	0.00578588	6.87057
GOTERM_CC_DIRECT	GO:0000792~heterochromatin	4	1.1236	0.00588971	10.648
GOTERM_BP_DIRECT	GO:0007049~cell cycle	11	3.08989	0.00645486	2.78172
GOTERM_CC_DIRECT	GO:0030864~cortical actin cytoskeleton	5	1.40449	0.00708968	6.50021
GOTERM_BP_DIRECT	GO:0032870~cellular response to hormone stimulus	5	1.40449	0.00885754	6.09731
GOTERM_MF_DIRECT	GO:0004842~ubiquitin-protein transferase activity	14	3.93258	0.00895125	2.28045
GOTERM_BP_DIRECT	GO:0003151~outflow tract morphogenesis	5	1.40449	0.00956538	5.96476
GOTERM_CC_DIRECT	GO:0016607~nuclear speck	10	2.80899	0.0102133	2.78119
GOTERM_BP_DIRECT	GO:0001649~osteoblast differentiation	7	1.96629	0.0117527	3.69356
GOTERM_MF_DIRECT	GO:0001077~transcriptional activator activity, RNA polymerase II core promoter proximal region sequence-specific binding	11	3.08989	0.0131553	2.49786
GOTERM_BP_DIRECT	GO:0010923~negative regulation of phosphatase activity	5	1.40449	0.0136538	5.37998
GOTERM_CC_DIRECT	GO:0016020~membrane	54	15.1685	0.0137789	1.37214
GOTERM_BP_DIRECT	GO:0009314~response to radiation	4	1.1236	0.0138943	7.8394
GOTERM_BP_DIRECT	GO:0001558~regulation of cell growth	6	1.68539	0.0151964	4.11569
KEGG_PATHWAY	hsa05205:Proteoglycans in cancer	9	2.52809	0.0159902	2.73942
GOTERM_BP_DIRECT	GO:0010941~regulation of cell death	3	0.842697	0.0162304	14.9661
GOTERM_BP_DIRECT	GO:0042475~odontogenesis of dentin-containing tooth	5	1.40449	0.017618	4.98871
GOTERM_MF_DIRECT	GO:0003713~transcription coactivator activity	11	3.08989	0.0178045	2.377
GOTERM_MF_DIRECT	GO:0008270~zinc ion binding	33	9.26966	0.0182829	1.51282
GOTERM_BP_DIRECT	GO:0006468~protein phosphorylation	16	4.49438	0.0199484	1.92547
GOTERM_BP_DIRECT	GO:0042127~regulation of cell proliferation	9	2.52809	0.0199783	2.66963
GOTERM_CC_DIRECT	GO:0090575~RNA polymerase II transcription factor complex	4	1.1236	0.0206555	6.77598
GOTERM_MF_DIRECT	GO:0004386~helicase activity	6	1.68539	0.0211297	3.78286
GOTERM_CC_DIRECT	GO:0000790~nuclear chromatin	9	2.52809	0.0226913	2.60682
GOTERM_MF_DIRECT	GO:0004864~protein phosphatase inhibitor activity	4	1.1236	0.0230409	6.49582
GOTERM_BP_DIRECT	GO:0006260~DNA replication	8	2.24719	0.0232499	2.8323
GOTERM_MF_DIRECT	GO:0051219~phosphoprotein binding	4	1.1236	0.0249312	6.30476
KEGG_PATHWAY	hsa04668:TNF signaling pathway	6	1.68539	0.0299655	3.41361
GOTERM_CC_DIRECT	GO:0005913~cell-cell adherens junction	12	3.37079	0.0309251	2.07685
GOTERM_MF_DIRECT	GO:0001105~RNA polymerase II transcription coactivator activity	4	1.1236	0.0310876	5.79356
GOTERM_BP_DIRECT	GO:0021692~cerebellar Purkinje cell layer morphogenesis	2	0.561798	0.035998	54.8758
GOTERM_BP_DIRECT	GO:0048568~embryonic organ development	3	0.842697	0.0373692	9.68397
GOTERM_BP_DIRECT	GO:0016477~cell migration	8	2.24719	0.037863	2.55236
GOTERM_MF_DIRECT	GO:0017137~Rab GTPase binding	7	1.96629	0.0393162	2.7995
GOTERM_CC_DIRECT	GO:0016581~NuRD complex	3	0.842697	0.0401948	9.31697
GOTERM_BP_DIRECT	GO:0046597~negative regulation of viral entry into host cell	3	0.842697	0.0415459	9.14597
GOTERM_MF_DIRECT	GO:0003727~single-stranded RNA binding	4	1.1236	0.0455523	4.98516
KEGG_PATHWAY	hsa05169:Epstein-Barr virus infection	6	1.68539	0.0483707	2.99391
