# Supplementary material for: ALYREF condensation stabilizes m5C-modified PARP10 mRNA and promotes PI3K-AKT signaling in ovarian cancer
Source: EMBO J. 2025 Dec 1;45(2):471–503. doi: 10.1038/s44318-025-00657-0 (PMC12811383; doi:10.1038/s44318-025-00657-0)
Supplement: Supplementary file 5 — Table EV5 [file 44318_2025_657_MOESM5_ESM.xlsx]

## Sheet: DGE_diff_ID
ENSEMBL ID	gene_name	log2FoldChange	pvalue	change type
ENSG00000183684	ALYREF	-3.68387	8.35263e-61	DOWN
ENSG00000267062	AC018761.2	-1.69442	4.19479e-32	DOWN
ENSG00000167815	PRDX2	-1.48343	6.78756e-30	DOWN
ENSG00000156253	RWDD2B	-1.82638	1.36644e-28	DOWN
ENSG00000240065	PSMB9	-2.11185	3.02172e-28	DOWN
ENSG00000165092	ALDH1A1	-1.11975	7.21983e-26	DOWN
ENSG00000119922	IFIT2	-1.53361	1.62469e-22	DOWN
ENSG00000117281	CD160	-1.49933	4.07811e-22	DOWN
ENSG00000104765	BNIP3L	-1.80778	2.27771e-21	DOWN
ENSG00000135842	NIBAN1	-1.66212	4.16206e-21	DOWN
ENSG00000168016	TRANK1	-2.15619	9.22097e-21	DOWN
ENSG00000138642	HERC6	-1.30987	3.14435e-20	DOWN
ENSG00000074181	NOTCH3	-1.34808	3.21352e-20	DOWN
ENSG00000188153	COL4A5	-1.59515	7.61059e-20	DOWN
ENSG00000205413	SAMD9	-1.65159	6.49679e-18	DOWN
ENSG00000196154	S100A4	-2.82446	4.5683e-17	DOWN
ENSG00000128284	APOL3	-2.68173	5.77689e-17	DOWN
ENSG00000064763	FAR2	-1.32987	5.93672e-16	DOWN
ENSG00000177409	SAMD9L	-1.82788	1.09829e-15	DOWN
ENSG00000168394	TAP1	-1.92527	1.66647e-15	DOWN
ENSG00000072042	RDH11	-1.23137	7.81315e-15	DOWN
ENSG00000132530	XAF1	-1.53231	2.06787e-14	DOWN
ENSG00000115415	STAT1	-1.62212	2.19351e-14	DOWN
ENSG00000117226	GBP3	-1.31878	4.46244e-14	DOWN
ENSG00000214021	TTLL3	-1.70412	6.21777e-14	DOWN
ENSG00000165424	ZCCHC24	-1.38864	9.14269e-14	DOWN
ENSG00000228716	DHFR	-1.43427	1.07546e-13	DOWN
ENSG00000103479	RBL2	-1.36035	1.08382e-13	DOWN
ENSG00000162733	DDR2	-0.997981	1.95065e-13	DOWN
ENSG00000108947	EFNB3	-1.82788	4.32817e-13	DOWN
ENSG00000204261	PSMB8-AS1	-1.82852	5.39716e-13	DOWN
ENSG00000012171	SEMA3B	-1.26293	7.626e-13	DOWN
ENSG00000122970	IFT81	-1.87509	1.30952e-12	DOWN
ENSG00000166165	CKB	-1.42246	3.0418e-12	DOWN
ENSG00000156587	UBE2L6	-1.09193	3.10545e-12	DOWN
ENSG00000135519	KCNH3	-1.18268	4.34593e-12	DOWN
ENSG00000177182	CLVS1	-1.53328	4.69777e-12	DOWN
ENSG00000240694	PNMA2	-1.56676	5.44607e-12	DOWN
ENSG00000139209	SLC38A4	-1.33616	6.27116e-12	DOWN
ENSG00000187608	ISG15	-2.0326	7.03104e-12	DOWN
ENSG00000114268	PFKFB4	-1.52197	7.8665e-12	DOWN
ENSG00000185880	TRIM69	-0.982296	1.10701e-11	DOWN
ENSG00000151012	SLC7A11	-1.72639	1.16159e-11	DOWN
ENSG00000279119	AC006449.7	-1.79348	1.29331e-11	DOWN
ENSG00000176971	FIBIN	-1.78381	1.37711e-11	DOWN
ENSG00000011028	MRC2	-1.16659	1.61152e-11	DOWN
ENSG00000279296	PRAL	-1.34794	2.10948e-11	DOWN
ENSG00000226025	LGALS17A	-3.81391	2.71664e-11	DOWN
ENSG00000100342	APOL1	-1.24399	3.36399e-11	DOWN
ENSG00000132294	EFR3A	-1.06815	4.18236e-11	DOWN
ENSG00000181381	DDX60L	-1.66998	4.20489e-11	DOWN
ENSG00000000971	CFH	-1.02266	4.4202e-11	DOWN
ENSG00000131374	TBC1D5	-0.945094	5.12063e-11	DOWN
ENSG00000164307	ERAP1	-1.04569	5.24084e-11	DOWN
ENSG00000246859	STARD4-AS1	-0.972467	7.2447e-11	DOWN
ENSG00000126709	IFI6	-1.62985	9.45579e-11	DOWN
ENSG00000133321	PLAAT4	-1.36704	1.20149e-10	DOWN
ENSG00000136010	ALDH1L2	-2.04171	1.22514e-10	DOWN
ENSG00000111801	BTN3A3	-1.59619	1.23704e-10	DOWN
ENSG00000108797	CNTNAP1	-1.06364	1.40999e-10	DOWN
ENSG00000013374	NUB1	-0.85308	1.56393e-10	DOWN
ENSG00000142677	IL22RA1	-1.58863	1.65416e-10	DOWN
ENSG00000003137	CYP26B1	-1.09766	2.20622e-10	DOWN
ENSG00000138594	TMOD3	-0.928242	2.3267e-10	DOWN
ENSG00000169504	CLIC4	-0.849964	3.18401e-10	DOWN
ENSG00000106785	TRIM14	-0.931605	4.75958e-10	DOWN
ENSG00000152683	SLC30A6	-1.1193	6.22377e-10	DOWN
ENSG00000143631	FLG	-1.77262	6.99839e-10	DOWN
ENSG00000162654	GBP4	-2.23451	8.84049e-10	DOWN
ENSG00000164211	STARD4	-1.18526	8.86806e-10	DOWN
ENSG00000081177	EXD2	-1.05073	1.06265e-09	DOWN
ENSG00000123104	ITPR2	-1.49749	1.17556e-09	DOWN
ENSG00000122643	NT5C3A	-1.08088	1.20048e-09	DOWN
ENSG00000137700	SLC37A4	-0.973376	1.31571e-09	DOWN
ENSG00000178033	CALHM5	-1.87286	1.53751e-09	DOWN
ENSG00000188643	S100A16	-2.68698	1.54267e-09	DOWN
ENSG00000159403	C1R	-1.14132	1.69611e-09	DOWN
ENSG00000069275	NUCKS1	-0.848377	1.87753e-09	DOWN
ENSG00000138685	FGF2	-1.0599	2.20346e-09	DOWN
ENSG00000162068	NTN3	-2.01764	2.23057e-09	DOWN
ENSG00000006756	ARSD	-1.33278	2.67316e-09	DOWN
ENSG00000150593	PDCD4	-0.83837	2.9519e-09	DOWN
ENSG00000149485	FADS1	-0.919618	3.09524e-09	DOWN
ENSG00000135899	SP110	-0.996959	3.5467e-09	DOWN
ENSG00000204592	HLA-E	-0.949035	4.01524e-09	DOWN
ENSG00000105048	TNNT1	-0.864457	4.87556e-09	DOWN
ENSG00000035862	TIMP2	-1.14372	5.23019e-09	DOWN
ENSG00000145391	SETD7	-1.00646	6.07031e-09	DOWN
ENSG00000170917	NUDT6	-1.13595	6.89044e-09	DOWN
ENSG00000114805	PLCH1	-1.56424	7.20113e-09	DOWN
ENSG00000107201	DDX58	-1.58038	9.25166e-09	DOWN
ENSG00000091136	LAMB1	-1.00957	9.32488e-09	DOWN
ENSG00000166670	MMP10	-0.920924	1.12123e-08	DOWN
ENSG00000109458	GAB1	-1.19292	1.12732e-08	DOWN
ENSG00000143416	SELENBP1	-3.20188	1.18061e-08	DOWN
ENSG00000279713	AC080038.3	-1.25384	1.30835e-08	DOWN
ENSG00000153113	CAST	-0.770636	1.35012e-08	DOWN
ENSG00000104343	UBE2W	-1.07938	1.36308e-08	DOWN
ENSG00000168209	DDIT4	-1.33349	1.43866e-08	DOWN
ENSG00000126773	PCNX4	-0.795851	1.58805e-08	DOWN
ENSG00000170571	EMB	-0.951693	1.61691e-08	DOWN
ENSG00000030304	MUSK	-1.46424	1.7224e-08	DOWN
ENSG00000137200	CMTR1	-0.713332	1.72705e-08	DOWN
ENSG00000106560	GIMAP2	-1.06332	1.80137e-08	DOWN
ENSG00000185189	NRBP2	-1.04507	1.8654e-08	DOWN
ENSG00000165300	SLITRK5	-1.11329	2.12288e-08	DOWN
ENSG00000167740	CYB5D2	-1.4696	2.37686e-08	DOWN
ENSG00000265491	RNF115	-0.703063	2.60349e-08	DOWN
ENSG00000152778	IFIT5	-0.87284	2.61125e-08	DOWN
ENSG00000146918	NCAPG2	-1.03572	2.70897e-08	DOWN
ENSG00000099810	MTAP	-1.34809	2.785e-08	DOWN
ENSG00000104951	IL4I1	-3.25183	3.22932e-08	DOWN
ENSG00000177098	SCN4B	-1.37075	3.23632e-08	DOWN
ENSG00000176953	NFATC2IP	-0.914955	3.23953e-08	DOWN
ENSG00000163399	ATP1A1	-0.658616	3.92133e-08	DOWN
ENSG00000119938	PPP1R3C	-1.3643	4.45863e-08	DOWN
ENSG00000055332	EIF2AK2	-1.07486	5.04874e-08	DOWN
ENSG00000225886	AL445490.1	-2.19678	5.37338e-08	DOWN
ENSG00000163683	SMIM14	-1.28968	5.38779e-08	DOWN
ENSG00000116661	FBXO2	-0.837266	5.47682e-08	DOWN
ENSG00000173726	TOMM20	-0.757003	5.86764e-08	DOWN
ENSG00000164342	TLR3	-0.963874	5.98734e-08	DOWN
ENSG00000147100	SLC16A2	-0.872365	6.20178e-08	DOWN
ENSG00000174233	ADCY6	-0.694407	6.50338e-08	DOWN
ENSG00000177917	ARL6IP6	-0.996072	6.52625e-08	DOWN
ENSG00000124098	FAM210B	-1.27528	6.59749e-08	DOWN
ENSG00000124762	CDKN1A	-1.3359	7.69453e-08	DOWN
ENSG00000146411	SLC2A12	-1.84445	7.8838e-08	DOWN
ENSG00000118402	ELOVL4	-0.922321	8.84537e-08	DOWN
ENSG00000248734	AC008906.1	-1.33148	9.07491e-08	DOWN
ENSG00000047457	CP	-1.13563	9.18635e-08	DOWN
ENSG00000107902	LHPP	-1.77943	9.43383e-08	DOWN
ENSG00000133065	SLC41A1	-0.810898	9.98297e-08	DOWN
ENSG00000166750	SLFN5	-1.79253	1.05883e-07	DOWN
ENSG00000133935	ERG28	-0.959398	1.13015e-07	DOWN
ENSG00000185009	AP3M1	-0.778843	1.3374e-07	DOWN
ENSG00000166888	STAT6	-0.738964	1.61253e-07	DOWN
ENSG00000126016	AMOT	-1.3885	1.7221e-07	DOWN
ENSG00000242539	AC007620.2	-0.928769	1.7231e-07	DOWN
ENSG00000275023	MLLT6	-1.18966	1.78089e-07	DOWN
ENSG00000023839	ABCC2	-0.83382	1.8171e-07	DOWN
ENSG00000136485	DCAF7	-0.636439	1.84784e-07	DOWN
ENSG00000139428	MMAB	-1.14726	2.16065e-07	DOWN
ENSG00000146409	SLC18B1	-0.902431	2.55873e-07	DOWN
ENSG00000254528	AP000757.1	-1.70083	2.63799e-07	DOWN
ENSG00000067066	SP100	-0.958557	2.73971e-07	DOWN
ENSG00000101974	ATP11C	-0.809411	2.77082e-07	DOWN
ENSG00000176868	AL358781.1	-0.717955	2.83887e-07	DOWN
ENSG00000203666	EFCAB2	-1.39438	2.93026e-07	DOWN
ENSG00000197713	RPE	-0.711419	2.9709e-07	DOWN
ENSG00000117020	AKT3	-0.923176	3.58953e-07	DOWN
ENSG00000170899	GSTA4	-0.937473	3.74848e-07	DOWN
ENSG00000126858	RHOT1	-0.757663	3.92632e-07	DOWN
ENSG00000121486	TRMT1L	-0.761411	4.0337e-07	DOWN
ENSG00000260293	AC106820.4	-1.61466	4.36637e-07	DOWN
ENSG00000144935	TRPC1	-0.942217	4.45048e-07	DOWN
ENSG00000184451	CCR10	-1.02996	4.60584e-07	DOWN
ENSG00000197128	ZNF772	-1.48233	4.61867e-07	DOWN
ENSG00000147852	VLDLR	-1.51621	4.88649e-07	DOWN
ENSG00000196159	FAT4	-1.28743	5.05805e-07	DOWN
ENSG00000169515	CCDC8	-0.67801	5.2903e-07	DOWN
ENSG00000134287	ARF3	-0.758985	5.4256e-07	DOWN
ENSG00000102781	KATNAL1	-1.19427	5.5555e-07	DOWN
ENSG00000160963	COL26A1	-1.2901	5.58013e-07	DOWN
ENSG00000104177	MYEF2	-0.879737	5.72773e-07	DOWN
ENSG00000272405	AL365181.3	-1.08371	6.05265e-07	DOWN
ENSG00000198353	HOXC4	-1.92225	6.08267e-07	DOWN
ENSG00000026652	AGPAT4	-1.14672	6.3028e-07	DOWN
ENSG00000197405	C5AR1	-1.45909	6.49924e-07	DOWN
ENSG00000078070	MCCC1	-0.849529	6.89094e-07	DOWN
ENSG00000075618	FSCN1	-0.804306	6.95481e-07	DOWN
ENSG00000172915	NBEA	-0.872336	6.96512e-07	DOWN
ENSG00000134986	NREP	-0.906134	7.31867e-07	DOWN
ENSG00000028203	VEZT	-0.758084	7.54621e-07	DOWN
ENSG00000147202	DIAPH2	-0.854988	7.91673e-07	DOWN
ENSG00000160323	ADAMTS13	-1.44315	8.08479e-07	DOWN
ENSG00000269068	AC009955.4	-2.39623	8.19167e-07	DOWN
ENSG00000269926	DDIT4-AS1	-1.25895	8.49483e-07	DOWN
ENSG00000148700	ADD3	-0.768117	9.45032e-07	DOWN
ENSG00000116984	MTR	-1.07757	9.52696e-07	DOWN
ENSG00000099957	P2RX6	-1.37854	1.01429e-06	DOWN
ENSG00000145623	OSMR	-0.833899	1.03263e-06	DOWN
ENSG00000185278	ZBTB37	-1.24357	1.04331e-06	DOWN
ENSG00000214357	NEURL1B	-1.15228	1.06756e-06	DOWN
ENSG00000125740	FOSB	-1.74629	1.09568e-06	DOWN
ENSG00000279344	AC007342.6	-1.38489	1.09957e-06	DOWN
ENSG00000169583	CLIC3	-1.35917	1.16707e-06	DOWN
ENSG00000115866	DARS1	-0.756784	1.16861e-06	DOWN
ENSG00000164308	ERAP2	-0.799265	1.21298e-06	DOWN
ENSG00000174705	SH3PXD2B	-0.789384	1.23925e-06	DOWN
ENSG00000164292	RHOBTB3	-1.27448	1.32357e-06	DOWN
ENSG00000065243	PKN2	-0.85185	1.34045e-06	DOWN
ENSG00000108771	DHX58	-1.04209	1.34491e-06	DOWN
ENSG00000203865	ATP1A1-AS1	-0.642226	1.35031e-06	DOWN
ENSG00000124795	DEK	-0.725918	1.49905e-06	DOWN
ENSG00000105204	DYRK1B	-0.90474	1.55381e-06	DOWN
ENSG00000179051	RCC2	-0.736383	1.56988e-06	DOWN
ENSG00000234745	HLA-B	-0.991529	1.58606e-06	DOWN
ENSG00000137726	FXYD6	-1.62589	1.61518e-06	DOWN
ENSG00000183137	CEP57L1	-1.00945	1.64491e-06	DOWN
ENSG00000182185	RAD51B	-1.29717	1.66517e-06	DOWN
ENSG00000257093	DENND11	-0.986634	1.69629e-06	DOWN
ENSG00000196141	SPATS2L	-0.759344	1.78478e-06	DOWN
ENSG00000165949	IFI27	-1.0871	1.78681e-06	DOWN
ENSG00000125354	SEPTIN6	-0.932232	1.86168e-06	DOWN
ENSG00000123609	NMI	-1.01635	1.88552e-06	DOWN
ENSG00000205213	LGR4	-0.674322	1.92419e-06	DOWN
ENSG00000224891	ARL14EPP1	-0.874086	1.99274e-06	DOWN
ENSG00000272149	AC112211.1	-1.34171	2.14609e-06	DOWN
ENSG00000151612	ZNF827	-0.735076	2.23104e-06	DOWN
ENSG00000180815	MAP3K15	-1.02342	2.39516e-06	DOWN
ENSG00000173821	RNF213	-1.03482	2.41878e-06	DOWN
ENSG00000146278	PNRC1	-0.992376	2.45486e-06	DOWN
ENSG00000068308	OTUD5	-0.896491	2.48657e-06	DOWN
ENSG00000106049	HIBADH	-0.726634	2.51377e-06	DOWN
ENSG00000186522	SEPTIN10	-0.804553	2.52398e-06	DOWN
ENSG00000204525	HLA-C	-0.775756	2.62339e-06	DOWN
ENSG00000137628	DDX60	-1.12171	2.73676e-06	DOWN
ENSG00000225492	GBP1P1	-2.99741	2.9263e-06	DOWN
ENSG00000081307	UBA5	-0.806722	2.93895e-06	DOWN
ENSG00000119673	ACOT2	-0.667242	3.13608e-06	DOWN
ENSG00000115267	IFIH1	-1.14017	3.14272e-06	DOWN
ENSG00000280734	LINC01232	-0.998857	3.19383e-06	DOWN
ENSG00000105642	KCNN1	-1.80814	3.26589e-06	DOWN
ENSG00000105639	JAK3	-0.880153	3.41056e-06	DOWN
ENSG00000244509	APOBEC3C	-0.658919	3.44516e-06	DOWN
ENSG00000138496	PARP9	-1.37894	3.49585e-06	DOWN
ENSG00000169213	RAB3B	-1.13215	3.50593e-06	DOWN
ENSG00000250033	SLC7A11-AS1	-2.02233	3.71793e-06	DOWN
ENSG00000176406	RIMS2	-0.900394	3.74242e-06	DOWN
ENSG00000113597	TRAPPC13	-0.918734	3.76255e-06	DOWN
ENSG00000196502	SULT1A1	-0.815991	3.83222e-06	DOWN
ENSG00000187260	WDR86	-1.12396	3.87891e-06	DOWN
ENSG00000188313	PLSCR1	-1.46126	3.95218e-06	DOWN
ENSG00000119929	CUTC	-0.900285	3.99005e-06	DOWN
ENSG00000153006	SREK1IP1	-0.856124	4.29314e-06	DOWN
ENSG00000156162	DPY19L4	-0.830988	4.32045e-06	DOWN
ENSG00000005102	MEOX1	-0.84783	4.32292e-06	DOWN
ENSG00000196954	CASP4	-1.06457	4.35049e-06	DOWN
ENSG00000183044	ABAT	-1.24919	4.44889e-06	DOWN
ENSG00000145242	EPHA5	-0.732004	4.4906e-06	DOWN
ENSG00000142227	EMP3	-0.660429	4.51884e-06	DOWN
ENSG00000169169	CPT1C	-0.672597	4.56625e-06	DOWN
ENSG00000231064	AC234582.1	-0.738036	4.70516e-06	DOWN
ENSG00000158859	ADAMTS4	-2.84988	4.82954e-06	DOWN
ENSG00000134574	DDB2	-0.859499	4.85314e-06	DOWN
ENSG00000182054	IDH2	-0.604437	4.95746e-06	DOWN
ENSG00000092096	SLC22A17	-1.07169	5.13725e-06	DOWN
ENSG00000145147	SLIT2	-0.612501	5.28564e-06	DOWN
ENSG00000104967	NOVA2	-2.25374	5.30753e-06	DOWN
ENSG00000168961	LGALS9	-2.56401	5.48451e-06	DOWN
ENSG00000164938	TP53INP1	-1.06716	5.50513e-06	DOWN
ENSG00000115355	CCDC88A	-0.862759	5.80133e-06	DOWN
ENSG00000253305	PCDHGB6	-1.63801	5.86503e-06	DOWN
ENSG00000138758	SEPTIN11	-1.09826	6.21137e-06	DOWN
ENSG00000221963	APOL6	-0.977528	6.46203e-06	DOWN
ENSG00000138018	SELENOI	-0.815576	6.57057e-06	DOWN
ENSG00000198648	STK39	-0.903976	6.59242e-06	DOWN
ENSG00000186591	UBE2H	-0.727999	6.63999e-06	DOWN
ENSG00000125249	RAP2A	-0.951035	6.69098e-06	DOWN
ENSG00000196517	SLC6A9	-1.28749	6.88897e-06	DOWN
ENSG00000138071	ACTR2	-1.12276	6.97619e-06	DOWN
ENSG00000145439	CBR4	-0.768806	7.0508e-06	DOWN
ENSG00000103381	CPPED1	-1.21218	7.05208e-06	DOWN
ENSG00000119950	MXI1	-1.02398	7.30219e-06	DOWN
ENSG00000138380	CARF	-1.26039	7.45273e-06	DOWN
ENSG00000014914	MTMR11	-0.806612	7.71873e-06	DOWN
ENSG00000164985	PSIP1	-0.805036	8.10613e-06	DOWN
ENSG00000144815	NXPE3	-1.00492	8.16192e-06	DOWN
ENSG00000198125	MB	-2.62003	8.21287e-06	DOWN
ENSG00000167772	ANGPTL4	-0.991779	8.38169e-06	DOWN
ENSG00000170581	STAT2	-0.73675	8.46482e-06	DOWN
ENSG00000188729	OSTN	-0.935989	8.61357e-06	DOWN
ENSG00000247556	OIP5-AS1	-0.720987	8.6366e-06	DOWN
ENSG00000227751	RCC2-AS1	-0.911538	8.71797e-06	DOWN
ENSG00000137965	IFI44	-1.35823	8.98766e-06	DOWN
ENSG00000254122	PCDHGB7	-1.74422	9.13617e-06	DOWN
ENSG00000138078	PREPL	-0.700172	9.27381e-06	DOWN
ENSG00000130487	KLHDC7B	-2.37858	9.35828e-06	DOWN
ENSG00000106211	HSPB1	-0.850378	9.36129e-06	DOWN
ENSG00000117394	SLC2A1	-0.742469	9.75212e-06	DOWN
ENSG00000185475	TMEM179B	-0.889403	1.0409e-05	DOWN
ENSG00000163644	PPM1K	-0.937515	1.05148e-05	DOWN
ENSG00000131409	LRRC4B	-1.6016	1.06734e-05	DOWN
ENSG00000110492	MDK	-1.30383	1.06798e-05	DOWN
ENSG00000236404	VLDLR-AS1	-2.46854	1.08068e-05	DOWN
ENSG00000164099	PRSS12	-0.978152	1.09398e-05	DOWN
ENSG00000042445	RETSAT	-0.804179	1.1083e-05	DOWN
ENSG00000110583	NAA40	-0.676817	1.11352e-05	DOWN
ENSG00000111087	GLI1	-1.66812	1.1183e-05	DOWN
ENSG00000135406	PRPH	-2.67332	1.14362e-05	DOWN
ENSG00000181513	ACBD4	-0.914431	1.21424e-05	DOWN
ENSG00000114978	MOB1A	-0.613772	1.21781e-05	DOWN
ENSG00000164975	SNAPC3	-0.704391	1.24927e-05	DOWN
ENSG00000071967	CYBRD1	-0.818103	1.26379e-05	DOWN
ENSG00000153914	SREK1	-0.858847	1.29194e-05	DOWN
ENSG00000141510	TP53	-0.882241	1.33768e-05	DOWN
ENSG00000244649	LINC02086	-1.35295	1.40183e-05	DOWN
ENSG00000185499	MUC1	-1.19492	1.41003e-05	DOWN
ENSG00000185742	C11orf87	-1.45916	1.41015e-05	DOWN
ENSG00000106789	CORO2A	-1.02613	1.4217e-05	DOWN
ENSG00000163069	SGCB	-0.600659	1.42573e-05	DOWN
ENSG00000119917	IFIT3	-1.30674	1.43468e-05	DOWN
ENSG00000118197	DDX59	-0.750477	1.44453e-05	DOWN
ENSG00000184465	WDR27	-1.05077	1.44693e-05	DOWN
ENSG00000165244	ZNF367	-1.30419	1.47663e-05	DOWN
ENSG00000173145	NOC3L	-0.782589	1.51806e-05	DOWN
ENSG00000117242	PINK1-AS	-0.776003	1.55665e-05	DOWN
ENSG00000163565	IFI16	-0.669257	1.57931e-05	DOWN
ENSG00000281490	CICP14	-0.955893	1.60672e-05	DOWN
ENSG00000187955	COL14A1	-1.21269	1.62355e-05	DOWN
ENSG00000169241	SLC50A1	-0.718664	1.64535e-05	DOWN
ENSG00000109790	KLHL5	-0.72361	1.69211e-05	DOWN
ENSG00000231389	HLA-DPA1	-2.66653	1.70627e-05	DOWN
ENSG00000079950	STX7	-0.683465	1.72181e-05	DOWN
ENSG00000100823	APEX1	-0.819737	1.73235e-05	DOWN
ENSG00000132535	DLG4	-0.585347	1.81528e-05	DOWN
ENSG00000114439	BBX	-0.961338	1.86077e-05	DOWN
ENSG00000143390	RFX5	-0.696226	1.87646e-05	DOWN
ENSG00000106603	COA1	-0.609463	1.91385e-05	DOWN
ENSG00000164989	CCDC171	-1.09143	1.92854e-05	DOWN
ENSG00000100299	ARSA	-1.07572	1.93801e-05	DOWN
ENSG00000134321	RSAD2	-2.42713	1.96873e-05	DOWN
ENSG00000131558	EXOC4	-0.722322	2.04994e-05	DOWN
ENSG00000109911	ELP4	-0.906693	2.06903e-05	DOWN
ENSG00000107957	SH3PXD2A	-0.603768	2.09156e-05	DOWN
ENSG00000164306	PRIMPOL	-0.902267	2.11738e-05	DOWN
ENSG00000106460	TMEM106B	-0.842355	2.17534e-05	DOWN
ENSG00000185942	NKAIN3	-1.29778	2.18412e-05	DOWN
ENSG00000188467	SLC24A5	-1.22792	2.18688e-05	DOWN
ENSG00000267765	AC100793.3	-0.975013	2.2178e-05	DOWN
ENSG00000275665	AC006449.3	-1.2473	2.31771e-05	DOWN
ENSG00000120262	CCDC170	-2.22333	2.34172e-05	DOWN
ENSG00000221890	NPTXR	-0.897229	2.35398e-05	DOWN
ENSG00000174738	NR1D2	-1.41985	2.40885e-05	DOWN
ENSG00000156017	CARNMT1	-0.956421	2.42652e-05	DOWN
ENSG00000196684	HSH2D	-2.21871	2.49699e-05	DOWN
ENSG00000184898	RBM43	-1.00447	2.54828e-05	DOWN
ENSG00000136848	DAB2IP	-0.624377	2.56215e-05	DOWN
ENSG00000138764	CCNG2	-1.00281	2.59225e-05	DOWN
ENSG00000273489	AC008264.2	-0.803843	2.61992e-05	DOWN
ENSG00000166710	B2M	-1.02452	2.70015e-05	DOWN
ENSG00000120925	RNF170	-0.881672	2.71076e-05	DOWN
ENSG00000204228	HSD17B8	-1.74642	2.7137e-05	DOWN
ENSG00000128654	MTX2	-0.658579	2.72678e-05	DOWN
ENSG00000108861	DUSP3	-0.617824	2.73787e-05	DOWN
ENSG00000198157	HMGN5	-1.05387	2.73803e-05	DOWN
ENSG00000152409	JMY	-0.883743	2.79456e-05	DOWN
ENSG00000165185	KIAA1958	-0.979083	2.84029e-05	DOWN
ENSG00000213160	KLHL23	-0.765592	2.85539e-05	DOWN
ENSG00000140464	PML	-0.585881	2.86112e-05	DOWN
ENSG00000282826	FRG1CP	-1.1246	2.87038e-05	DOWN
ENSG00000130813	SHFL	-0.959101	2.92538e-05	DOWN
ENSG00000263069	RNF213-AS1	-0.982551	2.94338e-05	DOWN
ENSG00000109618	SEPSECS	-0.832014	2.9686e-05	DOWN
ENSG00000061656	SPAG4	-1.13747	2.98581e-05	DOWN
ENSG00000198919	DZIP3	-0.816906	3.02067e-05	DOWN
ENSG00000100078	PLA2G3	-0.764404	3.07457e-05	DOWN
ENSG00000165714	BORCS5	-1.01347	3.25211e-05	DOWN
ENSG00000166479	TMX3	-0.9242	3.32876e-05	DOWN
ENSG00000104833	TUBB4A	-0.756205	3.35979e-05	DOWN
ENSG00000108852	MPP2	-0.676378	3.48692e-05	DOWN
ENSG00000136874	STX17	-0.72024	3.5049e-05	DOWN
ENSG00000125841	NRSN2	-0.723808	3.55436e-05	DOWN
ENSG00000110446	SLC15A3	-1.07468	3.57217e-05	DOWN
ENSG00000158435	CNOT11	-0.731211	3.60813e-05	DOWN
ENSG00000171262	FAM98B	-0.593224	3.7007e-05	DOWN
ENSG00000174721	FGFBP3	-1.28001	3.701e-05	DOWN
ENSG00000130294	KIF1A	-0.921431	3.74574e-05	DOWN
ENSG00000198589	LRBA	-0.644302	3.76243e-05	DOWN
ENSG00000054392	HHAT	-1.05227	3.77017e-05	DOWN
ENSG00000270641	TSIX	-0.678338	3.81229e-05	DOWN
ENSG00000154079	SDHAF4	-1.3488	3.83269e-05	DOWN
ENSG00000205060	SLC35B4	-0.875539	3.88271e-05	DOWN
ENSG00000105483	CARD8	-0.748782	3.88285e-05	DOWN
ENSG00000247095	MIR210HG	-1.5978	4.09332e-05	DOWN
ENSG00000172183	ISG20	-0.854348	4.31883e-05	DOWN
ENSG00000260853	AC109460.2	-0.899639	4.36367e-05	DOWN
ENSG00000106692	FKTN	-0.67837	4.56072e-05	DOWN
ENSG00000102384	CENPI	-0.785846	4.60238e-05	DOWN
ENSG00000104361	NIPAL2	-1.05589	4.6949e-05	DOWN
ENSG00000132109	TRIM21	-0.858304	4.6967e-05	DOWN
ENSG00000180340	FZD2	-0.929299	4.76904e-05	DOWN
ENSG00000099622	CIRBP	-0.591938	4.81464e-05	DOWN
ENSG00000213625	LEPROT	-0.880315	4.85182e-05	DOWN
ENSG00000249242	TMEM150C	-1.01594	4.86223e-05	DOWN
ENSG00000124177	CHD6	-0.762418	4.98594e-05	DOWN
ENSG00000123405	NFE2	-0.994333	4.99292e-05	DOWN
ENSG00000126583	PRKCG	-1.12979	5.14745e-05	DOWN
ENSG00000272109	AC008906.2	-1.18092	5.22834e-05	DOWN
ENSG00000168591	TMUB2	-0.727554	5.40581e-05	DOWN
ENSG00000115271	GCA	-1.88524	5.47626e-05	DOWN
ENSG00000237975	FLG-AS1	-1.33647	5.52717e-05	DOWN
ENSG00000101000	PROCR	-0.680808	5.62493e-05	DOWN
ENSG00000162433	AK4	-0.819365	5.71296e-05	DOWN
ENSG00000169756	LIMS1	-0.627599	5.73573e-05	DOWN
ENSG00000188559	RALGAPA2	-0.7911	5.85271e-05	DOWN
ENSG00000177990	DPY19L2	-0.996639	5.96125e-05	DOWN
ENSG00000230590	FTX	-0.791398	6.03142e-05	DOWN
ENSG00000023697	DERA	-0.769685	6.06268e-05	DOWN
ENSG00000141526	SLC16A3	-0.733248	6.1473e-05	DOWN
ENSG00000229807	XIST	-0.8176	6.52416e-05	DOWN
ENSG00000198498	TMA16	-0.925517	6.63052e-05	DOWN
ENSG00000088899	LZTS3	-1.40517	6.64345e-05	DOWN
ENSG00000159792	PSKH1	-0.912385	6.93691e-05	DOWN
ENSG00000179195	ZNF664	-0.601566	7.01081e-05	DOWN
ENSG00000287299	AC012459.1	-0.784999	7.69833e-05	DOWN
ENSG00000169231	THBS3	-0.61149	7.73557e-05	DOWN
ENSG00000176490	DIRAS1	-0.747946	7.87126e-05	DOWN
ENSG00000173163	COMMD1	-0.797458	7.99297e-05	DOWN
ENSG00000169136	ATF5	-0.663333	8.17534e-05	DOWN
ENSG00000137145	DENND4C	-0.703239	8.20573e-05	DOWN
ENSG00000135540	NHSL1	-1.13954	8.24777e-05	DOWN
ENSG00000108813	DLX4	-1.71009	8.29502e-05	DOWN
ENSG00000165533	TTC8	-0.868443	8.5727e-05	DOWN
ENSG00000163946	TASOR	-0.667082	8.65702e-05	DOWN
ENSG00000073792	IGF2BP2	-0.741223	8.71721e-05	DOWN
ENSG00000169925	BRD3	-0.584964	8.78133e-05	DOWN
ENSG00000188177	ZC3H6	-0.908714	9.02151e-05	DOWN
ENSG00000136378	ADAMTS7	-1.17608	9.19236e-05	DOWN
ENSG00000267042	AC100793.2	-1.09486	9.26033e-05	DOWN
ENSG00000185608	MRPL40	-0.612154	9.46932e-05	DOWN
ENSG00000048028	USP28	-0.674588	9.48284e-05	DOWN
ENSG00000169245	CXCL10	-5.61946	9.96653e-05	DOWN
ENSG00000138028	CGREF1	-0.989916	0.000101176	DOWN
ENSG00000145348	TBCK	-0.748121	0.00010134	DOWN
ENSG00000122741	DCAF10	-0.600986	0.000104586	DOWN
ENSG00000114450	GNB4	-0.738727	0.000105069	DOWN
ENSG00000146416	AIG1	-0.641933	0.00010584	DOWN
ENSG00000053770	AP5M1	-0.639382	0.000106542	DOWN
ENSG00000197747	S100A10	-0.6863	0.000109629	DOWN
ENSG00000112715	VEGFA	-0.709414	0.000114871	DOWN
ENSG00000089127	OAS1	-1.1939	0.000115837	DOWN
ENSG00000128394	APOBEC3F	-0.845641	0.000118828	DOWN
ENSG00000272886	DCP1A	-0.665504	0.000127249	DOWN
ENSG00000242498	ARPIN	-1.02706	0.000128246	DOWN
ENSG00000111875	ASF1A	-0.597978	0.000128329	DOWN
ENSG00000241935	HOGA1	-3.32486	0.000129143	DOWN
ENSG00000156171	DRAM2	-0.64928	0.00013046	DOWN
ENSG00000136048	DRAM1	-0.893683	0.00013141	DOWN
ENSG00000116001	TIA1	-0.633249	0.000135616	DOWN
ENSG00000132274	TRIM22	-2.78739	0.000135913	DOWN
ENSG00000123933	MXD4	-0.643417	0.000141721	DOWN
ENSG00000250240	AC008840.1	-1.01947	0.00014225	DOWN
ENSG00000105479	CCDC114	-1.32882	0.000145316	DOWN
ENSG00000133401	PDZD2	-1.24365	0.000146128	DOWN
ENSG00000105426	PTPRS	-0.588555	0.000147443	DOWN
ENSG00000146733	PSPH	-0.894798	0.000153799	DOWN
ENSG00000163755	HPS3	-0.766514	0.000154889	DOWN
ENSG00000131389	SLC6A6	-1.09212	0.000155314	DOWN
ENSG00000130529	TRPM4	-0.618552	0.000155615	DOWN
ENSG00000204217	BMPR2	-0.84144	0.000156519	DOWN
ENSG00000259397	AC021231.2	-2.42481	0.000156574	DOWN
ENSG00000154874	CCDC144B	-1.70276	0.000157007	DOWN
ENSG00000186280	KDM4D	-1.92584	0.00015739	DOWN
ENSG00000154721	JAM2	-1.74109	0.000157454	DOWN
ENSG00000169604	ANTXR1	-2.43057	0.00015877	DOWN
ENSG00000137941	TTLL7	-1.05723	0.000161657	DOWN
ENSG00000179912	R3HDM2	-0.895764	0.000163388	DOWN
ENSG00000106804	C5	-0.834771	0.000165718	DOWN
ENSG00000204576	PRR3	-0.770952	0.000167923	DOWN
ENSG00000172465	TCEAL1	-0.891242	0.000168953	DOWN
ENSG00000140105	WARS1	-0.726995	0.000169263	DOWN
ENSG00000122591	FAM126A	-0.632795	0.000171815	DOWN
ENSG00000115365	LANCL1	-0.652365	0.000173043	DOWN
ENSG00000052802	MSMO1	-0.898034	0.000175595	DOWN
ENSG00000139629	GALNT6	-1.88505	0.000178189	DOWN
ENSG00000167601	AXL	-0.950761	0.000181379	DOWN
ENSG00000182952	HMGN4	-0.764648	0.000182723	DOWN
ENSG00000094631	HDAC6	-0.661074	0.000185411	DOWN
ENSG00000102996	MMP15	-0.60729	0.000186612	DOWN
ENSG00000108823	SGCA	-1.21426	0.000188766	DOWN
ENSG00000163840	DTX3L	-1.09657	0.000193119	DOWN
ENSG00000058056	USP13	-0.819111	0.000197697	DOWN
ENSG00000138613	APH1B	-0.735123	0.00019875	DOWN
ENSG00000163328	GPR155	-1.13948	0.000199657	DOWN
ENSG00000137501	SYTL2	-1.6133	0.000200261	DOWN
ENSG00000172432	GTPBP2	-0.757243	0.000201493	DOWN
ENSG00000153956	CACNA2D1	-0.698153	0.000203434	DOWN
ENSG00000172493	AFF1	-0.621484	0.000204212	DOWN
ENSG00000108830	RND2	-0.589407	0.000209969	DOWN
ENSG00000068650	ATP11A	-0.595945	0.000212771	DOWN
ENSG00000153975	ZUP1	-1.01905	0.0002133	DOWN
ENSG00000267387	AC020931.1	-1.01233	0.000215585	DOWN
ENSG00000143409	MINDY1	-0.82895	0.000217964	DOWN
ENSG00000103876	FAH	-0.787466	0.000218158	DOWN
ENSG00000075826	SEC31B	-1.47642	0.00021869	DOWN
ENSG00000151422	FER	-0.854932	0.000224498	DOWN
ENSG00000198130	HIBCH	-0.87545	0.000229651	DOWN
ENSG00000223374	AC005104.1	-0.737839	0.000232803	DOWN
ENSG00000131711	MAP1B	-0.906029	0.000234881	DOWN
ENSG00000111834	RSPH4A	-1.15017	0.000235159	DOWN
ENSG00000187867	PALM3	-1.11458	0.000237598	DOWN
ENSG00000049239	H6PD	-0.592709	0.000238524	DOWN
ENSG00000204131	NHSL2	-0.933078	0.000238878	DOWN
ENSG00000171889	MIR31HG	-1.35001	0.000240404	DOWN
ENSG00000197329	PELI1	-0.928774	0.000240748	DOWN
ENSG00000150764	DIXDC1	-0.849064	0.000244699	DOWN
ENSG00000115042	FAHD2A	-0.785986	0.00024683	DOWN
ENSG00000084636	COL16A1	-2.72485	0.000250719	DOWN
ENSG00000158458	NRG2	-0.875201	0.00025339	DOWN
ENSG00000130589	HELZ2	-1.05952	0.000253476	DOWN
ENSG00000161243	FBXO27	-1.10316	0.00025551	DOWN
ENSG00000228549	BX284668.2	-2.21389	0.000258891	DOWN
ENSG00000111640	GAPDH	-0.649289	0.000258933	DOWN
ENSG00000175548	ALG10B	-1.04196	0.000268493	DOWN
ENSG00000206053	JPT2	-0.775213	0.000274038	DOWN
ENSG00000078018	MAP2	-0.607457	0.000277044	DOWN
ENSG00000152689	RASGRP3	-1.25726	0.000277185	DOWN
ENSG00000105429	MEGF8	-0.793025	0.000280654	DOWN
ENSG00000184489	PTP4A3	-0.641806	0.000283398	DOWN
ENSG00000179387	ELMOD2	-0.793413	0.000283479	DOWN
ENSG00000185432	METTL7A	-1.49349	0.000291855	DOWN
ENSG00000181409	AATK	-0.645098	0.000297312	DOWN
ENSG00000272114	AL136131.3	-1.14622	0.000297771	DOWN
ENSG00000186088	GSAP	-0.788357	0.000301772	DOWN
ENSG00000113272	THG1L	-0.664401	0.000305756	DOWN
ENSG00000120738	EGR1	-0.663298	0.000309621	DOWN
ENSG00000047932	GOPC	-0.628425	0.000318398	DOWN
ENSG00000170264	FAM161A	-1.06923	0.000321557	DOWN
ENSG00000196943	NOP9	-0.594358	0.00032289	DOWN
ENSG00000124406	ATP8A1	-0.771834	0.000326418	DOWN
ENSG00000161642	ZNF385A	-0.989963	0.000326878	DOWN
ENSG00000100982	PCIF1	-0.645908	0.000331098	DOWN
ENSG00000286670	AL450467.1	-2.41641	0.000332661	DOWN
ENSG00000180902	D2HGDH	-0.976561	0.000332993	DOWN
ENSG00000164303	ENPP6	-2.03706	0.000336032	DOWN
ENSG00000097046	CDC7	-0.6997	0.000337545	DOWN
ENSG00000132846	ZBED3	-0.588803	0.000338771	DOWN
ENSG00000019991	HGF	-0.778042	0.000344575	DOWN
ENSG00000164051	CCDC51	-0.711037	0.000359241	DOWN
ENSG00000106261	ZKSCAN1	-0.668431	0.000360865	DOWN
ENSG00000139291	TMEM19	-0.745358	0.000369182	DOWN
ENSG00000183049	CAMK1D	-0.601863	0.000369674	DOWN
ENSG00000186854	TRABD2A	-0.928382	0.000371397	DOWN
ENSG00000160961	ZNF333	-0.750212	0.000378202	DOWN
ENSG00000186470	BTN3A2	-0.695544	0.000378337	DOWN
ENSG00000189127	ANKRD34B	-1.08333	0.000380946	DOWN
ENSG00000272031	ANKRD34A	-0.595799	0.000381607	DOWN
ENSG00000187824	TMEM220	-1.18625	0.000388135	DOWN
ENSG00000133318	RTN3	-0.642299	0.000390067	DOWN
ENSG00000038210	PI4K2B	-0.665354	0.000391667	DOWN
ENSG00000069424	KCNAB2	-0.940378	0.000391957	DOWN
ENSG00000153531	ADPRHL1	-1.26053	0.000392953	DOWN
ENSG00000285599	AC234917.2	-1.1287	0.000394027	DOWN
ENSG00000139278	GLIPR1	-0.656462	0.000395952	DOWN
ENSG00000260916	CCPG1	-0.928341	0.000398934	DOWN
ENSG00000144283	PKP4	-0.585796	0.00039895	DOWN
ENSG00000165996	HACD1	-0.856451	0.000403643	DOWN
ENSG00000272068	AL365181.2	-1.81501	0.00041044	DOWN
ENSG00000167680	SEMA6B	-0.623442	0.000413337	DOWN
ENSG00000225470	JPX	-0.821114	0.000418507	DOWN
ENSG00000179111	HES7	-1.96911	0.00042309	DOWN
ENSG00000143776	CDC42BPA	-0.664801	0.000423865	DOWN
ENSG00000101158	NELFCD	-0.605988	0.000426226	DOWN
ENSG00000074047	GLI2	-0.711644	0.000431481	DOWN
ENSG00000135482	ZC3H10	-0.904575	0.000440266	DOWN
ENSG00000135114	OASL	-1.99371	0.000452471	DOWN
ENSG00000185621	LMLN	-0.933594	0.000453631	DOWN
ENSG00000140057	AK7	-1.23241	0.000456441	DOWN
ENSG00000149809	TM7SF2	-0.791704	0.000457392	DOWN
ENSG00000057019	DCBLD2	-0.892229	0.000458456	DOWN
ENSG00000185305	ARL15	-0.675798	0.000467958	DOWN
ENSG00000165832	TRUB1	-0.602013	0.000478183	DOWN
ENSG00000137959	IFI44L	-1.91579	0.000479437	DOWN
ENSG00000105976	MET	-0.905971	0.000481511	DOWN
ENSG00000285872	AC007240.3	-2.38758	0.000497798	DOWN
ENSG00000104368	PLAT	-0.938612	0.000498918	DOWN
ENSG00000229953	AL590666.2	-1.11524	0.000509484	DOWN
ENSG00000178425	NT5DC1	-0.650227	0.000511171	DOWN
ENSG00000139651	ZNF740	-0.630738	0.000512944	DOWN
ENSG00000113369	ARRDC3	-0.85569	0.000517091	DOWN
ENSG00000124523	SIRT5	-0.695925	0.000533519	DOWN
ENSG00000157827	FMNL2	-0.604505	0.000539484	DOWN
ENSG00000166816	LDHD	-0.908869	0.000541488	DOWN
ENSG00000172456	FGGY	-1.21651	0.000542397	DOWN
ENSG00000168300	PCMTD1	-1.08658	0.000544633	DOWN
ENSG00000147180	ZNF711	-1.16639	0.000546357	DOWN
ENSG00000162241	SLC25A45	-1.03096	0.00054976	DOWN
ENSG00000108641	B9D1	-0.621396	0.000555682	DOWN
ENSG00000165288	BRWD3	-0.707845	0.000555932	DOWN
ENSG00000156504	FAM122B	-0.935261	0.00055598	DOWN
ENSG00000107719	PALD1	-0.843829	0.00056512	DOWN
ENSG00000144445	KANSL1L	-0.808563	0.000565581	DOWN
ENSG00000143847	PPFIA4	-0.974525	0.000586321	DOWN
ENSG00000115155	OTOF	-1.9514	0.000589436	DOWN
ENSG00000168517	HEXIM2	-0.855797	0.00059729	DOWN
ENSG00000014123	UFL1	-1.07986	0.000598101	DOWN
ENSG00000215883	CYB5RL	-1.03138	0.00060222	DOWN
ENSG00000258733	LINC02328	-2.08577	0.000607268	DOWN
ENSG00000068079	IFI35	-0.933023	0.000607619	DOWN
ENSG00000141232	TOB1	-0.5927	0.000618685	DOWN
ENSG00000175938	ORAI3	-0.914208	0.000620634	DOWN
ENSG00000136531	SCN2A	-1.32625	0.000620951	DOWN
ENSG00000135636	DYSF	-0.776013	0.000623889	DOWN
ENSG00000136051	WASHC4	-0.620333	0.000624962	DOWN
ENSG00000196275	GTF2IRD2	-1.51526	0.000630368	DOWN
ENSG00000136098	NEK3	-0.864393	0.000635043	DOWN
ENSG00000269968	AC006064.4	-0.64762	0.000635988	DOWN
ENSG00000072133	RPS6KA6	-0.754808	0.000654069	DOWN
ENSG00000197457	STMN3	-0.592902	0.000654174	DOWN
ENSG00000145246	ATP10D	-0.704928	0.000657277	DOWN
ENSG00000138814	PPP3CA	-0.92465	0.000657533	DOWN
ENSG00000112319	EYA4	-0.64752	0.00066487	DOWN
ENSG00000165169	DYNLT3	-0.771144	0.000666509	DOWN
ENSG00000264558	AC015674.1	-0.654816	0.000682817	DOWN
ENSG00000152818	UTRN	-0.616732	0.000685039	DOWN
ENSG00000167107	ACSF2	-0.649607	0.000691112	DOWN
ENSG00000164983	TMEM65	-0.810671	0.000691884	DOWN
ENSG00000133639	BTG1	-0.948945	0.000696457	DOWN
ENSG00000107611	CUBN	-0.750914	0.000697967	DOWN
ENSG00000172167	MTBP	-0.731824	0.000708406	DOWN
ENSG00000135766	EGLN1	-0.685604	0.000711452	DOWN
ENSG00000014824	SLC30A9	-0.793595	0.00072399	DOWN
ENSG00000162076	FLYWCH2	-0.597034	0.000736277	DOWN
ENSG00000140350	ANP32A	-0.618186	0.000743709	DOWN
ENSG00000184208	C22orf46	-0.635002	0.000744712	DOWN
ENSG00000214708	AC116407.1	-0.828338	0.000758434	DOWN
ENSG00000169131	ZNF354A	-0.733487	0.00076144	DOWN
ENSG00000144115	THNSL2	-0.648775	0.000766055	DOWN
ENSG00000135838	NPL	-0.969441	0.000775072	DOWN
ENSG00000284770	TBCE	-0.858055	0.000780384	DOWN
ENSG00000266256	LINC00683	-1.52739	0.000781747	DOWN
ENSG00000106853	PTGR1	-0.730373	0.000792052	DOWN
ENSG00000223960	CHROMR	-0.587257	0.000797974	DOWN
ENSG00000038002	AGA	-1.03467	0.000805107	DOWN
ENSG00000228801	AC064807.1	-1.53282	0.000808047	DOWN
ENSG00000242612	DECR2	-0.73447	0.000813371	DOWN
ENSG00000230630	DNM3OS	-0.949167	0.000815584	DOWN
ENSG00000153944	MSI2	-0.76876	0.000818029	DOWN
ENSG00000136147	PHF11	-0.890882	0.000831073	DOWN
ENSG00000204267	TAP2	-0.933947	0.000837529	DOWN
ENSG00000196358	NTNG2	-1.17124	0.000849332	DOWN
ENSG00000140905	GCSH	-1.07914	0.000850314	DOWN
ENSG00000003147	ICA1	-1.00302	0.000871018	DOWN
ENSG00000163807	KIAA1143	-0.620189	0.00087501	DOWN
ENSG00000187742	SECISBP2	-0.75769	0.00089649	DOWN
ENSG00000196544	BORCS6	-0.810029	0.000896558	DOWN
ENSG00000151689	INPP1	-4.14771	0.000919479	DOWN
ENSG00000166974	MAPRE2	-0.765404	0.000939869	DOWN
ENSG00000008277	ADAM22	-1.10178	0.000957421	DOWN
ENSG00000102109	PCSK1N	-0.735439	0.000964992	DOWN
ENSG00000049883	PTCD2	-0.598942	0.000976218	DOWN
ENSG00000144354	CDCA7	-0.830531	0.000978282	DOWN
ENSG00000130518	IQCN	-1.66455	0.00097983	DOWN
ENSG00000165449	SLC16A9	-1.58832	0.00098534	DOWN
ENSG00000119471	HSDL2	-0.873052	0.000999006	DOWN
ENSG00000257452	AC004551.1	-1.09424	0.00100293	DOWN
ENSG00000170160	CCDC144A	-1.6244	0.00104605	DOWN
ENSG00000225963	AC009950.1	-1.85763	0.00104703	DOWN
ENSG00000186376	ZNF75D	-0.896765	0.00104706	DOWN
ENSG00000178401	DNAJC22	-0.787411	0.00106358	DOWN
ENSG00000279086	AC073130.3	-0.670304	0.00106928	DOWN
ENSG00000145362	ANK2	-0.757637	0.00108266	DOWN
ENSG00000157873	TNFRSF14	-0.784253	0.00109313	DOWN
ENSG00000158828	PINK1	-0.606149	0.00109734	DOWN
ENSG00000271503	CCL5	-2.32738	0.00111232	DOWN
ENSG00000072195	SPEG	-0.667017	0.00111916	DOWN
ENSG00000143061	IGSF3	-0.785137	0.00111961	DOWN
ENSG00000174442	ZWILCH	-0.589865	0.00112434	DOWN
ENSG00000128694	OSGEPL1	-0.728847	0.00117045	DOWN
ENSG00000105974	CAV1	-1.1407	0.00117077	DOWN
ENSG00000113593	PPWD1	-0.660795	0.00117263	DOWN
ENSG00000138688	KIAA1109	-0.588985	0.00117298	DOWN
ENSG00000177679	SRRM3	-0.752051	0.00117406	DOWN
ENSG00000164118	CEP44	-0.603166	0.00117889	DOWN
ENSG00000249158	PCDHA11	-0.86074	0.00118379	DOWN
ENSG00000172878	METAP1D	-0.850654	0.00122151	DOWN
ENSG00000127663	KDM4B	-0.606391	0.00122706	DOWN
ENSG00000259185	AC090971.2	-0.922609	0.00124204	DOWN
ENSG00000157578	LCA5L	-0.909427	0.00124493	DOWN
ENSG00000165475	CRYL1	-1.0431	0.00125417	DOWN
ENSG00000072858	SIDT1	-0.842742	0.00126425	DOWN
ENSG00000171004	HS6ST2	-1.14737	0.00126602	DOWN
ENSG00000133739	LRRCC1	-1.56295	0.00126956	DOWN
ENSG00000103485	QPRT	-0.773049	0.00126984	DOWN
ENSG00000100379	KCTD17	-0.593885	0.00127926	DOWN
ENSG00000257176	AC009318.1	-1.14213	0.00128613	DOWN
ENSG00000100320	RBFOX2	-0.790641	0.00130129	DOWN
ENSG00000286999	AL121581.2	-1.10869	0.00131292	DOWN
ENSG00000168135	KCNJ4	-0.925855	0.00131366	DOWN
ENSG00000231890	DARS-AS1	-0.690692	0.00132194	DOWN
ENSG00000272770	AC005696.2	-1.03265	0.00139069	DOWN
ENSG00000118418	HMGN3	-0.696877	0.00139935	DOWN
ENSG00000134824	FADS2	-0.792289	0.00141141	DOWN
ENSG00000135069	PSAT1	-0.814937	0.00143081	DOWN
ENSG00000162946	DISC1	-3.50287	0.00144302	DOWN
ENSG00000164332	UBLCP1	-0.610006	0.00145615	DOWN
ENSG00000163964	PIGX	-0.630533	0.00145713	DOWN
ENSG00000139974	SLC38A6	-0.973523	0.00146119	DOWN
ENSG00000153044	CENPH	-0.855938	0.00146529	DOWN
ENSG00000137752	CASP1	-2.75748	0.0014685	DOWN
ENSG00000287086	AC034193.1	-0.67231	0.0014728	DOWN
ENSG00000176209	SMIM19	-0.754466	0.0014955	DOWN
ENSG00000121067	SPOP	-0.607761	0.00150959	DOWN
ENSG00000132849	PATJ	-0.600102	0.00151288	DOWN
ENSG00000166793	YPEL4	-1.59856	0.00151885	DOWN
ENSG00000136514	RTP4	-1.40626	0.00154705	DOWN
ENSG00000107566	ERLIN1	-0.60095	0.00154969	DOWN
ENSG00000171903	CYP4F11	-1.48656	0.00160619	DOWN
ENSG00000277147	LINC00869	-1.14074	0.00161306	DOWN
ENSG00000156042	CFAP70	-1.24101	0.00163229	DOWN
ENSG00000204380	PKP4-AS1	-0.862985	0.00164604	DOWN
ENSG00000155729	KCTD18	-0.710076	0.00165317	DOWN
ENSG00000249207	AC079921.1	-0.69251	0.00166537	DOWN
ENSG00000243667	WDR92	-1.36309	0.00167043	DOWN
ENSG00000105339	DENND3	-0.857567	0.00167922	DOWN
ENSG00000113356	POLR3G	-0.886432	0.00168961	DOWN
ENSG00000001629	ANKIB1	-0.602954	0.00169063	DOWN
ENSG00000254307	AP003692.1	-1.18861	0.00169348	DOWN
ENSG00000128965	CHAC1	-1.09917	0.00169812	DOWN
ENSG00000151575	TEX9	-1.20065	0.00171777	DOWN
ENSG00000009830	POMT2	-0.702331	0.00172107	DOWN
ENSG00000165905	LARGE2	-0.702819	0.00173135	DOWN
ENSG00000142661	MYOM3	-1.57357	0.00174204	DOWN
ENSG00000065361	ERBB3	-0.645107	0.0017551	DOWN
ENSG00000138079	SLC3A1	-0.664139	0.00175844	DOWN
ENSG00000168404	MLKL	-0.678036	0.00177564	DOWN
ENSG00000174606	ANGEL2	-0.630893	0.00178071	DOWN
ENSG00000258732	AC025884.1	-1.0082	0.00179775	DOWN
ENSG00000137693	YAP1	-0.739133	0.00182393	DOWN
ENSG00000104870	FCGRT	-0.679894	0.00185573	DOWN
ENSG00000117153	KLHL12	-0.726305	0.00185931	DOWN
ENSG00000178078	STAP2	-0.590964	0.00188278	DOWN
ENSG00000122367	LDB3	-1.07022	0.0019018	DOWN
ENSG00000080819	CPOX	-0.840299	0.00190812	DOWN
ENSG00000166432	ZMAT1	-0.858228	0.00193487	DOWN
ENSG00000233178	AL161457.2	-2.49592	0.00193689	DOWN
ENSG00000163354	DCST2	-3.68402	0.00193721	DOWN
ENSG00000285722	AC207130.1	-1.17629	0.00194465	DOWN
ENSG00000141971	MVB12A	-0.811569	0.00196013	DOWN
ENSG00000173890	GPR160	-1.78563	0.00196821	DOWN
ENSG00000185585	OLFML2A	-2.2361	0.00198103	DOWN
ENSG00000231806	PCAT7	-0.638588	0.00198405	DOWN
ENSG00000156172	C8orf37	-1.09437	0.00200046	DOWN
ENSG00000023608	SNAPC1	-0.75234	0.00203462	DOWN
ENSG00000117151	CTBS	-0.894618	0.00205353	DOWN
ENSG00000140044	JDP2	-0.933809	0.00206795	DOWN
ENSG00000149346	SLX4IP	-0.709958	0.00208139	DOWN
ENSG00000164187	LMBRD2	-0.595857	0.00208559	DOWN
ENSG00000108679	LGALS3BP	-0.618367	0.00214664	DOWN
ENSG00000106799	TGFBR1	-0.768481	0.00217262	DOWN
ENSG00000118298	CA14	-0.842759	0.00219466	DOWN
ENSG00000139970	RTN1	-1.45239	0.00219571	DOWN
ENSG00000138646	HERC5	-0.854068	0.00221446	DOWN
ENSG00000143162	CREG1	-0.777438	0.00221622	DOWN
ENSG00000170464	DNAJC18	-0.915414	0.00221743	DOWN
ENSG00000228221	LINC00578	-2.19084	0.00223118	DOWN
ENSG00000260947	AL356489.2	-1.19831	0.0022337	DOWN
ENSG00000122432	SPATA1	-0.653958	0.00223781	DOWN
ENSG00000166435	XRRA1	-0.62309	0.00223805	DOWN
ENSG00000157426	AASDH	-0.760434	0.00226157	DOWN
ENSG00000060982	BCAT1	-0.863026	0.00228681	DOWN
ENSG00000172731	LRRC20	-0.693863	0.00229984	DOWN
ENSG00000176533	GNG7	-1.25405	0.00230437	DOWN
ENSG00000186814	ZSCAN30	-0.66455	0.00231281	DOWN
ENSG00000115935	WIPF1	-1.88153	0.00232462	DOWN
ENSG00000168124	OR1F1	-2.77046	0.00232812	DOWN
ENSG00000256340	ABCC6P1	-0.767432	0.00234271	DOWN
ENSG00000258057	BCDIN3D-AS1	-0.778033	0.00234714	DOWN
ENSG00000154319	FAM167A	-0.784235	0.00234715	DOWN
ENSG00000107341	UBE2R2	-0.59313	0.00235252	DOWN
ENSG00000179399	GPC5	-1.34697	0.00236956	DOWN
ENSG00000158769	F11R	-0.675733	0.00238637	DOWN
ENSG00000111305	GSG1	-1.33412	0.00240542	DOWN
ENSG00000100271	TTLL1	-0.878924	0.00245493	DOWN
ENSG00000107165	TYRP1	-0.918091	0.00246852	DOWN
ENSG00000178966	RMI1	-0.744825	0.00248213	DOWN
ENSG00000179532	DNHD1	-0.813243	0.00249123	DOWN
ENSG00000172086	KRCC1	-0.73374	0.00249346	DOWN
ENSG00000260465	AC018557.1	-0.592732	0.00250197	DOWN
ENSG00000180881	CAPS2	-1.8889	0.00250675	DOWN
ENSG00000119314	PTBP3	-0.692655	0.00251841	DOWN
ENSG00000287158	AC117464.1	-2.62724	0.00253362	DOWN
ENSG00000148690	FRA10AC1	-0.79926	0.00255684	DOWN
ENSG00000164776	PHKG1	-0.779472	0.00256949	DOWN
ENSG00000197557	TTC30A	-1.06472	0.00257584	DOWN
ENSG00000182326	C1S	-0.663582	0.00257777	DOWN
ENSG00000101871	MID1	-0.603981	0.00258383	DOWN
ENSG00000229474	PATL2	-2.05584	0.00258564	DOWN
ENSG00000132692	BCAN	-0.727019	0.00260163	DOWN
ENSG00000253741	LNCOC1	-1.03233	0.00261513	DOWN
ENSG00000008086	CDKL5	-1.48328	0.00261678	DOWN
ENSG00000109184	DCUN1D4	-0.614856	0.00261803	DOWN
ENSG00000166822	TMEM170A	-0.935421	0.00262169	DOWN
ENSG00000092758	COL9A3	-1.70262	0.00265499	DOWN
ENSG00000189180	ZNF33A	-0.856075	0.00266989	DOWN
ENSG00000113739	STC2	-0.659825	0.00271005	DOWN
ENSG00000148450	MSRB2	-0.588181	0.00271272	DOWN
ENSG00000196116	TDRD7	-0.694495	0.00271783	DOWN
ENSG00000060140	STYK1	-1.84793	0.00272707	DOWN
ENSG00000236069	AL136987.1	-2.58452	0.00272962	DOWN
ENSG00000140950	MEAK7	-0.851955	0.00273092	DOWN
ENSG00000115425	PECR	-0.655308	0.00274258	DOWN
ENSG00000072210	ALDH3A2	-0.636494	0.00277664	DOWN
ENSG00000088340	FER1L4	-1.04977	0.0027792	DOWN
ENSG00000188070	C11orf95	-0.641485	0.00280623	DOWN
ENSG00000152926	ZNF117	-1.13141	0.00282039	DOWN
ENSG00000189120	SP6	-0.737847	0.00282595	DOWN
ENSG00000130812	ANGPTL6	-0.876664	0.00282629	DOWN
ENSG00000091986	CCDC80	-0.809843	0.00283445	DOWN
ENSG00000273145	BX537318.1	-1.13702	0.00287166	DOWN
ENSG00000044459	CNTLN	-0.61996	0.00290711	DOWN
ENSG00000134575	ACP2	-0.793286	0.00292432	DOWN
ENSG00000184384	MAML2	-1.22912	0.00294232	DOWN
ENSG00000182871	COL18A1	-0.889701	0.00295681	DOWN
ENSG00000103160	HSDL1	-0.87189	0.00299163	DOWN
ENSG00000185046	ANKS1B	-0.80398	0.00300052	DOWN
ENSG00000264324	AC006030.1	-0.688458	0.00300928	DOWN
ENSG00000128165	ADM2	-3.06784	0.00305419	DOWN
ENSG00000247363	AC090061.1	-0.749996	0.003059	DOWN
ENSG00000259431	THTPA	-0.792986	0.00306748	DOWN
ENSG00000165821	SALL2	-0.731951	0.00307304	DOWN
ENSG00000110628	SLC22A18	-0.73227	0.00310037	DOWN
ENSG00000163312	HELQ	-0.667799	0.00310781	DOWN
ENSG00000279152	AC129492.7	-0.807482	0.00312213	DOWN
ENSG00000138449	SLC40A1	-1.26553	0.00312727	DOWN
ENSG00000168939	SPRY3	-1.57222	0.00314724	DOWN
ENSG00000129451	KLK10	-1.8366	0.00316109	DOWN
ENSG00000119820	YIPF4	-0.616956	0.00317641	DOWN
ENSG00000161996	WDR90	-0.835467	0.00318535	DOWN
ENSG00000130363	RSPH3	-0.785795	0.00320918	DOWN
ENSG00000264343	NOTCH2NLA	-1.41587	0.00321564	DOWN
ENSG00000107614	TRDMT1	-0.896396	0.00328385	DOWN
ENSG00000065534	MYLK	-0.668759	0.00339217	DOWN
ENSG00000240401	AC012358.3	-0.745215	0.00344023	DOWN
ENSG00000275064	AC239860.1	-0.871998	0.00348838	DOWN
ENSG00000100836	PABPN1	-0.606528	0.00351866	DOWN
ENSG00000107731	UNC5B	-0.709113	0.00354189	DOWN
ENSG00000155970	MICU3	-0.914307	0.0035442	DOWN
ENSG00000155380	SLC16A1	-0.840844	0.00354502	DOWN
ENSG00000287271	AC011455.6	-2.83352	0.00356776	DOWN
ENSG00000233308	OSTN-AS1	-0.941314	0.00357144	DOWN
ENSG00000111799	COL12A1	-0.859657	0.00363557	DOWN
ENSG00000117228	GBP1	-0.787769	0.00365885	DOWN
ENSG00000136783	NIPSNAP3A	-0.720499	0.00366272	DOWN
ENSG00000074621	SLC24A1	-0.693525	0.00367908	DOWN
ENSG00000175395	ZNF25	-0.971387	0.00368929	DOWN
ENSG00000174276	ZNHIT2	-0.738363	0.00376883	DOWN
ENSG00000168615	ADAM9	-0.640032	0.00378176	DOWN
ENSG00000150281	CTF1	-0.861876	0.00379241	DOWN
ENSG00000109846	CRYAB	-1.19079	0.00379554	DOWN
ENSG00000230583	GTF2IRD1P1	-0.874951	0.00380877	DOWN
ENSG00000047597	XK	-0.651574	0.003826	DOWN
ENSG00000089682	RBM41	-0.797131	0.00385501	DOWN
ENSG00000197062	ZSCAN26	-0.596623	0.00392547	DOWN
ENSG00000272195	AL356512.1	-1.17599	0.00393511	DOWN
ENSG00000144061	NPHP1	-0.868158	0.00394133	DOWN
ENSG00000166046	TCP11L2	-0.941724	0.00394929	DOWN
ENSG00000189362	NEMP2	-1.02087	0.00399367	DOWN
ENSG00000174428	GTF2IRD2B	-0.96317	0.00408415	DOWN
ENSG00000248092	NNT-AS1	-0.629055	0.00409611	DOWN
ENSG00000248383	PCDHAC1	-0.877817	0.00410107	DOWN
ENSG00000163412	EIF4E3	-0.753484	0.00411076	DOWN
ENSG00000179029	TMEM107	-0.749843	0.00412158	DOWN
ENSG00000168785	TSPAN5	-0.84008	0.0041491	DOWN
ENSG00000163297	ANTXR2	-2.09092	0.0041746	DOWN
ENSG00000134146	DPH6	-1.12338	0.00420419	DOWN
ENSG00000245937	LINC01184	-0.74217	0.00421111	DOWN
ENSG00000183486	MX2	-2.24972	0.00424898	DOWN
ENSG00000127990	SGCE	-0.625562	0.00428018	DOWN
ENSG00000153130	SCOC	-0.739008	0.00436365	DOWN
ENSG00000155657	TTN	-0.592137	0.00438512	DOWN
ENSG00000111912	NCOA7	-0.640374	0.00438938	DOWN
ENSG00000152332	UHMK1	-0.712425	0.00448131	DOWN
ENSG00000049192	ADAMTS6	-1.09127	0.00448989	DOWN
ENSG00000211455	STK38L	-0.83394	0.00450117	DOWN
ENSG00000227212	PFN1P6	-2.10897	0.00450998	DOWN
ENSG00000231616	AL354733.2	-1.72892	0.00458912	DOWN
ENSG00000196678	ERI2	-0.69783	0.00463028	DOWN
ENSG00000132749	TESMIN	-0.701791	0.00464481	DOWN
ENSG00000269371	AC008878.4	-0.698101	0.00465155	DOWN
ENSG00000273261	AC092953.2	-1.77652	0.00467492	DOWN
ENSG00000181788	SIAH2	-0.622715	0.0047023	DOWN
ENSG00000228192	AL512353.1	-0.923956	0.00470753	DOWN
ENSG00000122435	TRMT13	-0.870475	0.00472084	DOWN
ENSG00000185561	TLCD2	-0.858557	0.0047777	DOWN
ENSG00000164953	TMEM67	-0.738176	0.0047964	DOWN
ENSG00000139133	ALG10	-0.771319	0.00490964	DOWN
ENSG00000198121	LPAR1	-0.705396	0.00492883	DOWN
ENSG00000162738	VANGL2	-0.70696	0.00495106	DOWN
ENSG00000135333	EPHA7	-1.63839	0.00496038	DOWN
ENSG00000155368	DBI	-0.863907	0.00496275	DOWN
ENSG00000186130	ZBTB6	-0.768845	0.00498794	DOWN
ENSG00000163053	SLC16A14	-0.79876	0.00502231	DOWN
ENSG00000243244	STON1	-2.00343	0.00502761	DOWN
ENSG00000138735	PDE5A	-0.762419	0.00506964	DOWN
ENSG00000139734	DIAPH3	-0.648624	0.00513662	DOWN
ENSG00000273711	AC005520.5	-0.81389	0.00515003	DOWN
ENSG00000159915	ZNF233	-0.962671	0.00517975	DOWN
ENSG00000187134	AKR1C1	-1.69354	0.00519354	DOWN
ENSG00000171475	WIPF2	-0.600879	0.0052822	DOWN
ENSG00000213888	LINC01521	-1.01086	0.00528441	DOWN
ENSG00000177410	ZFAS1	-0.792263	0.00529489	DOWN
ENSG00000197977	ELOVL2	-1.08244	0.00530718	DOWN
ENSG00000254422	AP000942.2	-0.729956	0.00531857	DOWN
ENSG00000186907	RTN4RL2	-1.54577	0.00536064	DOWN
ENSG00000078081	LAMP3	-1.00691	0.00550023	DOWN
ENSG00000229851	ARSD-AS1	-1.88882	0.00550148	DOWN
ENSG00000262576	PCDHGA4	-2.50809	0.00553166	DOWN
ENSG00000196659	TTC30B	-0.794235	0.00555826	DOWN
ENSG00000106688	SLC1A1	-1.17549	0.0056348	DOWN
ENSG00000276863	AC124319.2	-0.970402	0.0056441	DOWN
ENSG00000132932	ATP8A2	-1.19938	0.00573413	DOWN
ENSG00000243477	NAA80	-1.15395	0.00574859	DOWN
ENSG00000226312	CFLAR-AS1	-0.815244	0.00576192	DOWN
ENSG00000073605	GSDMB	-1.17115	0.00579027	DOWN
ENSG00000163171	CDC42EP3	-0.757612	0.00581774	DOWN
ENSG00000256448	AP000763.3	-0.775763	0.0058361	DOWN
ENSG00000023445	BIRC3	-0.696737	0.00587801	DOWN
ENSG00000141540	TTYH2	-0.59223	0.00590208	DOWN
ENSG00000136040	PLXNC1	-0.88878	0.00590845	DOWN
ENSG00000135083	CCNJL	-2.39153	0.0059488	DOWN
ENSG00000214174	AMZ2P1	-0.764882	0.00595564	DOWN
ENSG00000196284	SUPT3H	-0.837055	0.00598692	DOWN
ENSG00000101400	SNTA1	-0.682171	0.00606405	DOWN
ENSG00000172244	C5orf34	-0.641191	0.00607184	DOWN
ENSG00000105668	UPK1A	-1.66218	0.00608063	DOWN
ENSG00000143252	SDHC	-0.654753	0.00613016	DOWN
ENSG00000069493	CLEC2D	-1.66031	0.00616733	DOWN
ENSG00000103248	MTHFSD	-0.667254	0.00621271	DOWN
ENSG00000175575	PAAF1	-0.635972	0.00623537	DOWN
ENSG00000163462	TRIM46	-2.22959	0.00623565	DOWN
ENSG00000236031	AL591721.1	-1.34177	0.00627073	DOWN
ENSG00000178947	SMIM10L2A	-0.887554	0.00630041	DOWN
ENSG00000263400	TMEM220-AS1	-1.72566	0.00630599	DOWN
ENSG00000105967	TFEC	-1.41873	0.006308	DOWN
ENSG00000285280	AL390957.1	-1.51824	0.00631433	DOWN
ENSG00000286319	AL135978.2	-0.633583	0.00633272	DOWN
ENSG00000147481	SNTG1	-0.893952	0.00638296	DOWN
ENSG00000233396	LINC01719	-0.693354	0.00648122	DOWN
ENSG00000146802	TMEM168	-0.587454	0.00648261	DOWN
ENSG00000137944	KYAT3	-0.933263	0.00663409	DOWN
ENSG00000075399	VPS9D1	-0.615763	0.00667491	DOWN
ENSG00000185219	ZNF445	-0.604441	0.00668746	DOWN
ENSG00000276185	AC005045.2	-2.34147	0.00669618	DOWN
ENSG00000215692	AC114730.1	-1.25595	0.00673115	DOWN
ENSG00000279833	AL031846.2	-0.598735	0.00679058	DOWN
ENSG00000077942	FBLN1	-0.688893	0.00684375	DOWN
ENSG00000106976	DNM1	-0.835087	0.00688875	DOWN
ENSG00000168646	AXIN2	-0.695888	0.00689075	DOWN
ENSG00000188282	RUFY4	-1.31083	0.00694944	DOWN
ENSG00000182165	TP53TG1	-0.978287	0.00697894	DOWN
ENSG00000186868	MAPT	-0.757427	0.00703904	DOWN
ENSG00000134508	CABLES1	-0.944569	0.00708449	DOWN
ENSG00000205269	TMEM170B	-0.837202	0.00709322	DOWN
ENSG00000169432	SCN9A	-1.13854	0.00711364	DOWN
ENSG00000260439	LMF1-AS1	-1.31712	0.00714931	DOWN
ENSG00000166803	PCLAF	-0.735509	0.00718254	DOWN
ENSG00000173442	EHBP1L1	-0.835188	0.00720147	DOWN
ENSG00000171126	KCNG3	-0.966634	0.00730901	DOWN
ENSG00000179922	ZNF784	-0.738508	0.00732607	DOWN
ENSG00000169570	DTWD2	-0.686173	0.00736052	DOWN
ENSG00000205464	ATP6AP1L	-0.759904	0.00737801	DOWN
ENSG00000127863	TNFRSF19	-0.671295	0.00740149	DOWN
ENSG00000160932	LY6E	-0.77659	0.00743728	DOWN
ENSG00000160602	NEK8	-0.754772	0.0075172	DOWN
ENSG00000160446	ZDHHC12	-0.669936	0.00758142	DOWN
ENSG00000234567	AL024497.2	-0.804367	0.00765494	DOWN
ENSG00000250132	AC004803.1	-1.21837	0.00767612	DOWN
ENSG00000232000	CLCN3P1	-1.43954	0.00771553	DOWN
ENSG00000144488	ESPNL	-0.816982	0.00772291	DOWN
ENSG00000174032	SLC25A30	-0.612728	0.007757	DOWN
ENSG00000166578	IQCD	-1.01955	0.00778308	DOWN
ENSG00000069966	GNB5	-0.760882	0.00784135	DOWN
ENSG00000153832	FBXO36	-1.05305	0.00787511	DOWN
ENSG00000185875	THNSL1	-0.732799	0.00793201	DOWN
ENSG00000170579	DLGAP1	-1.26682	0.00794888	DOWN
ENSG00000189423	USP32P3	-1.3484	0.0079576	DOWN
ENSG00000275160	AL354718.1	-2.06009	0.00799173	DOWN
ENSG00000255468	AP001107.9	-0.817318	0.00803837	DOWN
ENSG00000233932	CTXN2	-0.848358	0.00803951	DOWN
ENSG00000075651	PLD1	-0.586246	0.0080423	DOWN
ENSG00000248796	MED15P8	-2.24489	0.0081467	DOWN
ENSG00000215237	AL592293.1	-2.00136	0.00822676	DOWN
ENSG00000224189	HAGLR	-0.920539	0.00830454	DOWN
ENSG00000164638	SLC29A4	-0.844297	0.00830577	DOWN
ENSG00000164176	EDIL3	-2.22687	0.00837977	DOWN
ENSG00000227354	RBM26-AS1	-1.36536	0.00841726	DOWN
ENSG00000131095	GFAP	-0.91734	0.00848607	DOWN
ENSG00000251602	AL928654.1	-0.862158	0.00851344	DOWN
ENSG00000227398	KIF9-AS1	-1.01536	0.00853945	DOWN
ENSG00000123739	PLA2G12A	-0.711511	0.00874754	DOWN
ENSG00000185519	FAM131C	-2.10363	0.00880034	DOWN
ENSG00000069399	BCL3	-0.595237	0.00888806	DOWN
ENSG00000198719	DLL1	-1.1301	0.00892221	DOWN
ENSG00000166275	BORCS7	-0.975976	0.00894222	DOWN
ENSG00000233485	FHAD1-AS1	-0.775789	0.00896019	DOWN
ENSG00000169379	ARL13B	-0.601757	0.00897223	DOWN
ENSG00000114854	TNNC1	-1.07412	0.00903058	DOWN
ENSG00000138061	CYP1B1	-0.935627	0.00907015	DOWN
ENSG00000171227	TMEM37	-0.689193	0.00910197	DOWN
ENSG00000278156	TSC22D1-AS1	-0.765964	0.00926155	DOWN
ENSG00000171984	SHLD1	-1.70509	0.00937319	DOWN
ENSG00000054282	SDCCAG8	-0.651144	0.00937459	DOWN
ENSG00000075275	CELSR1	-0.829303	0.00938562	DOWN
ENSG00000132718	SYT11	-0.73548	0.00949511	DOWN
ENSG00000152894	PTPRK	-0.97924	0.00949906	DOWN
ENSG00000232352	SEMA3B-AS1	-1.77411	0.00952271	DOWN
ENSG00000231345	BEND3P1	-0.637419	0.00955443	DOWN
ENSG00000097033	SH3GLB1	-0.630936	0.00962449	DOWN
ENSG00000149926	TLCD3B	-1.68686	0.00970399	DOWN
ENSG00000186897	C1QL4	-0.881046	0.00970399	DOWN
ENSG00000124788	ATXN1	-0.921635	0.00971776	DOWN
ENSG00000249042	AC008771.1	-0.61852	0.0097633	DOWN
ENSG00000255422	AP002954.1	-1.09754	0.00976671	DOWN
ENSG00000053328	METTL24	-0.981073	0.00977047	DOWN
ENSG00000187772	LIN28B	-0.606746	0.00982318	DOWN
ENSG00000085741	WNT11	-1.22455	0.00989666	DOWN
ENSG00000101846	STS	-0.928005	0.0099009	DOWN
ENSG00000198816	ZNF358	-0.635108	0.00995347	DOWN
ENSG00000185414	MRPL30	-0.59494	0.0100032	DOWN
ENSG00000142089	IFITM3	-0.594286	0.0100955	DOWN
ENSG00000247033	AC099508.1	-1.40665	0.0101138	DOWN
ENSG00000105854	PON2	-0.65019	0.0101628	DOWN
ENSG00000228318	AP001610.2	-1.80926	0.0102358	DOWN
ENSG00000065717	TLE2	-0.762281	0.0102637	DOWN
ENSG00000257096	AL161747.2	-0.743208	0.0102888	DOWN
ENSG00000125826	RBCK1	-0.667205	0.0103092	DOWN
ENSG00000287528	AL121749.2	-0.69801	0.0103509	DOWN
ENSG00000121851	POLR3GL	-0.590335	0.0103831	DOWN
ENSG00000242082	SLC5A4-AS1	-1.74479	0.0105278	DOWN
ENSG00000111335	OAS2	-1.30955	0.010626	DOWN
ENSG00000203499	IQANK1	-0.905743	0.010644	DOWN
ENSG00000152256	PDK1	-0.675991	0.0107362	DOWN
ENSG00000105550	FGF21	-2.56231	0.0107678	DOWN
ENSG00000238164	TNFRSF14-AS1	-0.757684	0.0107803	DOWN
ENSG00000139832	RAB20	-1.78182	0.010806	DOWN
ENSG00000203724	C1orf53	-0.843052	0.0108163	DOWN
ENSG00000183831	ANKRD45	-1.23256	0.0108247	DOWN
ENSG00000117472	TSPAN1	-1.338	0.0108791	DOWN
ENSG00000153898	MCOLN2	-0.821635	0.0109181	DOWN
ENSG00000101605	MYOM1	-1.25043	0.0109462	DOWN
ENSG00000253445	AC027309.1	-1.51301	0.0110975	DOWN
ENSG00000224081	SLC44A3-AS1	-1.48321	0.0111591	DOWN
ENSG00000054965	FAM168A	-0.654983	0.0111789	DOWN
ENSG00000149573	MPZL2	-1.44569	0.0112303	DOWN
ENSG00000109944	JHY	-0.78573	0.0112361	DOWN
ENSG00000253210	AC040970.1	-1.41609	0.011336	DOWN
ENSG00000258704	SRP54-AS1	-1.35919	0.011368	DOWN
ENSG00000128872	TMOD2	-0.678305	0.0113835	DOWN
ENSG00000176371	ZSCAN2	-0.748376	0.0114074	DOWN
ENSG00000204060	FOXO6	-1.03234	0.0114126	DOWN
ENSG00000141086	CTRL	-0.7768	0.0114269	DOWN
ENSG00000163617	CCDC191	-0.931697	0.0115606	DOWN
ENSG00000246366	LACTB2-AS1	-0.713861	0.0115939	DOWN
ENSG00000132357	CARD6	-2.00674	0.0116412	DOWN
ENSG00000095585	BLNK	-2.89697	0.011761	DOWN
ENSG00000117602	RCAN3	-0.596427	0.0117953	DOWN
ENSG00000146021	KLHL3	-0.6395	0.011867	DOWN
ENSG00000268655	AC008687.4	-1.4169	0.0119844	DOWN
ENSG00000114279	FGF12	-1.51797	0.0121259	DOWN
ENSG00000139193	CD27	-0.691113	0.0122272	DOWN
ENSG00000272817	AL359198.1	-1.30491	0.0122579	DOWN
ENSG00000142494	SLC47A1	-0.616567	0.0123251	DOWN
ENSG00000099219	ERMP1	-0.65632	0.0124422	DOWN
ENSG00000165115	KIF27	-0.630805	0.0125041	DOWN
ENSG00000165028	NIPSNAP3B	-1.15014	0.0125908	DOWN
ENSG00000198753	PLXNB3	-1.76773	0.0126329	DOWN
ENSG00000122692	SMU1	-0.593395	0.0127041	DOWN
ENSG00000140465	CYP1A1	-1.26259	0.0127104	DOWN
ENSG00000115556	PLCD4	-0.643738	0.0127785	DOWN
ENSG00000244265	SIAH2-AS1	-1.03011	0.0129781	DOWN
ENSG00000005187	ACSM3	-0.981106	0.0129857	DOWN
ENSG00000167608	TMC4	-1.13313	0.0132055	DOWN
ENSG00000257607	AC073957.2	-1.49708	0.0136027	DOWN
ENSG00000167779	IGFBP6	-0.615984	0.0136966	DOWN
ENSG00000136193	SCRN1	-0.602458	0.0137645	DOWN
ENSG00000183801	OLFML1	-2.52309	0.0139023	DOWN
ENSG00000115084	SLC35F5	-0.597837	0.0139161	DOWN
ENSG00000230426	LINC01036	-0.772806	0.0139258	DOWN
ENSG00000112874	NUDT12	-0.801343	0.0139516	DOWN
ENSG00000181577	C6orf223	-2.50659	0.0139529	DOWN
ENSG00000144406	UNC80	-1.35829	0.0140005	DOWN
ENSG00000268916	CSAG3	-2.18714	0.0140034	DOWN
ENSG00000170044	ZPLD1	-1.76838	0.0142511	DOWN
ENSG00000138738	PRDM5	-0.610534	0.014277	DOWN
ENSG00000170190	SLC16A5	-0.680872	0.0142884	DOWN
ENSG00000238057	ZEB2-AS1	-1.18404	0.0143294	DOWN
ENSG00000136161	RCBTB2	-0.725488	0.014399	DOWN
ENSG00000110195	FOLR1	-1.22884	0.0144797	DOWN
ENSG00000086205	FOLH1	-1.94225	0.01464	DOWN
ENSG00000161860	SYCE2	-0.967582	0.0147354	DOWN
ENSG00000254221	PCDHGB1	-1.60355	0.0147768	DOWN
ENSG00000060642	PIGV	-0.718833	0.014926	DOWN
ENSG00000276075	AC027682.6	-0.87652	0.0150468	DOWN
ENSG00000133794	ARNTL	-1.07966	0.0151054	DOWN
ENSG00000236326	AL050331.2	-1.07804	0.0152594	DOWN
ENSG00000143457	GOLPH3L	-0.585717	0.0153661	DOWN
ENSG00000171843	MLLT3	-1.298	0.0154737	DOWN
ENSG00000225973	PIGBOS1	-0.85533	0.0155403	DOWN
ENSG00000152904	GGPS1	-0.722064	0.0156046	DOWN
ENSG00000247903	AC024896.1	-0.779449	0.0156236	DOWN
ENSG00000131153	GINS2	-0.587015	0.0156807	DOWN
ENSG00000113966	ARL6	-0.596926	0.0158532	DOWN
ENSG00000071246	VASH1	-0.78632	0.0159313	DOWN
ENSG00000273018	FAM106A	-1.00604	0.0159333	DOWN
ENSG00000164749	HNF4G	-0.631834	0.0159539	DOWN
ENSG00000244468	AC093001.1	-0.869521	0.0159551	DOWN
ENSG00000153029	MR1	-0.709638	0.0161766	DOWN
ENSG00000259065	AC005520.2	-1.37607	0.0162294	DOWN
ENSG00000147592	LACTB2	-0.759727	0.0162635	DOWN
ENSG00000275325	PDCD6IPP1	-1.1505	0.0162896	DOWN
ENSG00000151025	GPR158	-1.01017	0.0163427	DOWN
ENSG00000118096	IFT46	-0.62549	0.0163963	DOWN
ENSG00000038427	VCAN	-0.699031	0.0165129	DOWN
ENSG00000117245	KIF17	-0.638932	0.0165166	DOWN
ENSG00000254004	ZNF260	-0.715898	0.0165384	DOWN
ENSG00000138675	FGF5	-1.32787	0.016583	DOWN
ENSG00000111962	UST	-0.834314	0.0165924	DOWN
ENSG00000112234	FBXL4	-0.585431	0.0166837	DOWN
ENSG00000267073	AC005256.1	-1.04291	0.0167018	DOWN
ENSG00000259709	AC023906.4	-1.10895	0.0167495	DOWN
ENSG00000121858	TNFSF10	-0.695182	0.0170981	DOWN
ENSG00000198563	DDX39B	-0.622123	0.0171962	DOWN
ENSG00000264443	NCMAP-DT	-1.32467	0.0172244	DOWN
ENSG00000185019	UBOX5	-0.609764	0.017292	DOWN
ENSG00000135363	LMO2	-0.857053	0.0173016	DOWN
ENSG00000139793	MBNL2	-0.932638	0.0173725	DOWN
ENSG00000157613	CREB3L1	-1.23353	0.0174855	DOWN
ENSG00000167552	TUBA1A	-0.738804	0.0175436	DOWN
ENSG00000105664	COMP	-0.772293	0.0176045	DOWN
ENSG00000187994	RINL	-1.89672	0.017713	DOWN
ENSG00000178445	GLDC	-0.586688	0.0177166	DOWN
ENSG00000170345	FOS	-1.2561	0.0180082	DOWN
ENSG00000130957	FBP2	-0.848421	0.0181006	DOWN
ENSG00000129951	PLPPR3	-0.764597	0.0182149	DOWN
ENSG00000175175	PPM1E	-0.827483	0.0182652	DOWN
ENSG00000159399	HK2	-0.611759	0.018328	DOWN
ENSG00000228620	Z97056.1	-1.08759	0.0183742	DOWN
ENSG00000177300	CLDN22	-1.20111	0.0183925	DOWN
ENSG00000257222	AC079907.1	-0.648211	0.0185068	DOWN
ENSG00000165269	AQP7	-2.04276	0.0186688	DOWN
ENSG00000270392	PFN1P2	-0.993557	0.0187196	DOWN
ENSG00000268191	AC010503.2	-1.09591	0.0187943	DOWN
ENSG00000248924	AC139713.1	-1.81775	0.0188705	DOWN
ENSG00000173041	ZNF680	-0.643119	0.0189406	DOWN
ENSG00000175600	SUGCT	-1.00491	0.0189577	DOWN
ENSG00000280789	PAGR1	-0.813289	0.0190456	DOWN
ENSG00000106415	GLCCI1	-0.585504	0.019141	DOWN
ENSG00000101311	FERMT1	-0.729171	0.0191504	DOWN
ENSG00000102531	FNDC3A	-0.707911	0.0193002	DOWN
ENSG00000152520	PAN3	-0.621525	0.0194804	DOWN
ENSG00000175155	YPEL2	-0.649934	0.0194923	DOWN
ENSG00000245648	AC022075.1	-1.78035	0.0195036	DOWN
ENSG00000269481	AC010319.4	-1.20622	0.0195235	DOWN
ENSG00000100802	C14orf93	-0.610657	0.0195555	DOWN
ENSG00000197417	SHPK	-1.18532	0.0201359	DOWN
ENSG00000166704	ZNF606	-0.817719	0.0201754	DOWN
ENSG00000159625	DRC7	-2.55588	0.0205127	DOWN
ENSG00000091157	WDR7	-0.591754	0.0206505	DOWN
ENSG00000250903	GMDS-DT	-1.07115	0.0207479	DOWN
ENSG00000284734	AC099063.4	-2.04016	0.0208895	DOWN
ENSG00000198363	ASPH	-1.14357	0.0209181	DOWN
ENSG00000178685	PARP10	-1.26595	0.0210242	DOWN
ENSG00000257038	AP002761.3	-0.764727	0.0210734	DOWN
ENSG00000129048	ACKR4	-1.02997	0.0211656	DOWN
ENSG00000197013	ZNF429	-0.76589	0.0213046	DOWN
ENSG00000204248	COL11A2	-1.25489	0.0213848	DOWN
ENSG00000166436	TRIM66	-0.727633	0.0214287	DOWN
ENSG00000099864	PALM	-0.605373	0.0214354	DOWN
ENSG00000279649	AC020978.9	-0.748286	0.0215889	DOWN
ENSG00000139567	ACVRL1	-1.34141	0.0216935	DOWN
ENSG00000204177	BMS1P1	-0.773303	0.0218751	DOWN
ENSG00000188931	CFAP126	-0.655634	0.0219689	DOWN
ENSG00000237655	AC073834.1	-1.11353	0.0220307	DOWN
ENSG00000172361	CFAP53	-2.0753	0.0220711	DOWN
ENSG00000224043	CCNT2-AS1	-1.65128	0.022265	DOWN
ENSG00000172985	SH3RF3	-0.591382	0.0226291	DOWN
ENSG00000128268	MGAT3	-0.639776	0.0226998	DOWN
ENSG00000174669	SLC29A2	-0.588213	0.0228071	DOWN
ENSG00000196642	RABL6	-0.641562	0.0230198	DOWN
ENSG00000137561	TTPA	-0.867236	0.0232547	DOWN
ENSG00000146530	VWDE	-0.647425	0.0232985	DOWN
ENSG00000160886	LY6K	-1.07328	0.0233839	DOWN
ENSG00000214456	PLIN5	-1.26624	0.0233972	DOWN
ENSG00000213963	AC019080.1	-1.69878	0.0234502	DOWN
ENSG00000129757	CDKN1C	-0.737734	0.023468	DOWN
ENSG00000271533	Z83843.1	-0.926774	0.0234745	DOWN
ENSG00000198496	NBR2	-0.653543	0.0237585	DOWN
ENSG00000135697	BCO1	-2.11699	0.023935	DOWN
ENSG00000198453	ZNF568	-1.92128	0.0239722	DOWN
ENSG00000287765	AL136295.17	-0.698135	0.0239836	DOWN
ENSG00000155158	TTC39B	-0.587506	0.0241497	DOWN
ENSG00000182389	CACNB4	-0.620489	0.024197	DOWN
ENSG00000154263	ABCA10	-0.924606	0.0241981	DOWN
ENSG00000147576	ADHFE1	-1.59885	0.0246137	DOWN
ENSG00000243679	AC018638.5	-0.735758	0.0246176	DOWN
ENSG00000150054	MPP7	-1.02593	0.0247256	DOWN
ENSG00000174206	C12orf66	-0.685451	0.0249564	DOWN
ENSG00000104081	BMF	-0.67167	0.0249735	DOWN
ENSG00000136153	LMO7	-0.653785	0.0249897	DOWN
ENSG00000256616	AP002414.2	-1.38121	0.025005	DOWN
ENSG00000220785	MTMR9LP	-0.821276	0.0251017	DOWN
ENSG00000166349	RAG1	-1.88704	0.0253053	DOWN
ENSG00000154118	JPH3	-0.825993	0.0253505	DOWN
ENSG00000170153	RNF150	-1.3354	0.0253953	DOWN
ENSG00000244371	PFN1P8	-2.29167	0.025412	DOWN
ENSG00000154930	ACSS1	-0.896801	0.025455	DOWN
ENSG00000196437	ZNF569	-0.602917	0.0255505	DOWN
ENSG00000179044	EXOC3L1	-1.03718	0.025814	DOWN
ENSG00000230432	AC114803.1	-2.23976	0.0258208	DOWN
ENSG00000159214	CCDC24	-0.810302	0.0258462	DOWN
ENSG00000125843	AP5S1	-0.667597	0.0258552	DOWN
ENSG00000173267	SNCG	-0.883755	0.0259001	DOWN
ENSG00000119630	PGF	-0.911442	0.0260198	DOWN
ENSG00000123159	GIPC1	-0.592665	0.0260311	DOWN
ENSG00000135517	MIP	-0.703876	0.026155	DOWN
ENSG00000168528	SERINC2	-0.625034	0.0261692	DOWN
ENSG00000143590	EFNA3	-0.718584	0.0262418	DOWN
ENSG00000182796	TMEM198B	-0.691311	0.0262494	DOWN
ENSG00000162999	DUSP19	-1.00709	0.0264241	DOWN
ENSG00000259098	AC025884.2	-0.734424	0.0265474	DOWN
ENSG00000263513	FAM72C	-1.07513	0.0266486	DOWN
ENSG00000204396	VWA7	-0.845685	0.0267747	DOWN
ENSG00000167105	TMEM92	-1.94298	0.0271123	DOWN
ENSG00000178878	APOLD1	-1.38358	0.0272597	DOWN
ENSG00000224533	TMLHE-AS1	-1.08106	0.0277432	DOWN
ENSG00000181722	ZBTB20	-1.43451	0.0278126	DOWN
ENSG00000161681	SHANK1	-1.19414	0.0279305	DOWN
ENSG00000235501	AC105942.1	-0.834931	0.0279886	DOWN
ENSG00000205744	DENND1C	-1.99728	0.0280117	DOWN
ENSG00000178301	AQP11	-0.638042	0.028115	DOWN
ENSG00000170166	HOXD4	-1.09782	0.0281182	DOWN
ENSG00000145703	IQGAP2	-0.814417	0.0281348	DOWN
ENSG00000249474	AC020651.1	-1.5993	0.0282268	DOWN
ENSG00000198561	CTNND1	-0.737076	0.0282947	DOWN
ENSG00000257202	AC084398.2	-1.38647	0.028375	DOWN
ENSG00000158008	EXTL1	-0.701084	0.0286143	DOWN
ENSG00000183840	GPR39	-0.764919	0.0287391	DOWN
ENSG00000235863	B3GALT4	-0.797768	0.0290752	DOWN
ENSG00000136169	SETDB2	-0.640521	0.029094	DOWN
ENSG00000246283	AC090510.1	-0.665622	0.029684	DOWN
ENSG00000258666	AL157871.4	-0.598974	0.0298633	DOWN
ENSG00000268583	AC011466.1	-1.16195	0.0300436	DOWN
ENSG00000226754	AL606760.1	-0.609089	0.0301374	DOWN
ENSG00000169359	SLC33A1	-0.596675	0.030169	DOWN
ENSG00000276256	AC011043.1	-1.16782	0.0304381	DOWN
ENSG00000185220	PGBD2	-0.615692	0.0305132	DOWN
ENSG00000246090	AP002026.1	-0.848418	0.0305912	DOWN
ENSG00000181751	MACIR	-0.665503	0.0308379	DOWN
ENSG00000233706	AL353689.2	-0.693825	0.0309897	DOWN
ENSG00000123358	NR4A1	-0.587979	0.031021	DOWN
ENSG00000288558	DUS4L-BCAP29	-2.06661	0.0311629	DOWN
ENSG00000173933	RBM4	-0.643331	0.0312115	DOWN
ENSG00000113389	NPR3	-1.4304	0.0312535	DOWN
ENSG00000215386	MIR99AHG	-0.758247	0.0314986	DOWN
ENSG00000225205	AC078883.1	-0.592436	0.031591	DOWN
ENSG00000196420	S100A5	-1.43811	0.0317227	DOWN
ENSG00000155792	DEPTOR	-1.76401	0.0317542	DOWN
ENSG00000099337	KCNK6	-1.30119	0.0318642	DOWN
ENSG00000255561	FDXACB1	-1.09399	0.0319062	DOWN
ENSG00000255046	AC069185.1	-0.906009	0.0319232	DOWN
ENSG00000197978	GOLGA6L9	-0.622293	0.0320443	DOWN
ENSG00000089820	ARHGAP4	-0.993342	0.0322589	DOWN
ENSG00000117016	RIMS3	-0.67589	0.0326265	DOWN
ENSG00000073584	SMARCE1	-0.875105	0.032696	DOWN
ENSG00000103021	CCDC113	-0.674961	0.0328809	DOWN
ENSG00000196083	IL1RAP	-1.02262	0.0329237	DOWN
ENSG00000185924	RTN4RL1	-0.87938	0.0330047	DOWN
ENSG00000265415	AC099850.3	-0.752	0.0331466	DOWN
ENSG00000068078	FGFR3	-0.589772	0.0332295	DOWN
ENSG00000167103	PIP5KL1	-0.923614	0.0333098	DOWN
ENSG00000283709	FAM238C	-1.77763	0.0333259	DOWN
ENSG00000163431	LMOD1	-0.85892	0.0337519	DOWN
ENSG00000196456	ZNF775	-0.699048	0.0339357	DOWN
ENSG00000214279	SCART1	-1.19208	0.0341667	DOWN
ENSG00000250565	ATP6V1E2	-0.707716	0.0342259	DOWN
ENSG00000203876	ADD3-AS1	-0.638141	0.0342299	DOWN
ENSG00000187642	PERM1	-1.4622	0.0342341	DOWN
ENSG00000279207	AC015813.6	-0.697141	0.0342785	DOWN
ENSG00000189157	FAM47E	-1.80896	0.0347448	DOWN
ENSG00000154258	ABCA9	-0.881639	0.0351481	DOWN
ENSG00000264272	AC100786.1	-1.21519	0.0352038	DOWN
ENSG00000144668	ITGA9	-1.4473	0.0352207	DOWN
ENSG00000151917	BEND6	-1.50849	0.0354064	DOWN
ENSG00000278915	AC005609.3	-1.43114	0.0354119	DOWN
ENSG00000149557	FEZ1	-1.2488	0.0355085	DOWN
ENSG00000118004	COLEC11	-1.10919	0.0358215	DOWN
ENSG00000143341	HMCN1	-1.49461	0.0358305	DOWN
ENSG00000006042	TMEM98	-1.20102	0.0358636	DOWN
ENSG00000215784	FAM72D	-0.838472	0.0360752	DOWN
ENSG00000234390	USP27X-AS1	-1.27728	0.0368539	DOWN
ENSG00000256043	CTSO	-1.03474	0.0369108	DOWN
ENSG00000139344	AMDHD1	-0.860828	0.0370397	DOWN
ENSG00000229413	AC018638.1	-1.2992	0.0373055	DOWN
ENSG00000138587	MNS1	-1.74339	0.0374648	DOWN
ENSG00000267288	AC138150.2	-0.728314	0.0375237	DOWN
ENSG00000275832	ARHGAP23	-1.23355	0.0375881	DOWN
ENSG00000100197	CYP2D6	-1.15991	0.0376361	DOWN
ENSG00000228824	MIR4500HG	-1.45535	0.0377057	DOWN
ENSG00000226314	ZNF192P1	-1.41504	0.0377537	DOWN
ENSG00000138136	LBX1	-1.57361	0.0378413	DOWN
ENSG00000100344	PNPLA3	-0.78243	0.0379646	DOWN
ENSG00000124140	SLC12A5	-0.946268	0.0380773	DOWN
ENSG00000095752	IL11	-1.1373	0.0380907	DOWN
ENSG00000162959	MEMO1	-0.974048	0.0383317	DOWN
ENSG00000073331	ALPK1	-0.745978	0.0385834	DOWN
ENSG00000277701	AC159540.2	-0.995802	0.0387251	DOWN
ENSG00000278987	AL031009.1	-1.7987	0.0388937	DOWN
ENSG00000121797	CCRL2	-1.09661	0.0390636	DOWN
ENSG00000005108	THSD7A	-1.91508	0.0391423	DOWN
ENSG00000166924	NYAP1	-0.680554	0.0392987	DOWN
ENSG00000197558	SSPOP	-0.849587	0.0394089	DOWN
ENSG00000140043	PTGR2	-0.722574	0.0394139	DOWN
ENSG00000112425	EPM2A	-0.694638	0.0394716	DOWN
ENSG00000253485	PCDHGA5	-1.52911	0.0395002	DOWN
ENSG00000102385	DRP2	-1.40527	0.0396335	DOWN
ENSG00000254685	FPGT	-0.615505	0.0397047	DOWN
ENSG00000150630	VEGFC	-1.58168	0.0400685	DOWN
ENSG00000227214	HCG15	-1.36502	0.0401833	DOWN
ENSG00000142408	CACNG8	-0.736166	0.0403501	DOWN
ENSG00000233847	ERCC8-AS1	-0.960255	0.0405437	DOWN
ENSG00000158428	CATIP	-1.922	0.0405535	DOWN
ENSG00000088002	SULT2B1	-1.10269	0.040657	DOWN
ENSG00000285637	AL161449.2	-1.28824	0.0407704	DOWN
ENSG00000237441	RGL2	-0.660284	0.0409915	DOWN
ENSG00000135525	MAP7	-0.974182	0.0413646	DOWN
ENSG00000226510	UPK1A-AS1	-1.41033	0.0415225	DOWN
ENSG00000287763	AC068279.2	-0.84861	0.0416365	DOWN
ENSG00000243368	MCCC1-AS1	-0.621894	0.0416613	DOWN
ENSG00000185745	IFIT1	-1.00748	0.0417121	DOWN
ENSG00000260077	AC104794.3	-0.910867	0.0420125	DOWN
ENSG00000223820	CFL1P1	-0.760938	0.0420182	DOWN
ENSG00000198814	GK	-0.5927	0.0422656	DOWN
ENSG00000184304	PRKD1	-0.589514	0.0423145	DOWN
ENSG00000196208	GREB1	-1.09271	0.0423359	DOWN
ENSG00000196092	PAX5	-1.2703	0.0426851	DOWN
ENSG00000204950	LRRC10B	-1.65381	0.042688	DOWN
ENSG00000214050	FBXO16	-0.669017	0.0427691	DOWN
ENSG00000286219	NOTCH2NLC	-1.10654	0.0430016	DOWN
ENSG00000258744	AL132800.1	-1.16631	0.0431328	DOWN
ENSG00000230091	TMEM254-AS1	-0.669154	0.0436751	DOWN
ENSG00000273038	AL365203.2	-1.16669	0.0436798	DOWN
ENSG00000278899	AL358852.1	-0.920444	0.0437924	DOWN
ENSG00000157510	AFAP1L1	-0.663082	0.0438174	DOWN
ENSG00000124508	BTN2A2	-0.700946	0.044074	DOWN
ENSG00000134326	CMPK2	-1.48274	0.0441757	DOWN
ENSG00000269416	LINC01224	-0.644664	0.0442912	DOWN
ENSG00000286417	AL133334.1	-1.27914	0.0446712	DOWN
ENSG00000273033	LINC02035	-0.788299	0.0447087	DOWN
ENSG00000217165	ANKRD18EP	-1.02855	0.0452896	DOWN
ENSG00000228061	AC131571.1	-0.853289	0.0456332	DOWN
ENSG00000234685	NUS1P2	-1.11891	0.0456557	DOWN
ENSG00000276334	AL133243.2	-1.47837	0.0458733	DOWN
ENSG00000182040	USH1G	-0.749534	0.0458885	DOWN
ENSG00000187987	ZSCAN23	-1.13914	0.045934	DOWN
ENSG00000203497	PDCD4-AS1	-1.31608	0.045937	DOWN
ENSG00000169955	ZNF747	-0.919061	0.045958	DOWN
ENSG00000063127	SLC6A16	-0.629256	0.0459858	DOWN
ENSG00000177854	TMEM187	-0.647483	0.0462178	DOWN
ENSG00000189212	DPY19L2P1	-1.58433	0.0464104	DOWN
ENSG00000120820	GLT8D2	-0.696064	0.046462	DOWN
ENSG00000111331	OAS3	-0.992706	0.0469009	DOWN
ENSG00000127720	METTL25	-0.805479	0.046918	DOWN
ENSG00000267282	AC011481.2	-0.646864	0.047035	DOWN
ENSG00000255126	AP003064.1	-0.640862	0.0472317	DOWN
ENSG00000259052	AL157871.6	-1.05202	0.0474883	DOWN
ENSG00000137404	NRM	-0.680967	0.0475654	DOWN
ENSG00000152763	WDR78	-0.739595	0.0476668	DOWN
ENSG00000133433	GSTT2B	-0.658297	0.0476979	DOWN
ENSG00000258757	AL133453.1	-0.691607	0.0477674	DOWN
ENSG00000243302	AC018638.4	-0.621478	0.0478435	DOWN
ENSG00000223774	AL513217.1	-0.976281	0.0481108	DOWN
ENSG00000249996	PPIC-AS1	-0.64276	0.0482881	DOWN
ENSG00000204352	C9orf129	-1.21592	0.0485835	DOWN
ENSG00000285329	AC025283.2	-0.786468	0.0487066	DOWN
ENSG00000206561	COLQ	-2.1356	0.0493883	DOWN
ENSG00000260616	AC007728.1	-2.04135	0.0494285	DOWN
ENSG00000198947	DMD	-1.26634	0.0496548	DOWN
ENSG00000157782	CABP1	-0.663729	0.0496731	DOWN
ENSG00000259081	AF111169.3	-0.713241	0.0499732	DOWN
ENSG00000104522	TSTA3	2.22043	5.0677e-43	UP
ENSG00000123136	DDX39A	1.87749	5.63524e-34	UP
ENSG00000277476	AC005332.5	2.57901	2.36957e-21	UP
ENSG00000164111	ANXA5	1.25432	3.58269e-19	UP
ENSG00000187678	SPRY4	1.14199	7.68278e-19	UP
ENSG00000125844	RRBP1	1.18236	2.66538e-18	UP
ENSG00000114867	EIF4G1	0.978454	4.17207e-17	UP
ENSG00000198899	MT-ATP6	1.76908	6.41024e-17	UP
ENSG00000127616	SMARCA4	0.941461	3.33633e-16	UP
ENSG00000183935	HTR7P1	1.55614	1.06882e-15	UP
ENSG00000162734	PEA15	1.07203	1.80951e-15	UP
ENSG00000232110	AL353751.1	2.04503	2.51238e-15	UP
ENSG00000161671	EMC10	1.26146	3.25119e-15	UP
ENSG00000237424	FOXD2-AS1	2.28829	7.31108e-15	UP
ENSG00000255302	EID1	0.945987	4.31638e-14	UP
ENSG00000221944	TIGD1	2.34282	6.19541e-14	UP
ENSG00000103496	STX4	1.0399	9.17523e-14	UP
ENSG00000186575	NF2	1.05051	1.01333e-13	UP
ENSG00000248527	MTATP6P1	1.65837	1.19707e-13	UP
ENSG00000188710	QRFP	4.87482	2.24445e-13	UP
ENSG00000215105	TTC3P1	1.85337	7.50183e-13	UP
ENSG00000132600	PRMT7	1.06915	9.60389e-13	UP
ENSG00000212907	MT-ND4L	1.70964	1.41655e-12	UP
ENSG00000255920	CCND2-AS1	1.00644	1.55633e-12	UP
ENSG00000198786	MT-ND5	1.49857	1.72954e-12	UP
ENSG00000147164	SNX12	1.04013	1.84e-12	UP
ENSG00000119718	EIF2B2	0.997023	2.53165e-12	UP
ENSG00000198695	MT-ND6	1.41698	3.7098e-12	UP
ENSG00000198886	MT-ND4	1.55812	3.71403e-12	UP
ENSG00000124198	ARFGEF2	1.01243	3.80223e-12	UP
ENSG00000137076	TLN1	0.892028	4.07675e-12	UP
ENSG00000198938	MT-CO3	1.75535	4.31093e-12	UP
ENSG00000177374	HIC1	1.1721	4.63863e-12	UP
ENSG00000068654	POLR1A	0.902703	5.82991e-12	UP
ENSG00000281398	SNHG4	1.71574	7.32053e-12	UP
ENSG00000100150	DEPDC5	1.3061	8.2988e-12	UP
ENSG00000267270	PARD6G-AS1	2.11955	1.52281e-11	UP
ENSG00000198380	GFPT1	1.13712	1.96235e-11	UP
ENSG00000052749	RRP12	1.42791	2.09354e-11	UP
ENSG00000114631	PODXL2	1.38903	2.26692e-11	UP
ENSG00000148843	PDCD11	1.19179	3.99512e-11	UP
ENSG00000110514	MADD	1.02318	4.00177e-11	UP
ENSG00000260942	CAPN10-DT	2.65369	4.5865e-11	UP
ENSG00000068028	RASSF1	1.18538	4.92608e-11	UP
ENSG00000117385	P3H1	0.926189	5.82118e-11	UP
ENSG00000131459	GFPT2	1.56702	6.00895e-11	UP
ENSG00000112096	SOD2	0.797034	7.52795e-11	UP
ENSG00000165757	JCAD	0.953745	9.44199e-11	UP
ENSG00000183718	TRIM52	1.22233	9.44663e-11	UP
ENSG00000087087	SRRT	0.806856	1.11345e-10	UP
ENSG00000170832	USP32	1.00066	1.33672e-10	UP
ENSG00000224660	SH3BP5-AS1	1.24724	1.3901e-10	UP
ENSG00000127054	INTS11	0.841952	1.574e-10	UP
ENSG00000166770	ZNF667-AS1	1.30057	1.68601e-10	UP
ENSG00000136813	ECPAS	0.980234	1.81437e-10	UP
ENSG00000197355	UAP1L1	0.984818	2.53201e-10	UP
ENSG00000025770	NCAPH2	0.974647	2.7368e-10	UP
ENSG00000168906	MAT2A	0.877612	2.87151e-10	UP
ENSG00000110697	PITPNM1	0.982917	3.18565e-10	UP
ENSG00000198712	MT-CO2	1.58317	3.35022e-10	UP
ENSG00000114767	RRP9	1.04291	3.45922e-10	UP
ENSG00000153827	TRIP12	0.759508	3.72746e-10	UP
ENSG00000167461	RAB8A	0.854344	4.43988e-10	UP
ENSG00000165389	SPTSSA	0.985734	5.86746e-10	UP
ENSG00000060138	YBX3	1.15648	6.83893e-10	UP
ENSG00000198727	MT-CYB	1.30677	8.01868e-10	UP
ENSG00000182903	ZNF721	1.2205	9.3556e-10	UP
ENSG00000196235	SUPT5H	0.779251	1.33077e-09	UP
ENSG00000242802	AP5Z1	1.11896	1.64263e-09	UP
ENSG00000269243	AC008894.2	0.923909	1.65073e-09	UP
ENSG00000198840	MT-ND3	1.48862	1.75788e-09	UP
ENSG00000088727	KIF9	1.25617	1.82299e-09	UP
ENSG00000074755	ZZEF1	1.00966	1.99452e-09	UP
ENSG00000187601	MAGEH1	1.40198	2.54511e-09	UP
ENSG00000169635	HIC2	1.10724	2.54735e-09	UP
ENSG00000241973	PI4KA	0.8051	2.9787e-09	UP
ENSG00000162613	FUBP1	0.729116	3.65665e-09	UP
ENSG00000166831	RBPMS2	1.02218	3.7388e-09	UP
ENSG00000066084	DIP2B	0.847625	3.7749e-09	UP
ENSG00000165271	NOL6	0.785315	4.07559e-09	UP
ENSG00000139697	SBNO1	0.835594	4.16001e-09	UP
ENSG00000100325	ASCC2	0.969957	4.41242e-09	UP
ENSG00000172071	EIF2AK3	0.951343	5.04629e-09	UP
ENSG00000084774	CAD	0.797694	5.21584e-09	UP
ENSG00000114520	SNX4	0.912887	5.24099e-09	UP
ENSG00000089154	GCN1	0.932325	6.3277e-09	UP
ENSG00000213799	ZNF845	1.42993	6.43784e-09	UP
ENSG00000101310	SEC23B	0.78085	6.49472e-09	UP
ENSG00000267352	SH3GL1P3	2.3523	6.93416e-09	UP
ENSG00000174695	TMEM167A	0.759141	7.66092e-09	UP
ENSG00000170448	NFXL1	0.951182	8.52076e-09	UP
ENSG00000115286	NDUFS7	0.860135	9.04576e-09	UP
ENSG00000268858	AL118506.1	1.5235	9.39548e-09	UP
ENSG00000103657	HERC1	1.09515	9.70908e-09	UP
ENSG00000063978	RNF4	0.751305	1.03772e-08	UP
ENSG00000197694	SPTAN1	0.64639	1.07461e-08	UP
ENSG00000153207	AHCTF1	0.822874	1.10696e-08	UP
ENSG00000177721	ANXA2R	1.51386	1.19877e-08	UP
ENSG00000260260	SNHG19	1.96241	1.36469e-08	UP
ENSG00000183530	PRR14L	0.858712	1.48816e-08	UP
ENSG00000125459	MSTO1	1.06592	1.49533e-08	UP
ENSG00000144591	GMPPA	0.849671	1.65454e-08	UP
ENSG00000196417	ZNF765	1.30129	1.69389e-08	UP
ENSG00000090674	MCOLN1	1.19581	1.78246e-08	UP
ENSG00000268854	AC020909.3	1.3219	1.91533e-08	UP
ENSG00000142186	SCYL1	0.814599	2.06609e-08	UP
ENSG00000100296	THOC5	0.816491	2.1328e-08	UP
ENSG00000184634	MED12	1.3652	2.1431e-08	UP
ENSG00000100934	SEC23A	0.765799	2.20821e-08	UP
ENSG00000140521	POLG	0.680473	2.50223e-08	UP
ENSG00000090975	PITPNM2	1.11984	2.51416e-08	UP
ENSG00000287296	AC011446.3	2.16637	2.55801e-08	UP
ENSG00000122971	ACADS	1.10143	2.63013e-08	UP
ENSG00000142528	ZNF473	1.44471	2.65543e-08	UP
ENSG00000142733	MAP3K6	1.37294	2.78705e-08	UP
ENSG00000175220	ARHGAP1	0.989156	3.0602e-08	UP
ENSG00000270170	NCBP2AS2	1.38063	3.08101e-08	UP
ENSG00000196365	LONP1	0.740815	3.19978e-08	UP
ENSG00000134531	EMP1	0.722118	3.32738e-08	UP
ENSG00000104763	ASAH1	0.649843	3.63753e-08	UP
ENSG00000006744	ELAC2	0.789547	3.65775e-08	UP
ENSG00000089006	SNX5	0.686844	4.21168e-08	UP
ENSG00000276578	AC004696.1	1.53243	4.29719e-08	UP
ENSG00000136231	IGF2BP3	0.746973	4.36993e-08	UP
ENSG00000110619	CARS1	0.723131	4.92713e-08	UP
ENSG00000139318	DUSP6	0.748681	5.21068e-08	UP
ENSG00000104142	VPS18	0.833695	5.25081e-08	UP
ENSG00000170100	ZNF778	0.963642	5.51948e-08	UP
ENSG00000131015	ULBP2	1.68426	5.99501e-08	UP
ENSG00000204604	ZNF468	0.858369	6.07169e-08	UP
ENSG00000142207	URB1	0.864567	6.37445e-08	UP
ENSG00000143621	ILF2	0.656417	6.38107e-08	UP
ENSG00000064601	CTSA	0.690659	7.06931e-08	UP
ENSG00000267041	ZNF850	1.81397	7.65343e-08	UP
ENSG00000280486	AC005329.3	0.876599	8.02572e-08	UP
ENSG00000152207	CYSLTR2	0.741382	8.34477e-08	UP
ENSG00000099290	WASHC2A	0.703993	8.46656e-08	UP
ENSG00000100813	ACIN1	0.653498	8.47695e-08	UP
ENSG00000125107	CNOT1	0.640119	8.49633e-08	UP
ENSG00000275437	AL121832.3	4.01783	8.7591e-08	UP
ENSG00000106266	SNX8	0.767704	8.93729e-08	UP
ENSG00000163625	WDFY3	0.760924	9.81373e-08	UP
ENSG00000198369	SPRED2	0.722512	1.01707e-07	UP
ENSG00000160714	UBE2Q1	0.939769	1.02804e-07	UP
ENSG00000186432	KPNA4	0.746616	1.08097e-07	UP
ENSG00000157617	C2CD2	0.993993	1.13558e-07	UP
ENSG00000110046	ATG2A	0.85187	1.15212e-07	UP
ENSG00000168924	LETM1	0.736463	1.16299e-07	UP
ENSG00000204394	VARS1	0.814401	1.17329e-07	UP
ENSG00000112249	ASCC3	1.06501	1.2223e-07	UP
ENSG00000270885	RASL10B	0.976386	1.25053e-07	UP
ENSG00000072274	TFRC	1.18868	1.34575e-07	UP
ENSG00000024048	UBR2	0.845076	1.50626e-07	UP
ENSG00000147535	PLPP5	0.830264	1.53034e-07	UP
ENSG00000158161	EYA3	1.22963	1.54217e-07	UP
ENSG00000134905	CARS2	1.09329	1.57764e-07	UP
ENSG00000178913	TAF7	0.743023	1.61421e-07	UP
ENSG00000149091	DGKZ	0.858521	1.62999e-07	UP
ENSG00000163376	KBTBD8	2.6387	1.64105e-07	UP
ENSG00000257453	AC011611.3	0.851677	1.78663e-07	UP
ENSG00000095951	HIVEP1	1.13215	1.83827e-07	UP
ENSG00000103811	CTSH	0.771047	1.86858e-07	UP
ENSG00000101745	ANKRD12	1.17445	1.87617e-07	UP
ENSG00000255114	AP003392.3	0.928734	1.89609e-07	UP
ENSG00000150990	DHX37	0.995256	2.01968e-07	UP
ENSG00000096070	BRPF3	0.956865	2.05277e-07	UP
ENSG00000129993	CBFA2T3	1.23768	2.08909e-07	UP
ENSG00000247092	SNHG10	1.71244	2.28322e-07	UP
ENSG00000072958	AP1M1	0.706285	2.36077e-07	UP
ENSG00000137492	THAP12	0.707992	2.36193e-07	UP
ENSG00000102978	POLR2C	0.709249	2.37092e-07	UP
ENSG00000156515	HK1	0.732887	2.48159e-07	UP
ENSG00000120800	UTP20	0.688592	2.6523e-07	UP
ENSG00000130254	SAFB2	0.866272	2.66845e-07	UP
ENSG00000129347	KRI1	0.725046	2.68559e-07	UP
ENSG00000071894	CPSF1	0.726816	2.82752e-07	UP
ENSG00000246705	H2AJ	1.00285	2.88848e-07	UP
ENSG00000233937	CTC-338M12.4	1.17886	2.90761e-07	UP
ENSG00000215041	NEURL4	0.881363	3.11522e-07	UP
ENSG00000167674	HDGFL2	0.718929	3.22855e-07	UP
ENSG00000170145	SIK2	0.745452	3.25532e-07	UP
ENSG00000110660	SLC35F2	0.848951	3.61414e-07	UP
ENSG00000136891	TEX10	0.694389	4.05621e-07	UP
ENSG00000170846	AC093323.1	1.10859	4.35557e-07	UP
ENSG00000269821	KCNQ1OT1	1.49522	4.49737e-07	UP
ENSG00000240849	TMEM189	1.00064	4.56182e-07	UP
ENSG00000130733	YIPF2	0.868513	4.66733e-07	UP
ENSG00000118412	CASP8AP2	0.950351	4.7532e-07	UP
ENSG00000120314	WDR55	1.07213	4.9805e-07	UP
ENSG00000256087	ZNF432	1.51993	5.2231e-07	UP
ENSG00000064932	SBNO2	0.794411	5.34105e-07	UP
ENSG00000149262	INTS4	0.709076	5.62544e-07	UP
ENSG00000184916	JAG2	0.66604	6.3519e-07	UP
ENSG00000082516	GEMIN5	0.694004	6.45717e-07	UP
ENSG00000157933	SKI	0.677981	6.60807e-07	UP
ENSG00000229780	UBE2Q1-AS1	1.0235	6.9338e-07	UP
ENSG00000178184	PARD6G	1.05778	7.56592e-07	UP
ENSG00000101474	APMAP	0.746344	7.57201e-07	UP
ENSG00000144674	GOLGA4	0.811901	7.64577e-07	UP
ENSG00000173137	ADCK5	1.27659	7.76663e-07	UP
ENSG00000159363	ATP13A2	0.728091	7.90388e-07	UP
ENSG00000157540	DYRK1A	0.662007	8.01322e-07	UP
ENSG00000229320	KRT8P12	1.58078	8.33473e-07	UP
ENSG00000136819	C9orf78	0.718104	8.46921e-07	UP
ENSG00000174718	RESF1	1.09856	8.59352e-07	UP
ENSG00000169972	PUSL1	1.01007	9.05643e-07	UP
ENSG00000198301	SDAD1	0.906537	9.27183e-07	UP
ENSG00000153922	CHD1	0.885749	9.431e-07	UP
ENSG00000130816	DNMT1	0.603366	9.48722e-07	UP
ENSG00000136997	MYC	0.942557	9.89064e-07	UP
ENSG00000160949	TONSL	1.23358	1.00312e-06	UP
ENSG00000131584	ACAP3	0.850781	1.03062e-06	UP
ENSG00000249626	AC024560.2	2.549	1.12382e-06	UP
ENSG00000247077	PGAM5	0.812427	1.16179e-06	UP
ENSG00000136158	SPRY2	0.786201	1.1798e-06	UP
ENSG00000157020	SEC13	0.80651	1.18394e-06	UP
ENSG00000283341	AC068205.2	2.35332	1.25402e-06	UP
ENSG00000099821	POLRMT	0.658998	1.26132e-06	UP
ENSG00000214517	PPME1	0.707654	1.26526e-06	UP
ENSG00000213523	SRA1	0.671611	1.30951e-06	UP
ENSG00000161036	LRWD1	0.855663	1.47763e-06	UP
ENSG00000075702	WDR62	0.806502	1.52804e-06	UP
ENSG00000103066	PLA2G15	0.916753	1.58618e-06	UP
ENSG00000161204	ABCF3	0.708264	1.64756e-06	UP
ENSG00000108774	RAB5C	0.841435	1.72603e-06	UP
ENSG00000210194	MT-TE	1.75843	1.76395e-06	UP
ENSG00000104375	STK3	0.705098	1.77139e-06	UP
ENSG00000144589	STK11IP	0.96197	1.81899e-06	UP
ENSG00000115738	ID2	0.949047	1.82019e-06	UP
ENSG00000225420	AC104134.1	0.910922	1.89064e-06	UP
ENSG00000095319	NUP188	0.591089	1.96395e-06	UP
ENSG00000176903	PNMA1	0.744504	1.96778e-06	UP
ENSG00000280758	AL356481.3	0.829821	2.14047e-06	UP
ENSG00000112159	MDN1	0.835334	2.16849e-06	UP
ENSG00000177311	ZBTB38	0.929776	2.19479e-06	UP
ENSG00000117318	ID3	0.842354	2.22486e-06	UP
ENSG00000160633	SAFB	0.847434	2.24853e-06	UP
ENSG00000078902	TOLLIP	0.697119	2.3022e-06	UP
ENSG00000136068	FLNB	0.639332	2.30446e-06	UP
ENSG00000204386	NEU1	0.734307	2.32183e-06	UP
ENSG00000269343	ZNF587B	1.35629	2.36347e-06	UP
ENSG00000136718	IMP4	0.696759	2.37664e-06	UP
ENSG00000261236	BOP1	0.847168	2.44677e-06	UP
ENSG00000072609	CHFR	0.811131	2.69401e-06	UP
ENSG00000170537	TMC7	1.08239	2.71424e-06	UP
ENSG00000260000	AL133338.1	3.03291	2.73247e-06	UP
ENSG00000138757	G3BP2	0.764069	2.77919e-06	UP
ENSG00000150961	SEC24D	1.06287	2.91511e-06	UP
ENSG00000163811	WDR43	0.608986	3.01451e-06	UP
ENSG00000180592	SKIDA1	0.713288	3.30616e-06	UP
ENSG00000148154	UGCG	1.02397	3.31409e-06	UP
ENSG00000168522	FNTA	0.779934	3.3208e-06	UP
ENSG00000005884	ITGA3	0.774469	3.40031e-06	UP
ENSG00000129566	TEP1	1.05242	3.55717e-06	UP
ENSG00000274021	AC024909.1	0.656143	3.62875e-06	UP
ENSG00000134815	DHX34	0.894482	3.64949e-06	UP
ENSG00000126460	PRRG2	3.09363	3.66917e-06	UP
ENSG00000241258	CRCP	0.765198	3.7529e-06	UP
ENSG00000273015	AC008124.1	1.35719	4.06884e-06	UP
ENSG00000131370	SH3BP5	0.824916	4.28516e-06	UP
ENSG00000261609	GAN	1.12213	4.49754e-06	UP
ENSG00000113360	DROSHA	0.708419	4.67063e-06	UP
ENSG00000107862	GBF1	1.03532	4.80599e-06	UP
ENSG00000132382	MYBBP1A	0.712266	4.83828e-06	UP
ENSG00000196247	ZNF107	1.04126	5.03022e-06	UP
ENSG00000128590	DNAJB9	0.80402	5.06592e-06	UP
ENSG00000100503	NIN	0.652684	5.12233e-06	UP
ENSG00000271270	TMCC1-AS1	1.6788	5.20106e-06	UP
ENSG00000164463	CREBRF	1.03941	5.24788e-06	UP
ENSG00000123908	AGO2	0.928614	5.35575e-06	UP
ENSG00000163938	GNL3	0.609271	5.57348e-06	UP
ENSG00000141664	ZCCHC2	0.799435	5.73879e-06	UP
ENSG00000198720	ANKRD13B	0.902106	5.77045e-06	UP
ENSG00000138650	PCDH10	1.01021	6.15334e-06	UP
ENSG00000159348	CYB5R1	0.742755	6.22989e-06	UP
ENSG00000228794	LINC01128	0.928245	6.30582e-06	UP
ENSG00000149428	HYOU1	0.71465	6.30841e-06	UP
ENSG00000260924	LINC01311	3.54384	6.37296e-06	UP
ENSG00000177337	DLGAP1-AS1	1.42744	6.43491e-06	UP
ENSG00000226721	EEF1DP2	2.8867	6.45381e-06	UP
ENSG00000128731	HERC2	0.784759	6.4813e-06	UP
ENSG00000122863	CHST3	0.640019	6.81283e-06	UP
ENSG00000141452	RMC1	0.770959	6.82361e-06	UP
ENSG00000278000	AC139100.2	2.95841	7.01024e-06	UP
ENSG00000140450	ARRDC4	0.871688	7.11242e-06	UP
ENSG00000100815	TRIP11	0.82938	7.16571e-06	UP
ENSG00000089818	NECAP1	0.688844	7.19076e-06	UP
ENSG00000227057	WDR46	0.67689	7.23701e-06	UP
ENSG00000173334	TRIB1	1.19182	7.34465e-06	UP
ENSG00000185813	PCYT2	0.949903	7.35564e-06	UP
ENSG00000113552	GNPDA1	0.638053	7.37651e-06	UP
ENSG00000140983	RHOT2	0.697641	7.40241e-06	UP
ENSG00000124784	RIOK1	0.792334	7.45416e-06	UP
ENSG00000100395	L3MBTL2	0.639569	7.48526e-06	UP
ENSG00000100554	ATP6V1D	0.656634	7.56381e-06	UP
ENSG00000116649	SRM	0.975868	7.87561e-06	UP
ENSG00000181026	AEN	0.686578	8.01398e-06	UP
ENSG00000258646	AL049780.1	0.92934	8.12304e-06	UP
ENSG00000068784	SRBD1	0.896446	8.29159e-06	UP
ENSG00000136152	COG3	0.881273	8.31549e-06	UP
ENSG00000166004	CEP295	0.866346	8.52337e-06	UP
ENSG00000146386	ABRACL	0.657915	8.73597e-06	UP
ENSG00000149646	CNBD2	2.03969	9.35422e-06	UP
ENSG00000065183	WDR3	0.736657	9.76649e-06	UP
ENSG00000198944	SOWAHA	1.404	9.83012e-06	UP
ENSG00000166402	TUB	1.07568	1.00232e-05	UP
ENSG00000087076	HSD17B14	0.757284	1.01806e-05	UP
ENSG00000169991	IFFO2	0.875848	1.04403e-05	UP
ENSG00000279407	AC007191.1	1.37097	1.05438e-05	UP
ENSG00000247473	CARS1-AS1	0.733391	1.12567e-05	UP
ENSG00000137834	SMAD6	0.716085	1.14408e-05	UP
ENSG00000182912	TSPEAR-AS2	2.39375	1.16003e-05	UP
ENSG00000260285	AL133367.1	2.08614	1.17967e-05	UP
ENSG00000130703	OSBPL2	0.723927	1.21223e-05	UP
ENSG00000155229	MMS19	0.60818	1.21228e-05	UP
ENSG00000197063	MAFG	0.656888	1.22702e-05	UP
ENSG00000138119	MYOF	0.716176	1.22715e-05	UP
ENSG00000285967	NIPBL-DT	1.27609	1.24287e-05	UP
ENSG00000227741	AL121987.2	0.897996	1.25072e-05	UP
ENSG00000270194	AC097359.2	0.897933	1.29234e-05	UP
ENSG00000111361	EIF2B1	0.624423	1.29568e-05	UP
ENSG00000106400	ZNHIT1	0.626822	1.30313e-05	UP
ENSG00000172667	ZMAT3	0.784413	1.40598e-05	UP
ENSG00000204120	GIGYF2	0.793705	1.42032e-05	UP
ENSG00000172932	ANKRD13D	0.787906	1.42081e-05	UP
ENSG00000174243	DDX23	0.585176	1.42626e-05	UP
ENSG00000100211	CBY1	0.723568	1.4371e-05	UP
ENSG00000263528	IKBKE	0.609622	1.44047e-05	UP
ENSG00000134108	ARL8B	0.594499	1.44829e-05	UP
ENSG00000115884	SDC1	0.727141	1.46471e-05	UP
ENSG00000262001	DLGAP1-AS2	1.79705	1.55473e-05	UP
ENSG00000275700	AATF	0.623079	1.58155e-05	UP
ENSG00000187325	TAF9B	0.623445	1.61577e-05	UP
ENSG00000136986	DERL1	0.603095	1.63475e-05	UP
ENSG00000109270	LAMTOR3	0.886345	1.65479e-05	UP
ENSG00000155761	SPAG17	1.02518	1.6741e-05	UP
ENSG00000204514	ZNF814	0.979437	1.68011e-05	UP
ENSG00000100413	POLR3H	0.600603	1.68688e-05	UP
ENSG00000166669	ATF7IP2	0.82494	1.70844e-05	UP
ENSG00000105671	DDX49	0.79079	1.74748e-05	UP
ENSG00000163050	COQ8A	1.02672	1.80276e-05	UP
ENSG00000274828	AC068473.5	2.1257	1.80358e-05	UP
ENSG00000074964	ARHGEF10L	0.918808	1.8129e-05	UP
ENSG00000132326	PER2	0.929011	1.85815e-05	UP
ENSG00000167716	WDR81	0.642261	1.94923e-05	UP
ENSG00000227473	TSSK5P	1.49908	2.00517e-05	UP
ENSG00000215424	MCM3AP-AS1	0.633591	2.011e-05	UP
ENSG00000173846	PLK3	1.34649	2.05205e-05	UP
ENSG00000155330	C16orf87	0.960213	2.09812e-05	UP
ENSG00000126602	TRAP1	0.66476	2.12777e-05	UP
ENSG00000178607	ERN1	0.776089	2.19185e-05	UP
ENSG00000125812	GZF1	0.692093	2.2309e-05	UP
ENSG00000267100	ILF3-DT	1.56365	2.27342e-05	UP
ENSG00000205740	AL359878.1	2.05869	2.41204e-05	UP
ENSG00000100241	SBF1	0.667568	2.50383e-05	UP
ENSG00000065308	TRAM2	0.652128	2.52979e-05	UP
ENSG00000123836	PFKFB2	0.655157	2.68983e-05	UP
ENSG00000110987	BCL7A	0.663729	2.69239e-05	UP
ENSG00000085831	TTC39A	0.670126	2.70223e-05	UP
ENSG00000139289	PHLDA1	0.645257	2.75976e-05	UP
ENSG00000163513	TGFBR2	0.865592	2.92722e-05	UP
ENSG00000176853	FAM91A1	0.642854	3.01196e-05	UP
ENSG00000268043	NBPF12	0.841004	3.26102e-05	UP
ENSG00000174996	KLC2	0.611709	3.37539e-05	UP
ENSG00000109111	SUPT6H	0.691426	3.39196e-05	UP
ENSG00000103319	EEF2K	0.693976	3.41905e-05	UP
ENSG00000234072	AC074117.1	0.714976	3.52772e-05	UP
ENSG00000126524	SBDS	0.607353	3.54308e-05	UP
ENSG00000070770	CSNK2A2	0.677714	3.62353e-05	UP
ENSG00000111269	CREBL2	0.715755	3.62726e-05	UP
ENSG00000224934	AL391684.1	1.709	3.6289e-05	UP
ENSG00000235244	DANT2	2.6143	3.64465e-05	UP
ENSG00000259943	AL050341.2	1.32721	3.71302e-05	UP
ENSG00000244161	FLNB-AS1	0.941155	3.83537e-05	UP
ENSG00000189410	SH2D5	0.887249	3.9237e-05	UP
ENSG00000279696	AP001273.1	1.02243	3.955e-05	UP
ENSG00000221886	ZBED8	1.11955	3.96252e-05	UP
ENSG00000169976	SF3B5	0.70187	4.02551e-05	UP
ENSG00000280287	AC131212.3	2.25869	4.04056e-05	UP
ENSG00000111670	GNPTAB	0.625153	4.22595e-05	UP
ENSG00000141564	RPTOR	0.659305	4.24781e-05	UP
ENSG00000260281	ITFG1-AS1	0.887151	4.42284e-05	UP
ENSG00000168067	MAP4K2	0.618442	4.44501e-05	UP
ENSG00000114648	KLHL18	0.678129	4.55511e-05	UP
ENSG00000166794	PPIB	0.623145	4.57881e-05	UP
ENSG00000159479	MED8	0.743527	4.63722e-05	UP
ENSG00000260005	AC027601.1	0.947518	4.67223e-05	UP
ENSG00000213918	DNASE1	0.638369	4.67685e-05	UP
ENSG00000164880	INTS1	0.722302	4.72143e-05	UP
ENSG00000205903	ZNF316	0.62564	4.82622e-05	UP
ENSG00000263412	NFE2L1-DT	3.07417	4.92505e-05	UP
ENSG00000080031	PTPRH	0.892747	5.00012e-05	UP
ENSG00000225138	SLC9A3-AS1	1.00531	5.17168e-05	UP
ENSG00000255284	AP006621.3	1.76105	5.21972e-05	UP
ENSG00000231970	AL355490.2	1.30745	5.45731e-05	UP
ENSG00000186866	POFUT2	0.835812	5.51267e-05	UP
ENSG00000185624	P4HB	0.673839	5.54707e-05	UP
ENSG00000129646	QRICH2	0.962126	5.54979e-05	UP
ENSG00000157796	WDR19	0.746573	5.60825e-05	UP
ENSG00000134748	PRPF38A	0.680015	5.63376e-05	UP
ENSG00000241553	ARPC4	0.767557	6.16147e-05	UP
ENSG00000013375	PGM3	0.679482	6.24374e-05	UP
ENSG00000137040	RANBP6	0.915531	6.29995e-05	UP
ENSG00000188352	FOCAD	0.622906	6.34581e-05	UP
ENSG00000103653	CSK	0.671556	6.39246e-05	UP
ENSG00000185947	ZNF267	0.762871	6.46906e-05	UP
ENSG00000134982	APC	1.06964	6.49573e-05	UP
ENSG00000170542	SERPINB9	0.783266	6.75518e-05	UP
ENSG00000121671	CRY2	0.623583	6.89307e-05	UP
ENSG00000177125	ZBTB34	0.923327	6.935e-05	UP
ENSG00000272106	AL691432.2	1.66125	6.95378e-05	UP
ENSG00000167395	ZNF646	0.721842	7.11729e-05	UP
ENSG00000254461	AP001107.4	1.05911	7.17699e-05	UP
ENSG00000231760	AL355312.2	0.733865	7.2894e-05	UP
ENSG00000105856	HBP1	0.647524	7.29073e-05	UP
ENSG00000244405	ETV5	0.651661	7.43834e-05	UP
ENSG00000109917	ZPR1	0.603983	7.50717e-05	UP
ENSG00000262831	AC145207.3	0.67468	7.65036e-05	UP
ENSG00000153786	ZDHHC7	0.70923	7.72037e-05	UP
ENSG00000198556	ZNF789	0.893141	7.75961e-05	UP
ENSG00000015475	BID	0.727082	7.80939e-05	UP
ENSG00000081760	AACS	0.821821	7.99438e-05	UP
ENSG00000204946	ZNF783	1.05826	8.05718e-05	UP
ENSG00000165810	BTNL9	0.955071	8.10295e-05	UP
ENSG00000171316	CHD7	0.652194	8.15032e-05	UP
ENSG00000100399	CHADL	1.11425	8.16538e-05	UP
ENSG00000071073	MGAT4A	1.09321	8.17297e-05	UP
ENSG00000158109	TPRG1L	0.796875	8.19902e-05	UP
ENSG00000223855	HRAT92	1.93749	8.21517e-05	UP
ENSG00000108433	GOSR2	0.638334	8.22557e-05	UP
ENSG00000136878	USP20	0.658953	8.43389e-05	UP
ENSG00000261094	AC007066.2	2.09123	8.52683e-05	UP
ENSG00000047249	ATP6V1H	0.639797	8.73797e-05	UP
ENSG00000198026	ZNF335	0.641786	8.8595e-05	UP
ENSG00000236144	TMEM147-AS1	0.676257	9.08866e-05	UP
ENSG00000104936	DMPK	0.598536	9.12061e-05	UP
ENSG00000196367	TRRAP	0.641585	9.23154e-05	UP
ENSG00000261716	H2BC20P	1.49371	9.34685e-05	UP
ENSG00000249375	CASC11	1.17479	9.66014e-05	UP
ENSG00000058600	POLR3E	0.592196	9.99387e-05	UP
ENSG00000174177	CTU2	0.90567	0.000101927	UP
ENSG00000253200	AC037459.2	0.687391	0.0001027	UP
ENSG00000161912	ADCY10P1	1.46233	0.00010331	UP
ENSG00000197045	GMFB	0.816511	0.000103681	UP
ENSG00000260350	AC012173.1	0.820396	0.000104116	UP
ENSG00000171388	APLN	1.55263	0.000108002	UP
ENSG00000172661	WASHC2C	0.633911	0.00011001	UP
ENSG00000161647	MPP3	1.2611	0.000110706	UP
ENSG00000204574	ABCF1	0.615972	0.000112733	UP
ENSG00000169994	MYO7B	1.71303	0.000113085	UP
ENSG00000170500	LONRF2	1.03218	0.000113765	UP
ENSG00000140323	DISP2	1.07016	0.000115345	UP
ENSG00000133657	ATP13A3	0.649421	0.000118223	UP
ENSG00000260261	AC124944.2	1.36154	0.000119855	UP
ENSG00000144893	MED12L	0.856364	0.000121964	UP
ENSG00000273344	PAXIP1-AS1	1.06831	0.000123449	UP
ENSG00000117682	DHDDS	0.617713	0.000123468	UP
ENSG00000198538	ZNF28	0.888646	0.000125699	UP
ENSG00000105472	CLEC11A	1.36463	0.000129611	UP
ENSG00000153162	BMP6	1.00043	0.000131467	UP
ENSG00000198000	NOL8	0.796988	0.000136022	UP
ENSG00000100979	PLTP	0.697539	0.000139129	UP
ENSG00000155034	FBXL18	0.706154	0.000143595	UP
ENSG00000104064	GABPB1	0.744922	0.000144406	UP
ENSG00000184845	DRD1	2.39424	0.000145092	UP
ENSG00000128908	INO80	0.678734	0.000150316	UP
ENSG00000285908	AC080128.2	0.742376	0.000152677	UP
ENSG00000005513	SOX8	0.95499	0.000153063	UP
ENSG00000158941	CCAR2	0.606707	0.000154009	UP
ENSG00000140443	IGF1R	0.859969	0.000154328	UP
ENSG00000122257	RBBP6	0.639893	0.000157005	UP
ENSG00000198742	SMURF1	0.603931	0.000157221	UP
ENSG00000168096	ANKS3	0.950174	0.000160448	UP
ENSG00000072682	P4HA2	0.606358	0.000161092	UP
ENSG00000011009	LYPLA2	0.672631	0.000161303	UP
ENSG00000142530	FAM71E1	1.03035	0.000162109	UP
ENSG00000261613	AC093525.6	1.15331	0.000162706	UP
ENSG00000015133	CCDC88C	0.633251	0.000163212	UP
ENSG00000080345	RIF1	0.7937	0.000163839	UP
ENSG00000214706	IFRD2	0.808042	0.000168679	UP
ENSG00000260708	AL118516.1	1.72935	0.000172944	UP
ENSG00000197301	HMGA2-AS1	1.21843	0.000173587	UP
ENSG00000131650	KREMEN2	0.733543	0.00017424	UP
ENSG00000146826	MAP11	1.06062	0.000174926	UP
ENSG00000188211	NCR3LG1	0.762035	0.000177547	UP
ENSG00000140650	PMM2	0.728418	0.00018139	UP
ENSG00000179832	MROH1	0.673337	0.00018209	UP
ENSG00000213699	SLC35F6	0.645428	0.000183557	UP
ENSG00000117000	RLF	1.04362	0.000183999	UP
ENSG00000137054	POLR1E	0.652205	0.000187287	UP
ENSG00000147251	DOCK11	1.03086	0.00018771	UP
ENSG00000250986	LINC02600	4.56509	0.000188158	UP
ENSG00000139572	GPR84	2.40591	0.000192383	UP
ENSG00000273032	DGCR5	1.3781	0.000193797	UP
ENSG00000178951	ZBTB7A	0.710026	0.000200092	UP
ENSG00000125450	NUP85	0.706301	0.000200196	UP
ENSG00000008869	HEATR5B	0.685613	0.000200885	UP
ENSG00000177192	PUS1	0.757545	0.000205725	UP
ENSG00000278330	AC018529.2	2.12489	0.000206929	UP
ENSG00000166813	KIF7	0.689514	0.000207821	UP
ENSG00000236901	MIR600HG	1.68421	0.000215628	UP
ENSG00000132680	KHDC4	0.677002	0.000219438	UP
ENSG00000163597	SNHG16	0.662214	0.000222907	UP
ENSG00000104825	NFKBIB	0.726833	0.000229824	UP
ENSG00000162129	CLPB	0.828591	0.000231007	UP
ENSG00000105679	GAPDHS	1.21717	0.000232459	UP
ENSG00000141446	ESCO1	0.989214	0.000232527	UP
ENSG00000110723	EXPH5	1.20146	0.000236363	UP
ENSG00000124067	SLC12A4	0.594307	0.000239939	UP
ENSG00000073910	FRY	2.24857	0.000241583	UP
ENSG00000287431	AC027601.5	1.80041	0.000242094	UP
ENSG00000111845	PAK1IP1	0.799394	0.000243819	UP
ENSG00000173818	ENDOV	0.917508	0.000243904	UP
ENSG00000151849	CENPJ	0.80109	0.000245681	UP
ENSG00000214273	AGGF1P1	4.27936	0.00026433	UP
ENSG00000267321	SNHG30	1.10653	0.000265387	UP
ENSG00000160336	ZNF761	0.755439	0.000266224	UP
ENSG00000269959	SPACA6P-AS	1.80496	0.000270385	UP
ENSG00000070495	JMJD6	0.625263	0.000271251	UP
ENSG00000132694	ARHGEF11	0.609588	0.000271259	UP
ENSG00000134070	IRAK2	1.14705	0.000273847	UP
ENSG00000269514	AC024257.3	1.9075	0.000275256	UP
ENSG00000178935	ZNF552	1.06179	0.000277382	UP
ENSG00000013573	DDX11	0.667896	0.000281301	UP
ENSG00000130158	DOCK6	0.83926	0.000281886	UP
ENSG00000182195	LDOC1	0.659103	0.000284201	UP
ENSG00000204520	MICA	0.716948	0.000285156	UP
ENSG00000130830	MPP1	0.684502	0.000288071	UP
ENSG00000205085	FAM71F2	3.32214	0.000291048	UP
ENSG00000111424	VDR	1.22105	0.000293358	UP
ENSG00000149591	TAGLN	0.73874	0.000294565	UP
ENSG00000151779	NBAS	0.628506	0.000317448	UP
ENSG00000274561	AC005332.3	1.96932	0.000319585	UP
ENSG00000124275	MTRR	0.739629	0.000330004	UP
ENSG00000213398	LCAT	1.356	0.00033064	UP
ENSG00000153107	ANAPC1	0.781725	0.000334798	UP
ENSG00000135837	CEP350	0.782109	0.000336216	UP
ENSG00000272374	Z97832.2	1.81152	0.000337375	UP
ENSG00000090615	GOLGA3	0.856432	0.000338068	UP
ENSG00000251260	WDFY3-AS1	0.793357	0.000339296	UP
ENSG00000258384	RCCD1-AS1	0.725522	0.000349205	UP
ENSG00000234912	SNHG20	1.41604	0.000354965	UP
ENSG00000197961	ZNF121	0.774012	0.000356479	UP
ENSG00000011198	ABHD5	0.613611	0.000359328	UP
ENSG00000187741	FANCA	0.910335	0.000363948	UP
ENSG00000117395	EBNA1BP2	0.609228	0.000364039	UP
ENSG00000272831	AC027644.3	1.24212	0.000365369	UP
ENSG00000139190	VAMP1	0.975268	0.000367181	UP
ENSG00000228274	AL021707.2	0.658616	0.000370696	UP
ENSG00000073536	NLE1	0.695901	0.000374469	UP
ENSG00000226706	AL161452.1	0.647257	0.000378908	UP
ENSG00000183891	TTC32	0.953903	0.000379016	UP
ENSG00000288586	AL357874.3	1.76832	0.000388843	UP
ENSG00000134256	CD101	2.54541	0.000389742	UP
ENSG00000166860	ZBTB39	0.622102	0.00039177	UP
ENSG00000287374	AC239860.4	1.22337	0.000392139	UP
ENSG00000273066	AL355987.4	1.98676	0.000394186	UP
ENSG00000256073	URB1-AS1	1.38542	0.00040528	UP
ENSG00000172640	OR10AD1	2.69478	0.000414918	UP
ENSG00000140993	TIGD7	1.04964	0.000416351	UP
ENSG00000114841	DNAH1	1.18042	0.00041888	UP
ENSG00000233728	AL929472.3	0.752823	0.000419222	UP
ENSG00000136840	ST6GALNAC4	0.740573	0.000425159	UP
ENSG00000055483	USP36	0.607488	0.000426997	UP
ENSG00000260927	AC009107.2	0.656696	0.000436638	UP
ENSG00000179222	MAGED1	0.681274	0.000437239	UP
ENSG00000158850	B4GALT3	0.658812	0.000437502	UP
ENSG00000227331	RPL7AP22	5.87012	0.000438465	UP
ENSG00000131067	GGT7	0.656574	0.000443141	UP
ENSG00000130714	POMT1	0.679541	0.000449918	UP
ENSG00000166166	TRMT61A	0.822966	0.000450744	UP
ENSG00000125454	SLC25A19	0.954924	0.000469286	UP
ENSG00000112576	CCND3	0.586278	0.000472874	UP
ENSG00000141956	PRDM15	0.671225	0.000473352	UP
ENSG00000226210	WASH8P	0.810603	0.000477842	UP
ENSG00000126953	TIMM8A	0.720548	0.000481534	UP
ENSG00000269937	AC093525.7	0.721535	0.0004847	UP
ENSG00000114388	NPRL2	0.617425	0.000487453	UP
ENSG00000103326	CAPN15	0.620817	0.000490865	UP
ENSG00000255200	PGAM1P8	2.78962	0.000497391	UP
ENSG00000141101	NOB1	0.648492	0.000497613	UP
ENSG00000260329	AC007541.1	1.80354	0.000510452	UP
ENSG00000179388	EGR3	1.19707	0.000516374	UP
ENSG00000233122	CTAGE7P	2.46072	0.000528682	UP
ENSG00000165644	COMTD1	1.0861	0.000537903	UP
ENSG00000229431	MED8-AS1	0.703798	0.000544174	UP
ENSG00000248015	AC005329.1	0.657601	0.000548998	UP
ENSG00000141098	GFOD2	0.639066	0.000550196	UP
ENSG00000162408	NOL9	0.67593	0.000558031	UP
ENSG00000231439	WASIR2	2.1203	0.000562969	UP
ENSG00000177380	PPFIA3	0.601251	0.000569677	UP
ENSG00000105447	GRWD1	0.587755	0.000580317	UP
ENSG00000282917	AC107068.2	0.937156	0.000583205	UP
ENSG00000115762	PLEKHB2	0.635367	0.000584052	UP
ENSG00000117597	UTP25	0.650522	0.000586229	UP
ENSG00000106689	LHX2	0.680228	0.000595963	UP
ENSG00000117036	ETV3	0.621091	0.000596465	UP
ENSG00000256092	SBNO1-AS1	1.19574	0.000602167	UP
ENSG00000183751	TBL3	0.740414	0.000609012	UP
ENSG00000197044	ZNF441	0.815994	0.000627215	UP
ENSG00000241945	PWP2	0.644554	0.000629914	UP
ENSG00000167994	RAB3IL1	1.10986	0.000638929	UP
ENSG00000287077	AL157893.2	2.58689	0.000640779	UP
ENSG00000183018	SPNS2	2.31794	0.000646106	UP
ENSG00000263843	AC022211.2	1.06987	0.000646814	UP
ENSG00000285437	POLR2J3	1.46612	0.000650092	UP
ENSG00000158050	DUSP2	0.850032	0.000663576	UP
ENSG00000169683	LRRC45	1.09789	0.000665134	UP
ENSG00000183808	RBM12B	0.657855	0.000666208	UP
ENSG00000260236	AC099778.1	1.75022	0.000672348	UP
ENSG00000160447	PKN3	0.868589	0.000674529	UP
ENSG00000105486	LIG1	0.901191	0.000676801	UP
ENSG00000204444	APOM	0.606607	0.000678974	UP
ENSG00000114857	NKTR	0.607763	0.00068032	UP
ENSG00000165688	PMPCA	0.588682	0.000687621	UP
ENSG00000234753	FOXP4-AS1	2.43032	0.000690113	UP
ENSG00000277491	AC087392.5	5.67391	0.000699889	UP
ENSG00000113594	LIFR	1.7402	0.000708428	UP
ENSG00000238221	AL139095.4	0.644133	0.000714102	UP
ENSG00000106701	FSD1L	0.899539	0.000719577	UP
ENSG00000126107	HECTD3	0.61915	0.00073066	UP
ENSG00000245556	SCAMP1-AS1	0.88423	0.000734929	UP
ENSG00000177788	AL162595.1	0.658707	0.000747401	UP
ENSG00000235173	HGH1	0.703553	0.000748176	UP
ENSG00000186635	ARAP1	0.603706	0.000756239	UP
ENSG00000227403	LINC01806	1.31073	0.00076219	UP
ENSG00000162852	CNST	0.614667	0.000777386	UP
[truncated: 657 more rows]
