# Supplementary material for: ALYREF condensation stabilizes m5C-modified PARP10 mRNA and promotes PI3K-AKT signaling in ovarian cancer
Source: EMBO J. 2025 Dec 1;45(2):471–503. doi: 10.1038/s44318-025-00657-0 (PMC12811383; doi:10.1038/s44318-025-00657-0)
Supplement: Supplementary file 6 — Table EV6 [file 44318_2025_657_MOESM6_ESM.xlsx]

## Sheet: 2656_clusterprofiler_go_p0.1_q0
ONTOLOGY	ID	Description	GeneRatio	BgRatio	pvalue	p.adjust	qvalue	geneID	Count
BP	GO:0051607	defense response to virus	44/1015	276/20536	5.68e-12	2.93e-08	2.79e-08	IFIT2/BNIP3L/STAT1/GBP3/ISG15/IFI6/NT5C3A/DDX58/DDIT4/IFIT5/EIF2AK2/TLR3/DHX58/IFI27/DDX60/IFIH1/APOBEC3C/PARP9/PLSCR1/STAT2/IFIT3/IFI16/RSAD2/PML/SHFL/ISG20/CXCL10/OAS1/APOBEC3F/TRIM22/DTX3L/ELMOD2/OASL/IFI44L/RTP4/POLR3G/HERC5/GBP1/MX2/BIRC3/IFITM3/OAS2/IFIT1/OAS3	44
BP	GO:0009615	response to virus	50/1015	371/20536	1.14e-10	2.93e-07	2.79e-07	IFIT2/BNIP3L/STAT1/GBP3/ISG15/IFI6/NT5C3A/DDX58/DDIT4/IFIT5/EIF2AK2/TLR3/DHX58/IFI27/DDX60/IFIH1/APOBEC3C/PARP9/PLSCR1/LGALS9/STAT2/IFI44/HSPB1/IFIT3/IFI16/RSAD2/PML/SHFL/ISG20/CXCL10/OAS1/APOBEC3F/TRIM22/DTX3L/ELMOD2/OASL/IFI44L/CCL5/RTP4/POLR3G/HERC5/GBP1/MX2/BIRC3/BCL3/IFITM3/OAS2/CYP1A1/IFIT1/OAS3	50
BP	GO:0045071	negative regulation of viral genome replication	18/1015	68/20536	3.26e-09	5.6e-06	5.33e-06	ISG15/IFIT5/EIF2AK2/APOBEC3C/PLSCR1/IFI16/RSAD2/SHFL/ISG20/TASOR/OAS1/APOBEC3F/OASL/CCL5/IFITM3/PARP10/IFIT1/OAS3	18
BP	GO:0045069	regulation of viral genome replication	21/1015	105/20536	3.71e-08	4.79e-05	4.55e-05	ISG15/NUCKS1/IFIT5/EIF2AK2/PKN2/IFI27/APOBEC3C/PLSCR1/IFI16/RSAD2/SHFL/ISG20/TASOR/OAS1/APOBEC3F/OASL/CCL5/IFITM3/PARP10/IFIT1/OAS3	21
BP	GO:0034340	response to type I interferon	24/1015	148/20536	2.68e-07	0.000276582	0.000263138	IFIT2/XAF1/STAT1/ISG15/IFI6/HLA-E/SP100/HLA-B/IFI27/HLA-C/STAT2/IFIT3/RSAD2/SHFL/ISG20/OAS1/EGR1/OASL/IFI35/MX2/IFITM3/OAS2/IFIT1/OAS3	24
BP	GO:0060337	type I interferon signaling pathway	23/1015	144/20536	6.24e-07	0.000433348	0.000412283	IFIT2/XAF1/STAT1/ISG15/IFI6/HLA-E/SP100/HLA-B/IFI27/HLA-C/STAT2/IFIT3/RSAD2/ISG20/OAS1/EGR1/OASL/IFI35/MX2/IFITM3/OAS2/IFIT1/OAS3	23
BP	GO:0071357	cellular response to type I interferon	23/1015	144/20536	6.24e-07	0.000433348	0.000412283	IFIT2/XAF1/STAT1/ISG15/IFI6/HLA-E/SP100/HLA-B/IFI27/HLA-C/STAT2/IFIT3/RSAD2/ISG20/OAS1/EGR1/OASL/IFI35/MX2/IFITM3/OAS2/IFIT1/OAS3	23
BP	GO:0019079	viral genome replication	22/1015	134/20536	6.72e-07	0.000433348	0.000412283	ISG15/NUCKS1/IFIT5/EIF2AK2/PKN2/DEK/IFI27/APOBEC3C/PLSCR1/IFI16/RSAD2/SHFL/ISG20/TASOR/OAS1/APOBEC3F/OASL/CCL5/IFITM3/PARP10/IFIT1/OAS3	22
BP	GO:0048525	negative regulation of viral process	23/1015	148/20536	1.02e-06	0.000586552	0.000558039	STAT1/ISG15/TRIM14/NUCKS1/IFIT5/EIF2AK2/APOBEC3C/PLSCR1/IFI16/RSAD2/PML/SHFL/ISG20/TRIM21/TASOR/OAS1/APOBEC3F/OASL/CCL5/IFITM3/PARP10/IFIT1/OAS3	23
BP	GO:1903901	negative regulation of viral life cycle	20/1015	128/20536	4.69e-06	0.00241836	0.0023008	ISG15/IFIT5/EIF2AK2/APOBEC3C/PLSCR1/IFI16/RSAD2/PML/SHFL/ISG20/TRIM21/TASOR/OAS1/APOBEC3F/OASL/CCL5/IFITM3/PARP10/IFIT1/OAS3	20
BP	GO:1903900	regulation of viral life cycle	25/1015	193/20536	1.03e-05	0.00483988	0.00460461	ISG15/NUCKS1/IFIT5/EIF2AK2/PKN2/IFI27/APOBEC3C/PLSCR1/LGALS9/IFI16/RSAD2/PML/SHFL/ISG20/TRIM21/TASOR/OAS1/APOBEC3F/OASL/CCL5/LAMP3/IFITM3/PARP10/IFIT1/OAS3	25
BP	GO:0044782	cilium organization	40/1015	407/20536	2.91e-05	0.0125154	0.011907	TTLL3/IFT81/SEPTIN6/CCDC88A/ACTR2/PLA2G3/TUBB4A/TTC8/CCDC114/HDAC6/RSPH4A/FAM161A/B9D1/LCA5L/KCTD17/DISC1/TTLL1/TTC30A/CDKL5/WDR90/NPHP1/TMEM107/TMEM67/VANGL2/TTC30B/NEK8/ARL13B/SDCCAG8/JHY/KIF27/ARL6/IFT46/KIF17/TUBA1A/CFAP126/CFAP53/C5orf30/CCDC113/MNS1/CATIP	40
BP	GO:0043903	regulation of interspecies interactions between organisms	30/1015	278/20536	5.24e-05	0.020776	0.019766	STAT1/ISG15/TRIM14/NUCKS1/IFIT5/EIF2AK2/PKN2/IFI27/APOBEC3C/PLSCR1/LGALS9/IFI16/RSAD2/PML/SHFL/ISG20/TRIM21/TASOR/OAS1/APOBEC3F/GAPDH/NELFCD/OASL/CCL5/CAV1/LAMP3/IFITM3/PARP10/IFIT1/OAS3	30
BP	GO:0035455	response to interferon-alpha	7/1015	22/20536	6.26e-05	0.0230433	0.0219231	IFIT2/EIF2AK2/IFIT3/AXL/MX2/LAMP3/IFITM3	7
BP	GO:0014883	transition between fast and slow fiber	5/1015	11/20536	0.000105094	0.033686	0.0320485	TNNT1/GTF2IRD2/PPP3CA/GTF2IRD2B/TNNC1	5
BP	GO:1902513	regulation of organelle transport along microtubule	5/1015	11/20536	0.000105094	0.033686	0.0320485	RHOT1/BORCS5/MAP2/TRIM46/FEZ1	5
BP	GO:0006978	DNA damage response, signal transduction by p53 class mediator resulting in transcription of p21 class mediator	6/1015	17/20536	0.000111045	0.033686	0.0320485	CDKN1A/SP100/TP53/MUC1/ZNF385A/RPS6KA6	6
BP	GO:0050792	regulation of viral process	28/1015	264/20536	0.000123776	0.0354617	0.0337379	STAT1/ISG15/TRIM14/NUCKS1/IFIT5/EIF2AK2/PKN2/IFI27/APOBEC3C/PLSCR1/LGALS9/IFI16/RSAD2/PML/SHFL/ISG20/TRIM21/TASOR/OAS1/APOBEC3F/NELFCD/OASL/CCL5/LAMP3/IFITM3/PARP10/IFIT1/OAS3	28
BP	GO:0042772	DNA damage response, signal transduction resulting in transcription	6/1015	18/20536	0.000159622	0.0433247	0.0412187	CDKN1A/SP100/TP53/MUC1/ZNF385A/RPS6KA6	6
BP	GO:0044282	small molecule catabolic process	42/1015	475/20536	0.000202985	0.0523397	0.0497955	ALDH1A1/ALDH1L2/CYP26B1/NT5C3A/FGF2/IL4I1/RPE/MCCC1/HIBADH/APOBEC3C/SULT1A1/ABAT/CPT1C/PPM1K/TP53/CARNMT1/DERA/AIG1/APOBEC3F/HOGA1/FAH/HIBCH/GAPDH/LDHD/THNSL2/NPL/DECR2/GCSH/INPP1/CRYL1/QPRT/CYP4F11/BCAT1/PECR/ALDH3A2/CYP1A1/GLDC/HK2/PLIN5/ADHFE1/AMDHD1/GK	42
BP	GO:0060271	cilium assembly	36/1015	389/20536	0.000237593	0.058346	0.0555097	TTLL3/IFT81/SEPTIN6/CCDC88A/ACTR2/PLA2G3/TUBB4A/TTC8/CCDC114/HDAC6/RSPH4A/FAM161A/B9D1/KCTD17/DISC1/TTLL1/CDKL5/WDR90/NPHP1/TMEM107/TMEM67/VANGL2/TTC30B/NEK8/ARL13B/SDCCAG8/JHY/KIF27/ARL6/IFT46/KIF17/TUBA1A/CFAP53/C5orf30/CCDC113/MNS1	36
BP	GO:0034341	response to interferon-gamma	32/1015	334/20536	0.000280324	0.0657106	0.0625163	STAT1/GBP3/NUB1/GBP4/HLA-E/TLR3/SP100/ADAMTS13/HLA-B/NMI/HLA-C/PARP9/LGALS9/ACTR2/TP53/HLA-DPA1/B2M/PML/SHFL/TRIM21/OAS1/TRIM22/GAPDH/OASL/CCL5/CASP1/MID1/GBP1/IFITM3/OAS2/RAB20/OAS3	32
BP	GO:0010769	regulation of cell morphogenesis involved in differentiation	31/1015	321/20536	0.000301871	0.0676847	0.0643946	EFNB3/SEMA3B/RCC2/SLIT2/RAP2A/ACTR2/MDK/LIMS1/LZTS3/S100A10/VEGFA/PTPRS/BMPR2/RND2/MAP1B/MAP2/MEGF8/SEMA6B/PPP3CA/DISC1/CDKL5/GBP1/XK/EPHA7/PLXNC1/TRIM46/FBLN1/MAPT/PLXNB3/UST/ARHGAP4	31
BP	GO:0050921	positive regulation of chemotaxis	19/1015	159/20536	0.000331849	0.0713062	0.0678399	FGF2/C5AR1/SLIT2/LGALS9/STK39/HSPB1/MDK/CXCL10/VEGFA/BMPR2/MEGF8/CAMK1D/MET/DYSF/CCL5/LPAR1/PGF/VEGFC/PRKD1	19
BP	GO:0038084	vascular endothelial growth factor signaling pathway	9/1015	46/20536	0.000358298	0.0739098	0.070317	GAB1/HSPB1/DAB2IP/VEGFA/PTP4A3/DLL1/PGF/VEGFC/PRKD1	9
BP	GO:0062197	cellular response to chemical stress	35/1015	385/20536	0.000401757	0.079687	0.0758134	PRDX2/DHFR/SLC7A11/STAT6/MTR/TP53INP1/STK39/HSPB1/SLC2A1/TP53/APEX1/PML/CHD6/LANCL1/AXL/HDAC6/FER/HGF/MET/SCN2A/DYSF/PINK1/CAV1/MSRB2/MEAK7/MYLK/NCOA7/MAPT/CYP1B1/PTPRK/PDK1/ARNTL/FOS/MGAT3/PRKD1	35
CC	GO:0016010	dystrophin-associated glycoprotein complex	7/1054	22/21659	5.67e-05	0.0157685	0.0145983	SGCB/SGCA/UTRN/SGCE/SNTA1/SNTG1/DMD	7
CC	GO:0090665	glycoprotein complex	7/1054	22/21659	5.67e-05	0.0157685	0.0145983	SGCB/SGCA/UTRN/SGCE/SNTA1/SNTG1/DMD	7
CC	GO:0032838	plasma membrane bounded cell projection cytoplasm	24/1054	217/21659	0.000155887	0.0169508	0.0156928	TTLL3/AP3M1/HSPB1/GLI1/DLG4/TUBB4A/KIF1A/CCDC114/RSPH4A/MAP2/GLI2/LCA5L/TTC30A/CDKL5/WDR90/UHMK1/TTC30B/TRIM46/MAPT/ARL13B/ARL6/KIF17/MNS1/WDR78	24
CC	GO:0005865	striated muscle thin filament	8/1054	34/21659	0.000179275	0.0169508	0.0156928	TMOD3/TNNT1/MYOM3/TTN/TNNC1/MYOM1/TMOD2/LMOD1	8
CC	GO:0099568	cytoplasmic region	27/1054	260/21659	0.000179806	0.0169508	0.0156928	TTLL3/AP3M1/RIMS2/HSPB1/GLI1/DLG4/TUBB4A/KIF1A/CCDC114/RSPH4A/MAP2/GLI2/LCA5L/TTC30A/CDKL5/WDR90/UHMK1/TTC30B/TRIM46/MAPT/ARL13B/ARL6/KIF17/CTNND1/RIMS3/MNS1/WDR78	27
CC	GO:0014069	postsynaptic density	33/1054	347/21659	0.000197562	0.0169508	0.0156928	EFNB3/ATP1A1/ADD3/P2RX6/SLC6A9/ACTR2/DLG4/MPP2/PRKCG/SLC16A3/LZTS3/PTPRS/BMPR2/MAP1B/MAP2/GOPC/KCNAB2/PKP4/ADAM22/DISC1/CDKL5/ANKS1B/CRYAB/EPHA7/DNM1/DLGAP1/SYT11/PALM/SHANK1/CTNND1/DRP2/CACNG8/CABP1	33
CC	GO:0036379	myofilament	8/1054	35/21659	0.000222563	0.0169508	0.0156928	TMOD3/TNNT1/MYOM3/TTN/TNNC1/MYOM1/TMOD2/LMOD1	8
CC	GO:0032279	asymmetric synapse	33/1054	351/21659	0.000243896	0.0169508	0.0156928	EFNB3/ATP1A1/ADD3/P2RX6/SLC6A9/ACTR2/DLG4/MPP2/PRKCG/SLC16A3/LZTS3/PTPRS/BMPR2/MAP1B/MAP2/GOPC/KCNAB2/PKP4/ADAM22/DISC1/CDKL5/ANKS1B/CRYAB/EPHA7/DNM1/DLGAP1/SYT11/PALM/SHANK1/CTNND1/DRP2/CACNG8/CABP1	33
CC	GO:0099572	postsynaptic specialization	34/1054	373/21659	0.000351034	0.0204937	0.0189727	EFNB3/ATP1A1/ADD3/P2RX6/SEPTIN11/SLC6A9/ACTR2/DLG4/MPP2/PRKCG/SLC16A3/LZTS3/PTPRS/BMPR2/MAP1B/MAP2/GOPC/KCNAB2/PKP4/ADAM22/DISC1/CDKL5/ANKS1B/CRYAB/EPHA7/DNM1/DLGAP1/SYT11/PALM/SHANK1/CTNND1/DRP2/CACNG8/CABP1	34
CC	GO:0098984	neuron to neuron synapse	34/1054	374/21659	0.000368591	0.0204937	0.0189727	EFNB3/ATP1A1/ADD3/P2RX6/SEPTIN11/SLC6A9/ACTR2/DLG4/MPP2/PRKCG/SLC16A3/LZTS3/PTPRS/BMPR2/MAP1B/MAP2/GOPC/KCNAB2/PKP4/ADAM22/DISC1/CDKL5/ANKS1B/CRYAB/EPHA7/DNM1/DLGAP1/SYT11/PALM/SHANK1/CTNND1/DRP2/CACNG8/CABP1	34
CC	GO:0044304	main axon	11/1054	73/21659	0.00076727	0.038782	0.0359038	CNTNAP1/DLG4/TUBB4A/MAP1B/MAP2/KCNAB2/SCN2A/ANK2/TRIM46/DNM1/MAPT	11
CC	GO:0005911	cell-cell junction	37/1054	449/21659	0.00130794	0.060601	0.0561036	CNTNAP1/CLIC4/DDX58/GAB1/SCN4B/ATP1A1/AMOT/ABCC2/FSCN1/VEZT/ADD3/PKN2/SLC2A1/PRKCG/LIMS1/PDZD2/JAM2/SGCA/PKP4/CDC42BPA/SCN2A/PPP3CA/TMEM65/ANK2/PATJ/TGFBR1/F11R/NPHP1/VANGL2/DLL1/SDCCAG8/PTPRK/CLDN22/AQP7/MPP7/MIP/CTNND1	37
CC	GO:0005930	axoneme	15/1054	128/21659	0.00141829	0.0606592	0.0561574	TTLL3/GLI1/TUBB4A/CCDC114/RSPH4A/GLI2/LCA5L/TTC30A/WDR90/TTC30B/ARL13B/ARL6/KIF17/MNS1/WDR78	15
CC	GO:0097014	ciliary plasm	15/1054	129/21659	0.00153439	0.0609374	0.056415	TTLL3/GLI1/TUBB4A/CCDC114/RSPH4A/GLI2/LCA5L/TTC30A/WDR90/TTC30B/ARL13B/ARL6/KIF17/MNS1/WDR78	15
CC	GO:0030992	intraciliary transport particle B	5/1054	19/21659	0.00177438	0.0657704	0.0608893	IFT81/TTC30A/TTC30B/IFT46/KIF17	5

## Sheet: 2656-david-down
Category	Term	Count	%	PValue	Genes	List Total	Pop Hits	Pop Total	Fold Enrichment	Bonferroni	Benjamini	FDR
KEGG_PATHWAY	hsa05168:Herpes simplex infection	26	2.22603	6.93e-06	SP100, IFIT1, ARNTL, IFIH1, C5, CCL5, TNFRSF14, HLA-DPA1, DDX58, STAT1, ALYREF, STAT2, HLA-B, TAP2, HLA-C, TAP1, EIF2AK2, FOS, PML, HLA-E, OAS1, UBE2R2, OAS2, OAS3, TP53, TLR3	357	183	6879	2.73766	0.00184975	0.00185145	0.00183759
KEGG_PATHWAY	hsa04151:PI3K-Akt signaling pathway	31	2.65411	0.00335921	CDKN1A, COL11A2, LPAR1, FGF2, THBS3, FGF5, COMP, GNG7, CREB3L1, AKT3, JAK3, FGF21, HGF, VEGFC, LAMB1, OSMR, PGF, VEGFA, RBL2, NR4A1, EFNA3, DDIT4, GNB4, COL4A5, PKN2, GNB5, MET, FGF12, FGFR3, TP53, ITGA9	357	345	6879	1.73141	0.592786	0.24901	0.247145
KEGG_PATHWAY	hsa05200:Pathways in cancer	34	2.91096	0.0037294	CDKN1A, LPAR1, SLC2A1, GLI1, FGF2, ADCY6, GLI2, RASGRP3, FGF5, WNT11, GNG7, AKT3, FGF21, PRKCG, EGLN1, FZD2, STAT1, HGF, VEGFC, LAMB1, FOS, AXIN2, TGFBR1, PGF, PML, VEGFA, GNB4, COL4A5, GNB5, MET, FGF12, FGFR3, TP53, BIRC3	357	393	6879	1.66703	0.63124	0.24901	0.247145
KEGG_PATHWAY	hsa05164:Influenza A	19	1.62671	0.00373049	RSAD2, DDX58, STAT1, STAT2, EIF2AK2, PML, IFIH1, CXCL10, OAS1, PABPN1, DDX39B, OAS2, OAS3, CCL5, AKT3, CASP1, TNFSF10, TLR3, HLA-DPA1	357	174	6879	2.10408	0.631349	0.24901	0.247145
KEGG_PATHWAY	hsa01040:Biosynthesis of unsaturated fatty acids	6	0.513699	0.0056057	PECR, FADS2, HACD1, ELOVL2, ACOT2, FADS1	357	23	6879	5.02667	0.777078	0.280232	0.278132
KEGG_PATHWAY	hsa04014:Ras signaling pathway	22	1.88356	0.00629734	PRKCG, PLA2G12A, HGF, GAB1, VEGFC, PLA2G3, PLD1, FGF2, PGF, RASGRP3, VEGFA, FGF5, EFNA3, GNG7, AKT3, GNB4, GNB5, RGL2, MET, FGF12, FGFR3, FGF21	357	226	6879	1.87573	0.814872	0.280232	0.278132
KEGG_PATHWAY	hsa04360:Axon guidance	14	1.19863	0.0138902	SEMA6B, EPHA5, NTNG2, EPHA7, UNC5B, SEMA3B, NTN3, PPP3CA, EFNA3, EFNB3, PLXNB3, SLIT2, PLXNC1, MET	357	127	6879	2.12413	0.97612	0.482299	0.478686
KEGG_PATHWAY	hsa04724:Glutamatergic synapse	13	1.11301	0.0144509	PRKCG, TRPC1, SLC1A1, ITPR2, PLD1, ADCY6, PPP3CA, DLG4, GNG7, GNB4, DLGAP1, GNB5, SHANK1	357	114	6879	2.19733	0.979484	0.482299	0.478686
KEGG_PATHWAY	hsa04145:Phagosome	15	1.28425	0.0228958	COLEC11, C1R, STX7, HLA-B, TAP2, HLA-C, TAP1, TUBB4A, THBS3, HLA-E, MRC2, COMP, TUBA1A, ATP6V1E2, HLA-DPA1	357	150	6879	1.92689	0.997938	0.604839	0.600309
KEGG_PATHWAY	hsa05416:Viral myocarditis	8	0.684932	0.0266726	SGCA, SGCB, CAV1, HLA-B, HLA-C, DMD, HLA-DPA1, HLA-E	357	57	6879	2.70441	0.999267	0.604839	0.600309
KEGG_PATHWAY	hsa05414:Dilated cardiomyopathy	10	0.856164	0.0288432	CACNG8, CACNB4, SGCA, SGCB, CACNA2D1, TNNC1, DMD, ADCY6, ITGA9, TTN	357	84	6879	2.29392	0.999596	0.604839	0.600309
KEGG_PATHWAY	hsa05218:Melanoma	9	0.770548	0.029383	FGF5, CDKN1A, HGF, AKT3, FGF12, TP53, FGF2, MET, FGF21	357	71	6879	2.44254	0.999652	0.604839	0.600309
KEGG_PATHWAY	hsa01200:Carbon metabolism	12	1.0274	0.0314391	H6PD, PSAT1, GLDC, RPE, IDH2, SDHC, ACSS1, GAPDH, HIBCH, FBP2, HK2, PSPH	357	113	6879	2.04626	0.999802	0.604839	0.600309
KEGG_PATHWAY	hsa00280:Valine, leucine and isoleucine degradation	7	0.599315	0.0329361	ALDH3A2, IL4I1, HIBADH, MCCC1, ABAT, BCAT1, HIBCH	357	47	6879	2.86984	0.999869	0.604839	0.600309
KEGG_PATHWAY	hsa05161:Hepatitis B	14	1.19863	0.036857	PRKCG, CDKN1A, DDX58, STAT1, STAT2, FOS, TGFBR1, DDB2, IFIH1, CREB3L1, AKT3, STAT6, TP53, TLR3	357	145	6879	1.86045	0.999956	0.604839	0.600309
KEGG_PATHWAY	hsa04974:Protein digestion and absorption	10	0.856164	0.0374477	COL18A1, CTRL, COL14A1, COL11A2, COL12A1, SLC1A1, SLC3A1, COL4A5, COL9A3, ATP1A1	357	88	6879	2.18965	0.999962	0.604839	0.600309
KEGG_PATHWAY	hsa05160:Hepatitis C	13	1.11301	0.0420795	CDKN1A, DDX58, STAT1, STAT2, EIF2AK2, IFIT1, CLDN22, OAS1, OAS2, OAS3, AKT3, TP53, TLR3	357	133	6879	1.88343	0.99999	0.604839	0.600309
KEGG_PATHWAY	hsa04015:Rap1 signaling pathway	18	1.5411	0.0439856	PRKCG, HGF, CTNND1, LPAR1, VEGFC, FGF2, PGF, ADCY6, RASGRP3, VEGFA, FGF5, EFNA3, AKT3, PRKD1, MET, FGF12, FGFR3, FGF21	357	210	6879	1.65162	0.999994	0.604839	0.600309
KEGG_PATHWAY	hsa05230:Central carbon metabolism in cancer	8	0.684932	0.046225	AKT3, SLC2A1, SLC16A3, FGFR3, TP53, MET, HK2, PDK1	357	64	6879	2.40861	0.999997	0.604839	0.600309
KEGG_PATHWAY	hsa01130:Biosynthesis of antibiotics	18	1.5411	0.0473942	GGPS1, GLDC, RPE, IDH2, MSMO1, AK4, SDHC, AK7, HK2, TM7SF2, ALDH3A2, GCSH, PSAT1, BCAT1, ACSS1, GAPDH, FBP2, PSPH	357	212	6879	1.63604	0.999998	0.604839	0.600309
KEGG_PATHWAY	hsa05410:Hypertrophic cardiomyopathy (HCM)	9	0.770548	0.0475716	CACNG8, CACNB4, SGCA, SGCB, CACNA2D1, TNNC1, DMD, ITGA9, TTN	357	78	6879	2.22334	0.999998	0.604839	0.600309
KEGG_PATHWAY	hsa04010:MAPK signaling pathway	20	1.71233	0.0642979	PRKCG, DUSP3, CACNA2D1, HSPB1, FOS, FGF2, TGFBR1, RASGRP3, FGF5, PPP3CA, NR4A1, RPS6KA6, CACNG8, CACNB4, AKT3, MAPT, FGF12, FGFR3, TP53, FGF21	357	253	6879	1.52323	1	0.780343	0.774498
KEGG_PATHWAY	hsa05162:Measles	12	1.0274	0.0828055	IFIH1, OAS1, DDX58, STAT1, OAS2, STAT2, OAS3, AKT3, TNFSF10, EIF2AK2, TP53, JAK3	357	133	6879	1.73855	1	0.959215	0.95203
KEGG_PATHWAY	hsa01100:Metabolic pathways	74	6.33562	0.0914281	PI4K2B, ACSM3, HIBADH, GLDC, QPRT, CPOX, ABAT, MSMO1, MTR, PIGV, HK2, PIGX, TM7SF2, THTPA, GCSH, IL4I1, CYP26B1, PIP5KL1, FPGT, ATP6V1E2, HIBCH, PSPH, PLA2G12A, GGPS1, MCCC1, SDHC, HOGA1, ALG10, NT5C3A, ALDH3A2, MTAP, FOLH1, ALDH1A1, ACOT2, CMPK2, BCAT1, GAPDH, ALG10B, FBP2, H6PD, INPP1, RPE, TYRP1, PLA2G3, AK4, PLD1, AK7, HSD17B8, SELENOI, AGPAT4, EXTL1, RDH11, AMDHD1, MGAT3, CKB, ACSS1, BCO1, G…	357	1219	6879	1.16973	1	0.959215	0.95203
KEGG_PATHWAY	hsa05205:Proteoglycans in cancer	16	1.36986	0.0940395	PRKCG, CDKN1A, FZD2, HGF, CAV1, GAB1, ITPR2, ANK2, FGF2, VEGFA, WNT11, ERBB3, AKT3, PDCD4, MET, TP53	357	200	6879	1.54151	1	0.959215	0.95203
KEGG_PATHWAY	hsa05340:Primary immunodeficiency	5	0.428082	0.0965698	RFX5, BLNK, TAP2, TAP1, RAG1	357	34	6879	2.83366	1	0.959215	0.95203
KEGG_PATHWAY	hsa04612:Antigen processing and presentation	8	0.684932	0.0970886	RFX5, HLA-B, TAP2, HLA-C, TAP1, B2M, HLA-DPA1, HLA-E	357	76	6879	2.02831	1	0.959215	0.95203

## Sheet: clusterprofiler-go-p0.1-q0.1-up
ONTOLOGY	ID	Description	GeneRatio	pvalue	geneID
BP	GO:0034470	ncRNA processing	49/731	8.73e-13	PDCD11/SRRT/INTS11/RRP9/NOL6/ELAC2/URB1/DHX37/UTP20/KRI1/CPSF1/TEX10/WDR55/INTS4/PUSL1/MDN1/IMP4/BOP1/WDR43/DROSHA/AGO2/WDR46/RIOK1/WDR3/DDX49/SBDS/INTS1/CHD7/CTU2/NOL8/PUS1/EBNA1BP2/USP36/TRMT61A/NOB1/NOL9/UTP25/TBL3/PWP2/DUS1L/MRM1/TRMT44/DUS3L/TSEN54/POP5/LOC102724159/TRMT12/ANKRD16/RBFA
BP	GO:0042254	ribosome biogenesis	39/731	4.42e-11	PDCD11/RRP9/NOL6/URB1/DHX37/UTP20/KRI1/TEX10/WDR55/SDAD1/MDN1/IMP4/BOP1/WDR43/DROSHA/MYBBP1A/WDR46/RIOK1/WDR3/AATF/DDX49/SBDS/CHD7/NOL8/PAK1IP1/EBNA1BP2/NLE1/USP36/NOB1/NOL9/UTP25/TBL3/PWP2/MRM1/POP5/GNL3L/GNL2/LOC102724159/RBFA
BP	GO:0016072	rRNA metabolic process	32/731	6.37e-10	PDCD11/RRP9/NOL6/URB1/DHX37/UTP20/KRI1/TEX10/WDR55/MDN1/IMP4/BOP1/WDR43/DROSHA/WDR46/RIOK1/WDR3/DDX49/SBDS/CHD7/NOL8/EBNA1BP2/USP36/NOB1/NOL9/UTP25/TBL3/PWP2/MRM1/POP5/LOC102724159/RBFA
BP	GO:0006364	rRNA processing	31/731	7.08e-10	PDCD11/RRP9/NOL6/URB1/DHX37/UTP20/KRI1/TEX10/WDR55/MDN1/IMP4/BOP1/WDR43/WDR46/RIOK1/WDR3/DDX49/SBDS/CHD7/NOL8/EBNA1BP2/USP36/NOB1/NOL9/UTP25/TBL3/PWP2/MRM1/POP5/LOC102724159/RBFA
BP	GO:0009226	nucleotide-sugar biosynthetic process	9/731	7.07e-08	TSTA3/GFPT1/GFPT2/UAP1L1/GNPDA1/PGM3/PMM2/UXS1/RENBP
BP	GO:0006048	UDP-N-acetylglucosamine biosynthetic process	6/731	7.9e-07	GFPT1/GFPT2/UAP1L1/GNPDA1/PGM3/RENBP
BP	GO:0046349	amino sugar biosynthetic process	6/731	2.76e-06	GFPT1/GFPT2/UAP1L1/GNPDA1/PGM3/RENBP
BP	GO:0009225	nucleotide-sugar metabolic process	9/731	7.09e-06	TSTA3/GFPT1/GFPT2/UAP1L1/GNPDA1/PGM3/PMM2/UXS1/RENBP
BP	GO:0048193	Golgi vesicle transport	33/731	7.33e-06	STX4/ARFGEF2/RAB8A/SEC23B/SPTAN1/SCYL1/SEC23A/SNX8/GOLGA4/SEC13/SEC24D/GBF1/HYOU1/COG3/KLC2/CSK/GOSR2/NBAS/GOLGA3/CNST/ANK1/TRAPPC2L/COPA/GOLGB1/KIF16B/KIF26A/MYO5A/DOP1A/RAB7B/EXOC5/SPTBN5/SPTB/SORT1
BP	GO:0006047	UDP-N-acetylglucosamine metabolic process	6/731	1.18e-05	GFPT1/GFPT2/UAP1L1/GNPDA1/PGM3/RENBP
BP	GO:0030490	maturation of SSU-rRNA	10/731	1.25e-05	DHX37/UTP20/KRI1/WDR46/RIOK1/NOB1/UTP25/TBL3/PWP2/LOC102724159
BP	GO:0000462	maturation of SSU-rRNA from tricistronic rRNA transcript (SSU-rRNA, 5.8S rRNA, LSU-rRNA)	8/731	6.95e-05	DHX37/UTP20/KRI1/WDR46/UTP25/TBL3/PWP2/LOC102724159
BP	GO:0090502	RNA phosphodiester bond hydrolysis, endonucleolytic	12/731	8.14e-05	ELAC2/UTP20/KRI1/BOP1/DROSHA/AGO2/ERN1/ENDOV/NOB1/NOL9/TSEN54/POP5
BP	GO:0042274	ribosomal small subunit biogenesis	10/731	0.000281803	DHX37/UTP20/KRI1/WDR46/RIOK1/NOB1/UTP25/TBL3/PWP2/LOC102724159
CC	GO:0030684	preribosome	16/751	2.64e-08	PDCD11/RRP9/NOL6/UTP20/KRI1/IMP4/BOP1/WDR46/RIOK1/WDR3/EBNA1BP2/NOB1/UTP25/TBL3/PWP2/LOC102724159
CC	GO:0032040	small-subunit processome	11/751	2.8e-07	PDCD11/RRP9/NOL6/UTP20/IMP4/WDR46/WDR3/UTP25/TBL3/PWP2/LOC102724159
CC	GO:0030686	90S preribosome	9/751	1.66e-06	NOL6/UTP20/KRI1/IMP4/BOP1/WDR3/TBL3/PWP2/LOC102724159
MF	GO:0140098	catalytic activity, acting on RNA	34/741	0.00010097	DDX39A/POLR1A/ELAC2/CARS1/CNOT1/VARS1/CARS2/DHX37/POLR2C/POLRMT/DHX34/CRCP/DROSHA/AGO2/DDX23/POLR3H/DDX49/ERN1/POLR3E/POLR1E/PUS1/ENDOV/JMJD6/TRMT61A/NOB1/POLR2J3/DUS1L/MRM1/TRMT44/DUS3L/TSEN54/POP5/DCP2/TRMT12
MF	GO:0016779	nucleotidyltransferase activity	16/741	0.00012742	POLR1A/UAP1L1/GMPPA/POLG/POLR2C/POLRMT/TEP1/CRCP/PCYT2/POLR3H/POLR3E/CTU2/POLR1E/POLR2J3/POLE/PAPOLG
