# Supplementary material for: ALYREF condensation stabilizes m5C-modified PARP10 mRNA and promotes PI3K-AKT signaling in ovarian cancer
Source: EMBO J. 2025 Dec 1;45(2):471–503. doi: 10.1038/s44318-025-00657-0 (PMC12811383; doi:10.1038/s44318-025-00657-0)
Supplement: Supplementary file 7 — Table EV7 [file 44318_2025_657_MOESM7_ESM.xlsx]

## Sheet: Sheet1
Clinicopathologic characteristics of ovarian cancer patients (n=134)
Age – year	Number (%)
≤50	53 (39.6%)
>50	81 (60.4%)
Tumor stage
I	11 (8.2%)
II	20 (14.9%)
III	96 (71.6%)
IV	7 (5.2%)
Grade
Low	2 (1.5%)
High	132 (98.5)
