# Supplementary material for: ALYREF condensation stabilizes m5C-modified PARP10 mRNA and promotes PI3K-AKT signaling in ovarian cancer
Source: EMBO J. 2025 Dec 1;45(2):471–503. doi: 10.1038/s44318-025-00657-0 (PMC12811383; doi:10.1038/s44318-025-00657-0)
Supplement: Supplementary file 11 — Source data Fig. 1 [file 44318_2025_657_MOESM11_ESM.zip]

Archive with 14 entries (13 files):
- Source Data for Figure 1/
- Source Data for Figure 1/Source Data for Figure 1A.xlsx
- Source Data for Figure 1/Source Data for Figure 1C.xlsx
- Source Data for Figure 1/Source Data for Figure 1D.xlsx
- Source Data for Figure 1/Source Data for Figure 1E.xlsx
- Source Data for Figure 1/Source Data for Figure 1F.xlsx
- Source Data for Figure 1/Source Data for Figure 1G.xlsx
- Source Data for Figure 1/Source Data for Figure 1H.xlsx
- Source Data for Figure 1/Source Data for Figure 1I.xlsx
- Source Data for Figure 1/Source Data for Figure 1J.pptx
- Source Data for Figure 1/Source Data for Figure 1K.xlsx
- Source Data for Figure 1/Source Data for Figure 1L.xlsx
- Source Data for Figure 1/Source Data for Figure 1N.xlsx
- Source Data for Figure 1/Source Date for Figure 1M.pptx
