# Supplementary material for: ALYREF condensation stabilizes m5C-modified PARP10 mRNA and promotes PI3K-AKT signaling in ovarian cancer
Source: EMBO J. 2025 Dec 1;45(2):471–503. doi: 10.1038/s44318-025-00657-0 (PMC12811383; doi:10.1038/s44318-025-00657-0)
Supplement: Supplementary file 11 — Source data Fig. 1 [file 44318_2025_657_MOESM11_ESM.zip › Source Data for Figure 1/Source Data for Figure 1A.xlsx]

## Sheet: Sheet2
GSE54388		GSE66957
NOSE	Cancer	NOSE	Cancer
-1.56312	0.092657	6.97596	8.04245
-1.17776	0.143292	8.87489	7.55772
-1.64055	0.781002	8.66804	8.03333
-1.98305	-0.89749	6.56067	8.65236
-1.51534	0.451865	7.56077	7.9201
-1.43894	-0.09968	7.92507	7.98089
	-0.09266	9.20697	7.574
	-2.21292	7.49631	8.3787
	0.336119	7.96853	8.08922
	1.68608	7.2495	7.79291
	0.555269	5.98193	8.76345
	-0.18312	8.56178	8.68008
	1.66508		7.83835
	0.900373		8.19063
	0.643124		7.99254
	0.432541		8.08179
			8.57806
			7.81365
			8.4361
			8.49479
			7.84966
			9.08484
			9.013
			7.69087
			7.95512
			9.08777
			7.62446
			7.93028
			8.68253
			8.65314
			7.75222
			7.68824
			8.45365
			8.05952
			7.78447
			6.60233
			8.42197
			8.06774
			9.01225
			8.6837
			7.619
			8.12351
			8.24114
			8.65151
			8.42046
			7.94755
			8.77314
			9.93122
			9.1005
			8.33047
			8.35481
			8.05373
			7.89736
			7.63193
			8.30462
			8.42309
