# Supplementary material for: ALYREF condensation stabilizes m5C-modified PARP10 mRNA and promotes PI3K-AKT signaling in ovarian cancer
Source: EMBO J. 2025 Dec 1;45(2):471–503. doi: 10.1038/s44318-025-00657-0 (PMC12811383; doi:10.1038/s44318-025-00657-0)
Supplement: Supplementary file 11 — Source data Fig. 1 [file 44318_2025_657_MOESM11_ESM.zip › Source Data for Figure 1/Source Data for Figure 1C.xlsx]

## Sheet: Sheet2
Hu Cohort
FTE	Cancer
0.097441	0.071996
0.561278	-0.14367
0.016444	0.527871
-0.03948	-0.14754
-0.44798	-0.49123
0.29435	0.790189
-0.5579	0.483573
-0.08784	1.22554
0.19667	0.457192
0.031864	0.650758
0.299762	1.12629
0.444796	-0.24112
0.440778	0.374895
0.582302	0.669861
0.341175	-0.09045
0.092234	0.381449
-0.01547	0.564178
0.425669	0.874809
0.382422	0.679349
0.428358	1.26499
0.321852	0.374684
-0.10957	0.381273
0.301145	0.045569
	0.432862
	-0.43329
	0.333532
	0.545164
	0.530038
	0.705709
	0.455817
	-0.0762
	0.35439
	0.134877
	0.478526
	0.323686
	0.680855
	0.966064
	1.07337
	1.30092
	0.299566
	0.292457
	-0.1201
	0.287366
	0.054597
	0.447427
	0.536365
	0.457577
	-0.21773
	0.316735
	0.260746
	-0.15335
	0.044165
	0.374466
	0.149683
	0.508842
	0.785825
	0.196764
	0.192034
	0.475351
	0.617944
	0.118755
	1.51051
	0.664716
	0.249729
	0.430229
	0.930087
	-0.15944
	0.816032
	0.407814
	0.371649
	0.270279
	0.586542
	0.863529
	0.696697
	0.466377
	0.276262
	0.15602
	0.569284
	0.074771
	0.929983
	0.286171
	-0.0795
	0.231016
