# Supplementary material for: ALYREF condensation stabilizes m5C-modified PARP10 mRNA and promotes PI3K-AKT signaling in ovarian cancer
Source: EMBO J. 2025 Dec 1;45(2):471–503. doi: 10.1038/s44318-025-00657-0 (PMC12811383; doi:10.1038/s44318-025-00657-0)
Supplement: Supplementary file 11 — Source data Fig. 1 [file 44318_2025_657_MOESM11_ESM.zip › Source Data for Figure 1/Source Data for Figure 1D.xlsx]

## Sheet: Sheet1
A2780		pCDH	pCDH	pCDH	pCDH	ALYREF	ALYREF	ALYREF	ALYREF
	0	0.25	0.242	0.233	0.24	0.246	0.236	0.227	0.241
	24	0.346	0.364	0.394	0.332	0.346	0.355	0.311	0.307
	48	0.478	0.492	0.505	0.474	0.609	0.629	0.616	0.592
	72	1.014	0.956	0.976	0.983	1.213	1.208	1.261	1.258
	96	1.257	1.111	1.217	1.201	1.446	1.481	1.361	1.393
OVCAR3		PCDH			ALYREF
	0	0.206	0.2	0.197	0.211	0.208	0.212
	24	0.306	0.326	0.304	0.377	0.342	0.336
	48	0.382	0.414	0.409	0.46	0.441	0.418
	72	0.484	0.44	0.444	0.7	0.664	0.686
	96	0.894	0.878	0.803	1.041	1.004	1.01
SKOV3	PCDH				ALYREF
	0.252	0.252	0.231	0.244	0.242	0.207	0.254	0.242
	0.389	0.373	0.398	0.383	0.409	0.514	0.5	0.476
	0.514	0.54	0.548	0.527	0.633	0.614	0.641	0.692
	0.818	0.757	0.801	0.77	1.031	0.96	0.952	0.958
	1.282	1.207	1.268	1.277	1.575	1.634	1.506	1.535
