# Supplementary material for: ALYREF condensation stabilizes m5C-modified PARP10 mRNA and promotes PI3K-AKT signaling in ovarian cancer
Source: EMBO J. 2025 Dec 1;45(2):471–503. doi: 10.1038/s44318-025-00657-0 (PMC12811383; doi:10.1038/s44318-025-00657-0)
Supplement: Supplementary file 11 — Source data Fig. 1 [file 44318_2025_657_MOESM11_ESM.zip › Source Data for Figure 1/Source Data for Figure 1E.xlsx]

## Sheet: Sheet1
		shNC				shALY-1				shALY-2					shaly-1		shALY-2
A2780	0	0.196	0.197	0.197	0.192	0.19	0.201	0.194	0.196	0.191	0.201	0.19	0.198		0.925903		0.870098
	24	0.282	0.331	0.342	0.29	0.241	0.27	0.277	0.256	0.253	0.261	0.283	0.246		0.024535		0.024216
	48	0.485	0.475	0.501	0.535	0.351	0.358	0.35	0.367	0.28	0.291	0.331	0.319		4.7e-05		3.5e-05
	72	0.915	0.8832	0.9368	0.874	0.534	0.5328	0.5516	0.5353	0.4531	0.4644	0.4784	0.4015		<0.000001		<0.000001
	96	1.222	1.217	1.247	1.205	0.646	0.634	0.668	0.686	0.5306	0.511	0.546	0.57		<0.000001		<0.000001
		ShNC			ShAly-4			ShAly-57				P 值		P 值
OVCAR3	0	0.198	0.193	0.2	0.213	0.222	0.221	0.219	0.215	0.204		0.003563		0.033899
	24	0.229	0.283	0.25	0.29	0.26	0.261	0.268	0.258	0.263		0.428111		0.60335
	48	0.409	0.388	0.383	0.3	0.307	0.304	0.328	0.322	0.315		0.000401		0.001241
	72	0.622	0.556	0.556	0.305	0.312	0.317	0.387	0.344	0.392		0.000279		0.0016
	96	0.87	0.971	0.944	0.414	0.415	0.399	0.494	0.483	0.536		7.1e-05		0.000244
												shALY-4		shALY-7
			ShNC				ShAly-4				ShAly-57				P 值		P 值
SKOV3	0	0.294	0.297	0.301	0.311	0.317	0.3	0.305	0.3	0.309	0.302	0.309	0.313		0.417767		0.135753
	24	0.372	0.362	0.357	0.347	0.294	0.322	0.318	0.312	0.332	0.342	0.317	0.327		0.001018		0.00653
	48	0.523	0.515	0.482	0.482	0.352	0.399	0.426	0.378	0.436	0.462	0.401	0.369		0.001089		0.010956
	72	0.674	0.641	0.666	0.682	0.372	0.467	0.412	0.4	0.445	0.45	0.459	0.469		2.5e-05		<0.000001
	96	1.131	1.086	1.189	1.042	0.581	0.593	0.663	0.626	0.655	0.749	0.769	0.704		1e-05		6.8e-05
															shaly-4		shALY-57
