# Supplementary material for: ALYREF condensation stabilizes m5C-modified PARP10 mRNA and promotes PI3K-AKT signaling in ovarian cancer
Source: EMBO J. 2025 Dec 1;45(2):471–503. doi: 10.1038/s44318-025-00657-0 (PMC12811383; doi:10.1038/s44318-025-00657-0)
Supplement: Supplementary file 11 — Source data Fig. 1 [file 44318_2025_657_MOESM11_ESM.zip › Source Data for Figure 1/Source Data for Figure 1F.xlsx]

## Sheet: Sheet1
			PCDH			ALYREF
	A2780		71	82	66	183	205	212
			PCDH			ALYREF
	OVCAR3		105	90	85	191	187	212
			PCDH			ALYREF
	SKOV3		52	64	70	112	116	156
