# Supplementary material for: ALYREF condensation stabilizes m5C-modified PARP10 mRNA and promotes PI3K-AKT signaling in ovarian cancer
Source: EMBO J. 2025 Dec 1;45(2):471–503. doi: 10.1038/s44318-025-00657-0 (PMC12811383; doi:10.1038/s44318-025-00657-0)
Supplement: Supplementary file 11 — Source data Fig. 1 [file 44318_2025_657_MOESM11_ESM.zip › Source Data for Figure 1/Source Data for Figure 1G.xlsx]

## Sheet: Sheet1
		shNC			shALY-1			shALY-2
	A2780	163	174	178	68	81	78	59	72	65
		shNC			shALY-1			shALY-2
	OVCAR3	251	301	307	50	64	58	40	39	48
	SKOV3	shNC			shALY-1			shALY-2
		248	232	265	106	98	112	88	102	98
