# Supplementary material for: ALYREF condensation stabilizes m5C-modified PARP10 mRNA and promotes PI3K-AKT signaling in ovarian cancer
Source: EMBO J. 2025 Dec 1;45(2):471–503. doi: 10.1038/s44318-025-00657-0 (PMC12811383; doi:10.1038/s44318-025-00657-0)
Supplement: Supplementary file 11 — Source data Fig. 1 [file 44318_2025_657_MOESM11_ESM.zip › Source Data for Figure 1/Source Data for Figure 1H.xlsx]

## Sheet: Sheet1
			PCDH			ALYREF
	A2780	Migration	280	298	265	852	803	767
		Invasion	41	37	34	80	75	91
			PCDH			ALYREF
	OVCAR3	Migration	243	206	266	383	388	432
		Invasion	196	173	187	291	303	333
			PCDH			ALYREF
	SKOV3	Migration	288	265	272	605	584	572
		Invasion	258	205	271	500	521	547
