# Supplementary material for: ALYREF condensation stabilizes m5C-modified PARP10 mRNA and promotes PI3K-AKT signaling in ovarian cancer
Source: EMBO J. 2025 Dec 1;45(2):471–503. doi: 10.1038/s44318-025-00657-0 (PMC12811383; doi:10.1038/s44318-025-00657-0)
Supplement: Supplementary file 11 — Source data Fig. 1 [file 44318_2025_657_MOESM11_ESM.zip › Source Data for Figure 1/Source Data for Figure 1I.xlsx]

## Sheet: Sheet1
			NC			shALY-1			shALY-2
	A2780	Migration	169	195	212	73	65	87	38	45	66
		Invasion	69	87	97	33	42	35	21	34	47
			shNC			shALY-1			shALY-2
	OVCAR3	Migration	358	336	348	148	164	129	98	90	81
		Invasion	277	235	251	91	79	101	107	91	95
			NC			shALY-1			shALY-2
	SKOV3	Migration	770	752	731	139	122	165	269	276	243
		Invasion	302	317	325	74	64	85	97	127	112
