# Supplementary material for: ALYREF condensation stabilizes m5C-modified PARP10 mRNA and promotes PI3K-AKT signaling in ovarian cancer
Source: EMBO J. 2025 Dec 1;45(2):471–503. doi: 10.1038/s44318-025-00657-0 (PMC12811383; doi:10.1038/s44318-025-00657-0)
Supplement: Supplementary file 11 — Source data Fig. 1 [file 44318_2025_657_MOESM11_ESM.zip › Source Data for Figure 1/Source Data for Figure 1K.xlsx]

## Sheet: Sheet1
		NC					shALY-1					shALY-2
	0	0	0	0	0	0	0	0	0	0	0	0	0	0	0	0
	7	6.25	5.6	14.4	10	6.25	6.25	4	7.5	7.5	2.25	5.6	7.5	6.25	6	5.75
	12	101.724	92.7535	145.8	85.8683	92.1458	38.7722	51.5206	50.7232	21.3444	49.2912	40.3779	57.8796	62.8251	61.6956	59.843
	15	240.19	180.165	289.533	202.652	196.71	84.4111	72.0234	74.9177	49.8178	44.6512	55.5192	29.8762	40.7668	61.6792	47.894
	18	385.505	306.568	425.23	325.581	353.184	107.223	102.521	128.002	76.1178	77.8199	39.7213	39.4699	53.0038	45.6296	66.234
	21	695.083	542.957	703.745	538.164	582.092	221.825	120	228.143	141.84	191.748	67.2306	49.2712	54.4297	46.7514	103.85
