# Supplementary material for: ALYREF condensation stabilizes m5C-modified PARP10 mRNA and promotes PI3K-AKT signaling in ovarian cancer
Source: EMBO J. 2025 Dec 1;45(2):471–503. doi: 10.1038/s44318-025-00657-0 (PMC12811383; doi:10.1038/s44318-025-00657-0)
Supplement: Supplementary file 11 — Source data Fig. 1 [file 44318_2025_657_MOESM11_ESM.zip › Source Data for Figure 1/Source Data for Figure 1L.xlsx]

## Sheet: Sheet1
	NC					shALY-1					shALY-2
	0.3491	0.3242	0.3179	0.1784	0.2016	0.1105	0.0876	0.1148	0.1134	0.1176	0.0491	0.0526	0.0582	0.042	0.0438
