# Supplementary material for: ALYREF condensation stabilizes m5C-modified PARP10 mRNA and promotes PI3K-AKT signaling in ovarian cancer
Source: EMBO J. 2025 Dec 1;45(2):471–503. doi: 10.1038/s44318-025-00657-0 (PMC12811383; doi:10.1038/s44318-025-00657-0)
Supplement: Supplementary file 12 — Source data Fig. 2 [file 44318_2025_657_MOESM12_ESM.zip › Source Data for Figure 2/Source Data for Figure 2C.xlsx]

## Sheet: Sheet1
	2780	pENTER				ALY(WT)				ALY(MUT)					wt	mut	wt-mut	P 值
	0	0.149	0.146	0.141	0.14	0.15	0.151	0.148	0.145	0.156	0.159	0.157	0.152		0.121952	0.003513		0.009077
	24	0.237	0.216	0.236	0.242	0.298	0.292	0.297	0.288	0.237	0.247	0.233	0.254		6.3e-05	0.228514		7.2e-05
	48	0.363	0.335	0.355	0.332	0.567	0.621	0.615	0.584	0.424	0.437	0.427	0.406		3e-06	0.00024		2e-05
	72	0.728	0.65	0.742	0.606	1.203	1.218	1.099	1.197	0.798	0.737	0.707	0.809		2.2e-05	0.09154		2.7e-05
	96	0.846	0.792	0.78	0.856	1.655	1.692	1.696	1.736	0.904	1.027	1.033	0.918		<0.000001	0.008379		1e-06
	OVCAR3	pENTER				ALY-mut				ALY-wt					wt	mut	wt-mut	P 值
	0	0.159	0.155	0.173	0.17	0.172	0.167	0.16	0.162	0.173	0.174	0.178	0.193		0.052441	0.850401		0.037401
	24	0.314	0.304	0.28	0.307	0.283	0.296	0.298	0.274	0.325	0.317	0.344	0.299		0.143843	0.197114		0.021961
	48	0.435	0.413	0.473	0.42	0.463	0.504	0.431	0.482	0.528	0.599	0.578	0.64		0.001357	0.140323		0.005962
	72	0.705	0.686	0.714	0.745	0.803	0.774	0.781	0.832	0.958	0.89	0.929	0.937		2.6e-05	0.003198		0.0005
	96	0.887	0.963	0.936	0.9	1.061	1.017	1.073	0.992	1.237	1.165	1.213	1.235		1.9e-05	0.004285		0.000424
