# Supplementary material for: ALYREF condensation stabilizes m5C-modified PARP10 mRNA and promotes PI3K-AKT signaling in ovarian cancer
Source: EMBO J. 2025 Dec 1;45(2):471–503. doi: 10.1038/s44318-025-00657-0 (PMC12811383; doi:10.1038/s44318-025-00657-0)
Supplement: Supplementary file 12 — Source data Fig. 2 [file 44318_2025_657_MOESM12_ESM.zip › Source Data for Figure 2/Source Data for Figure 2E.xlsx]

## Sheet: Sheet1
		pENTER			ALY-wt			ALY-mut
	A2780	64	72	81	167	152	163	69	75	89
	OVCAR3	73	71	62	122	134	145	75	89	83
