# Supplementary material for: ALYREF condensation stabilizes m5C-modified PARP10 mRNA and promotes PI3K-AKT signaling in ovarian cancer
Source: EMBO J. 2025 Dec 1;45(2):471–503. doi: 10.1038/s44318-025-00657-0 (PMC12811383; doi:10.1038/s44318-025-00657-0)
Supplement: Supplementary file 12 — Source data Fig. 2 [file 44318_2025_657_MOESM12_ESM.zip › Source Data for Figure 2/Source Data for Figure 2G.xlsx]

## Sheet: Sheet1
	A2780	pENTER			ALY-wt			ALY-mut
	Migration	188	200	172	351	367	389	245	265	272
	Invasion	163	154	144	284	315	326	191	202	187
	OVCAR3	pENTER			ALY-wt			ALY-mut
	Migration	163	172	154	265	276	285	151	178	192
	Invasion	110	102	127	252	262	241	155	173	164
