# Supplementary material for: ALYREF condensation stabilizes m5C-modified PARP10 mRNA and promotes PI3K-AKT signaling in ovarian cancer
Source: EMBO J. 2025 Dec 1;45(2):471–503. doi: 10.1038/s44318-025-00657-0 (PMC12811383; doi:10.1038/s44318-025-00657-0)
Supplement: Supplementary file 13 — Source data Fig. 3 [file 44318_2025_657_MOESM13_ESM.zip › Source Data for Figure 3/Source Data for Figure 3I.xlsx]

## Sheet: Sheet1
		shNC			shALY-1			shALY-2				NC shALY-1 P值	NC shALY-2 P值
	ALYREF	0.91955	1.21841	0.892546	0.107163	0.0897391	0.116539	0.0719274	0.0650947	0.064154		0.000983	0.000833
	EGLN1	0.969961	1.00208	1.02883	0.109036	0.113903	0.101312	0.0730833	0.0773574	0.075818		<0.000001	<0.000001
	EHBP1	1.00812	0.916157	1.08272	0.0553431	0.0778881	0.0896562	0.0500097	0.0624286	0.0588159		4.7e-05	4e-05
	FZD2	0.990801	0.974455	1.03574	0.155022	0.158609	0.131538	0.114415	0.117469	0.10405		2e-06	1e-06
	HELZ2	1.17609	1.21251	0.70125	0.048257	0.0551261	0.136302	0.082109	0.0836602	0.0349076		0.004725	0.004339
	HLA-C	1.36636	0.904589	0.809068	0.0664408	0.0669958	0.0684984	0.0523385	0.0455633	0.033262		0.005072	0.004653
	PARP10	1.14446	1.25498	0.696245	0.131903	0.103848	0.146254	0.108093	0.133633	0.127128		0.006166	0.006024
	RABL6	1.15482	1.04078	0.832007	0.111843	0.0947683	0.150053	0.119191	0.111905	0.107719		0.000749	0.000692
