# Supplementary material for: ALYREF condensation stabilizes m5C-modified PARP10 mRNA and promotes PI3K-AKT signaling in ovarian cancer
Source: EMBO J. 2025 Dec 1;45(2):471–503. doi: 10.1038/s44318-025-00657-0 (PMC12811383; doi:10.1038/s44318-025-00657-0)
Supplement: Supplementary file 13 — Source data Fig. 3 [file 44318_2025_657_MOESM13_ESM.zip › Source Data for Figure 3/Source Data for Figure 3J.xlsx]

## Sheet: Sheet1
		shNC			shALY-1			shALY-2				NC shALY-1 P值	NC shALY-2 P值
	ALYREF	0.91004	1.27544	0.86155	0.3379	0.1719	0.26056	0.28289	0.38564	0.37954		0.005494	0.007801
	EGLN1	1.33515	0.85382	0.87721	0.51775	0.55684	0.64543	0.56435	0.59036	0.74312		0.049615	0.079239
	EHBP1	1.10241	0.96104	0.94387	0.59145	0.48107	0.52607	0.76684	0.7032	0.65884		0.001401	0.007785
	FZD2	1.30405	0.99103	0.77378	0.55581	0.53949	0.48994	0.60054	0.52063	0.73272		0.033312	0.07108
	HELZ2	1.21588	0.72749	1.13053	0.43157	0.40463	0.41113	0.6645	0.53675	0.39021		0.015643	0.043953
	HLA-C	1.30315	0.98214	0.78133	0.65914	0.62836	0.75716	0.64142	0.58574	0.48341		0.095607	0.046606
	PARP10	1.26225	0.77271	1.02527	0.29951	0.31331	0.27162	0.52753	0.42553	0.25691		0.006924	0.018939
	RABL6	1.24286	0.88434	0.90983	0.41332	0.38671	0.44207	0.65838	0.58317	0.6109		0.006831	0.028338
