# Supplementary material for: ALYREF condensation stabilizes m5C-modified PARP10 mRNA and promotes PI3K-AKT signaling in ovarian cancer
Source: EMBO J. 2025 Dec 1;45(2):471–503. doi: 10.1038/s44318-025-00657-0 (PMC12811383; doi:10.1038/s44318-025-00657-0)
Supplement: Supplementary file 13 — Source data Fig. 3 [file 44318_2025_657_MOESM13_ESM.zip › Source Data for Figure 3/Source Data for Figure 3K.xlsx]

## Sheet: Sheet1
		shNC			shALY-1			shALY-2				NC shALY-1 P值	NC shALY-2 P值
	ALYREF	1.25411	0.897303	0.888637	0.344351	0.346746	0.597475	0.470595	0.320536	0.446756		0.016442	0.009637
	EGLN1	1.33515	0.85382	0.87721	0.31158	0.3351	0.38841	0.4378	0.45797	0.57648		0.012888	0.030831
	EHBP1	0.937355	0.92959	1.14764	0.25827	0.39969	0.374737	0.061663	0.103633	0.181188		0.001392	0.000364
	FZD2	0.939088	1.07948	0.986461	0.56944	0.73439	0.573401	0.157916	0.157478	0.154988		0.005289	3.4e-05
	HELZ2	0.665879	1.20275	1.24862	0.47884	0.883693	0.238923	0.399211	0.422852	0.350437		0.129587	0.026222
	HLA-C	0.997001	0.68381	1.46679	0.36449	0.612147	0.544103	0.112935	0.104789	0.081931		0.086023	0.014045
	PARP10	1.34164	0.975356	0.764189	0.488451	0.276871	0.443278	0.183887	0.266811	0.266442		0.02588	0.009954
	RABL6	0.989657	0.936272	1.07923	0.412448	0.376647	0.504975	0.039497	0.035498	0.063897		0.000545	2.3e-05
