# Supplementary material for: ALYREF condensation stabilizes m5C-modified PARP10 mRNA and promotes PI3K-AKT signaling in ovarian cancer
Source: EMBO J. 2025 Dec 1;45(2):471–503. doi: 10.1038/s44318-025-00657-0 (PMC12811383; doi:10.1038/s44318-025-00657-0)
Supplement: Supplementary file 13 — Source data Fig. 3 [file 44318_2025_657_MOESM13_ESM.zip › Source Data for Figure 3/Source Data for Figure 3L.xlsx]

## Sheet: Sheet1
		IgG			IP				P值
	FZD2	0.253356	0.247798	0.203801	14.8278	17.9167	12.6652		0.000613
	PARP10	0.1	0.093	0.145	6.51	5.52	4.089		0.001705
	RABL6	0.136	0.105	0.186	10.524	10.626	8.9		6.1e-05
	HLA-C	0.094	0.049	0.103	3.185	3.113	2.881		6e-06
	HELZ2	0.215	0.227	0.122	5.07	5.441	5.423		2e-06
	EGLN1	0.552	0.505	0.471	5.959	7.616	5.865		0.000467
	EHBP1	0.148	0.19	0.163	16.558	13.914	12.715		0.000233
