# Supplementary material for: ALYREF condensation stabilizes m5C-modified PARP10 mRNA and promotes PI3K-AKT signaling in ovarian cancer
Source: EMBO J. 2025 Dec 1;45(2):471–503. doi: 10.1038/s44318-025-00657-0 (PMC12811383; doi:10.1038/s44318-025-00657-0)
Supplement: Supplementary file 13 — Source data Fig. 3 [file 44318_2025_657_MOESM13_ESM.zip › Source Data for Figure 3/Source Data for Figure 3M.xlsx]

## Sheet: Sheet1
		IgG			IP				P值
	FZD2	0.00676799	0.00329374	0.0457826	0.457849	0.376297	0.362724		0.000312
	PARP10	0.189	0.248	0.093	0.764	0.55	0.483		0.011707
	RABL6	0.002	0.007	0	0.714	0.781	0.68		1.7e-05
	HLA-C	0.00118046	0.00107949	0.001	0.481	0.496	0.544		1.2e-05
	HELZ2	0.024	0.021	0.032	0.472	0.493	0.456		2e-06
	EGLN1	0.162	0.151828	0.145	2.008	1.91	2.699		0.001169
	EHBP1	0.655	0.413	0.737	2.58	1.701	1.954		0.006099
