# Supplementary material for: ALYREF condensation stabilizes m5C-modified PARP10 mRNA and promotes PI3K-AKT signaling in ovarian cancer
Source: EMBO J. 2025 Dec 1;45(2):471–503. doi: 10.1038/s44318-025-00657-0 (PMC12811383; doi:10.1038/s44318-025-00657-0)
Supplement: Supplementary file 13 — Source data Fig. 3 [file 44318_2025_657_MOESM13_ESM.zip › Source Data for Figure 3/Source Data for Figure 3N.xlsx]

## Sheet: Sheet1
			IgG			IP			P值
	FZD2	0.0124719	0.0116219	0.0123368	2.07932	1.60894	1.52158		0.000572
	PARP10	0.0683412	0.0885689	0.0473963	3.37467	4.2752	4.67479		0.000465
	RABL6	0.0121258	0.0120284	0.0148613	1.8248	3.79935	1.95778		0.016875
	HLA-C	0.00817484	0.0512169	0.0404962	6.91563	5.56818	6.38994		9e-05
	HELZ2	0.761118	0.711368	0.718337	5.69785	5.98908	5.21608		2.7e-05
	EGLN1	0.0125446	0.0118628	0.00214929	7.05712	4.84975	5.4078		0.000963
	EHBP1	0.000611704	0.0364559	0.0240729	9.84213	8.41235	2.73261		0.032505
