# Supplementary material for: ALYREF condensation stabilizes m5C-modified PARP10 mRNA and promotes PI3K-AKT signaling in ovarian cancer
Source: EMBO J. 2025 Dec 1;45(2):471–503. doi: 10.1038/s44318-025-00657-0 (PMC12811383; doi:10.1038/s44318-025-00657-0)
Supplement: Supplementary file 14 — Source data Fig. 4 [file 44318_2025_657_MOESM14_ESM.zip]

Archive with 28 entries (27 files):
- Source Data for Figure 4/
- Source Data for Figure 4/Source Data for Figure 4A.xlsx
- Source Data for Figure 4/Source Data for Figure 4B.xlsx
- Source Data for Figure 4/Source Data for Figure 4C.xlsx
- Source Data for Figure 4/Source Data for Figure 4D.xlsx
- Source Data for Figure 4/Source Data for Figure 4E.xlsx
- Source Data for Figure 4/Source Data for Figure 4F.xlsx
- Source Data for Figure 4/Source Data for Figure 4F(2).xlsx
- Source Data for Figure 4/Source Data for Figure 4G.xlsx
- Source Data for Figure 4/Source Data for Figure 4H.xlsx
- Source Data for Figure 4/Source Data for Figure 4I.xlsx
- Source Data for Figure 4/Source Data for Figure 4I(2).xlsx
- Source Data for Figure 4/Source Data for Figure 4J.xlsx
- Source Data for Figure 4/Source Data for Figure 4K.xlsx
- Source Data for Figure 4/Source Data for Figure 4K(2).xlsx
- Source Data for Figure 4/Source Data for Figure 4M.xlsx
- Source Data for Figure 4/Source Data for Figure 4M(2).xlsx
- Source Data for Figure 4/Source Data for Figure 4N.xlsx
- Source Data for Figure 4/Source Data for Figure 4N(2).xlsx
- Source Data for Figure 4/Source Data for Figure 4O.xlsx
- Source Data for Figure 4/Source Data for Figure 4P.xlsx
- Source Data for Figure 4/Source Data for Figure 4Q.xlsx
- Source Data for Figure 4/Source Data for Figure 4R.xlsx
- Source Data for Figure 4/Source Data for Figure 4S.xlsx
- Source Data for Figure 4/Source Data for Figure 4S(2).xlsx
- Source Data for Figure 4/Source Data for Figure 4T.xlsx
- Source Data for Figure 4/Source Data for Figure 4U.xlsx
- Source Data for Figure 4/Source Data for Figure 4V.xlsx
