# Supplementary material for: ALYREF condensation stabilizes m5C-modified PARP10 mRNA and promotes PI3K-AKT signaling in ovarian cancer
Source: EMBO J. 2025 Dec 1;45(2):471–503. doi: 10.1038/s44318-025-00657-0 (PMC12811383; doi:10.1038/s44318-025-00657-0)
Supplement: Supplementary file 14 — Source data Fig. 4 [file 44318_2025_657_MOESM14_ESM.zip › Source Data for Figure 4/Source Data for Figure 4B.xlsx]

## Sheet: Sheet1
		shNC			shALY-1			shALY-2				NC shALY-1 P值	NC shALY-2 P值
	A2780	1.55176	1.55205	1.62684	0.172612	0.178953	0.185925	0.17392	0.164376	0.168743		<0.000001	<0.000001
	OVCAR3	1.89045	1.86091	1.79725	0.254493	0.25475	0.222427	0.177829	0.209814	0.217931		<0.000001	<0.000001
	SKOV3	1.9712	1.93587	1.89677	0.286746	0.265621	0.278625	0.317052	0.349477	0.33724		<0.000001	<0.000001
		shNC			shALY-1			shALY-2				NC shALY-1 P值	NC shALY-2 P值
	A2780	1.90217	1.74507	1.88757	0.501372	0.532324	0.573398	0.463878	0.50217	0.516776		1.8e-05	1.4e-05
	OVCAR3	0.650328	0.723506	0.67044	0.227078	0.2465	0.27083	0.202115	0.203105	0.205744		6.7e-05	2.6e-05
	SKOV3	1.38324	1.45467	1.31873	0.583981	0.594663	0.716477	0.797732	0.721087	0.763805		0.0002	0.000157
