# Supplementary material for: ALYREF condensation stabilizes m5C-modified PARP10 mRNA and promotes PI3K-AKT signaling in ovarian cancer
Source: EMBO J. 2025 Dec 1;45(2):471–503. doi: 10.1038/s44318-025-00657-0 (PMC12811383; doi:10.1038/s44318-025-00657-0)
Supplement: Supplementary file 14 — Source data Fig. 4 [file 44318_2025_657_MOESM14_ESM.zip › Source Data for Figure 4/Source Data for Figure 4D.xlsx]

## Sheet: Sheet1
A2780	NC			shALY-1			shALY-2				NC shALY-1 P值	NC shALY-2 P值
	1.0693	1.03288	0.905425	2.6494	2.78884	2.41608	2.30324	2.8317	2.61474		0.000174	0.000606
