# Supplementary material for: ALYREF condensation stabilizes m5C-modified PARP10 mRNA and promotes PI3K-AKT signaling in ovarian cancer
Source: EMBO J. 2025 Dec 1;45(2):471–503. doi: 10.1038/s44318-025-00657-0 (PMC12811383; doi:10.1038/s44318-025-00657-0)
Supplement: Supplementary file 14 — Source data Fig. 4 [file 44318_2025_657_MOESM14_ESM.zip › Source Data for Figure 4/Source Data for Figure 4E.xlsx]

## Sheet: Sheet1
A2780		NC	shALY-1	shALY-2		NC shALY-1 P值	NC shALY-2 P值			NC	shALY-1	shALY-2			0	3	6	9	12
	0	1.07326	1.10267	1.06683		0.972825	0.998792		0					NC	1.00138	1.31949	0.77012	0.325034	0.19089
	0	0.94737	1.02243	0.942349					0					shALY-1	1.00403	0.821957	0.363605	0.1423	0.0735917
	0	0.983502	0.886997	0.9947					0	1.00138	1.00403	1.00129		shALY-2	1.00129	0.791904	0.384961	0.159678	0.0869637
	3	1.30315	0.874785	0.824352		0.001364	0.000896		3
	3	1.23029	0.792234	0.762778					3									T=6.08
	3	1.42504	0.798852	0.788583					3	1.31949	0.821957	0.791904						T=3.36
	6	0.836826	0.368312	0.343251		0.000867	0.001616		6									T=3.57
	6	0.790041	0.357496	0.390213					6
	6	0.683494	0.365008	0.421421					6	0.77012	0.363605	0.384961
	9	0.357496	0.153042	0.173179		0.00203	0.004118		9
	9	0.341747	0.136597	0.134468					9
	9	0.275858	0.137262	0.171387					9	0.325034	0.1423	0.159678
	12	0.218393	0.0784545	0.0982999		0.004555	0.007967		12
	12	0.202922	0.0699273	0.0849839					12
	12	0.151354	0.0723933	0.0776072					12	0.19089	0.0735917	0.0869637
OVCAR3		NC	shALY-1	shALY-2						NC	shALY-1	shALY-2			0	3	6	9
	0	1.05433	1.09101	1.02408		0.990858	0.988815		0					NC	1.00198	1.27087	0.464577	0.114009
	0	1.03694	0.907938	0.991946					0					shALY-1	1.00282	1.24202	0.485744	0.0812121
	0	0.914676	1.00952	0.984411					0	1.00198	1.00282	1.00015		shALY-2	1.00015	0.960142	0.286781	0.0201387
	3	1.27486	1.2858	1.11987		0.550411	0.023117		3
	3	1.30888	1.16689	0.922955					3
	3	1.22887	1.27338	0.837599					3	1.27087	1.24202	0.960142
	6	0.488467	0.50162	0.320042		0.532008	0.007034		6
	6	0.407913	0.494029	0.290243					6
	6	0.49735	0.461585	0.250058					6	0.464577	0.485744	0.286781
	9	0.120686	0.078982	0.0189368		0.022673	0.000431		9
	9	0.0967452	0.078165	0.0222251					9
	9	0.124596	0.0864894	0.0192544					9	0.114009	0.0812121	0.0201387
