# Supplementary material for: ALYREF condensation stabilizes m5C-modified PARP10 mRNA and promotes PI3K-AKT signaling in ovarian cancer
Source: EMBO J. 2025 Dec 1;45(2):471–503. doi: 10.1038/s44318-025-00657-0 (PMC12811383; doi:10.1038/s44318-025-00657-0)
Supplement: Supplementary file 14 — Source data Fig. 4 [file 44318_2025_657_MOESM14_ESM.zip › Source Data for Figure 4/Source Data for Figure 4F.xlsx]

## Sheet: Sheet1
	IgG			MRT4-IP			P值		NC/sh1	NC/sh2
shNC	0.0523016	0.0380489	0.0412354	0.436181	0.290377	0.348923	0.049148		P 值	P 值
shALY-1	0.0754152	0.0800475	0.712625	6.28537	7.34112	6.57869	0.006086		3.6e-05	6.1e-05
shALY-2	0.43952	0.437999	0.432931	2.74347	3.24002	2.99827	0.009325
