# Supplementary material for: ALYREF condensation stabilizes m5C-modified PARP10 mRNA and promotes PI3K-AKT signaling in ovarian cancer
Source: EMBO J. 2025 Dec 1;45(2):471–503. doi: 10.1038/s44318-025-00657-0 (PMC12811383; doi:10.1038/s44318-025-00657-0)
Supplement: Supplementary file 14 — Source data Fig. 4 [file 44318_2025_657_MOESM14_ESM.zip › Source Data for Figure 4/Source Data for Figure 4G.xlsx]

## Sheet: Sheet1
	A2780	shNC+siNC			shALY+siNC			shALY+siMTR4				shNC+siNC shALY+siNC P值	shALY+siNC shALY+siMTR4 P值
	ALYREF	1.04	1.131	0.851	0.476	0.27	0.463	0.802	0.618	0.653		0.004678	0.029946
	PARP10	0.922	0.962	1.206	0.465	0.384	0.503	0.867	1.14	0.777		0.00372	0.014102
	OVCAR3	shNC+siNC			shALY+siNC			shALY+siMTR4				shNC+siNC shALY+siNC P值	shALY+siNC shALY+siMTR4 P值
	ALYREF	0.941914	1.05093	1	0.0362338	0.0459593	0.0449816	0.080415	0.0738646	0.0748957		7e-06	0.000779
	PARP10	0.978265	0.923962	1.20142	0.424393	0.55883	0.497401	0.902197	0.970653	1.15965		0.00441	0.003886
