# Supplementary material for: ALYREF condensation stabilizes m5C-modified PARP10 mRNA and promotes PI3K-AKT signaling in ovarian cancer
Source: EMBO J. 2025 Dec 1;45(2):471–503. doi: 10.1038/s44318-025-00657-0 (PMC12811383; doi:10.1038/s44318-025-00657-0)
Supplement: Supplementary file 14 — Source data Fig. 4 [file 44318_2025_657_MOESM14_ESM.zip › Source Data for Figure 4/Source Data for Figure 4H.xlsx]

## Sheet: Sheet1
A2780	NC+siNC	shALY	shALY+siMTR4		shNC+siNC shALY+siNC P值	shALY+siNC shALY+siMTR4 P值
0h		1.223	1.276		0.963222	0.848019
0h	1.035	0.773	1.396
0h	1.018	1.058	0.561
3h	0.763	0.685	0.939		0.100645	0.319185
3h	0.867	0.746	0.71
3h	0.986	0.752	0.777
6h	0.511	0.329	0.497		0.008496	0.099233
6h	0.609	0.418	0.466
6h	0.61	0.379	0.404
9h	0.564	0.213	0.362		0.002682	0.021244
9h	0.436	0.23	0.37
9h	0.527	0.266	0.294
12h	0.328	0.225	0.344		0.020586	0.091014
12h	0.367	0.198	0.277
12h	0.266	0.188	0.227
