# Supplementary material for: ALYREF condensation stabilizes m5C-modified PARP10 mRNA and promotes PI3K-AKT signaling in ovarian cancer
Source: EMBO J. 2025 Dec 1;45(2):471–503. doi: 10.1038/s44318-025-00657-0 (PMC12811383; doi:10.1038/s44318-025-00657-0)
Supplement: Supplementary file 14 — Source data Fig. 4 [file 44318_2025_657_MOESM14_ESM.zip › Source Data for Figure 4/Source Data for Figure 4I.xlsx]

## Sheet: Sheet1
	IgG			IP				P值
A2780	0.186082	0.0674616	0.122748	1.45706	1.49271	1.30906		4e-05
OVCAR3	0.253594	0.434004	0.363637	1.10028	0.868586	0.92601		0.00214
