# Supplementary material for: ALYREF condensation stabilizes m5C-modified PARP10 mRNA and promotes PI3K-AKT signaling in ovarian cancer
Source: EMBO J. 2025 Dec 1;45(2):471–503. doi: 10.1038/s44318-025-00657-0 (PMC12811383; doi:10.1038/s44318-025-00657-0)
Supplement: Supplementary file 14 — Source data Fig. 4 [file 44318_2025_657_MOESM14_ESM.zip › Source Data for Figure 4/Source Data for Figure 4J.xlsx]

## Sheet: Sheet1
	shNC			shN2				P值
A2780	0.0962153	0.0724139	0.0795172	0.0165982	0.0134632	0.0223926		0.000974
OVCAR3	0.0936461	0.125031	0.13989	0.0205474	0.00390112	0.0475999		0.006885
