# Supplementary material for: ALYREF condensation stabilizes m5C-modified PARP10 mRNA and promotes PI3K-AKT signaling in ovarian cancer
Source: EMBO J. 2025 Dec 1;45(2):471–503. doi: 10.1038/s44318-025-00657-0 (PMC12811383; doi:10.1038/s44318-025-00657-0)
Supplement: Supplementary file 14 — Source data Fig. 4 [file 44318_2025_657_MOESM14_ESM.zip › Source Data for Figure 4/Source Data for Figure 4K.xlsx]

## Sheet: Sheet1
A2780	IgG			IP				P值
NC	0.147343	0.241511	0.148059	1.95474	2.05363	1.86407		9e-06
shN2	0.0637032	0.100042	0.050877	0.372721	0.444983	0.425426		0.000195
OVCAR3	IgG			IP				P 值
NC	0.0136262	0.0142092	0.00638814	1.95559	2.65537	3.03254		0.0013
shN2	0.0354035	0.0311955	0.0585716	1.24614	1.21596	1.9069		0.003302
