# Supplementary material for: ALYREF condensation stabilizes m5C-modified PARP10 mRNA and promotes PI3K-AKT signaling in ovarian cancer
Source: EMBO J. 2025 Dec 1;45(2):471–503. doi: 10.1038/s44318-025-00657-0 (PMC12811383; doi:10.1038/s44318-025-00657-0)
Supplement: Supplementary file 14 — Source data Fig. 4 [file 44318_2025_657_MOESM14_ESM.zip › Source Data for Figure 4/Source Data for Figure 4M.xlsx]

## Sheet: Sheet1
	IgG			IP				P值
PARP10	1.0508	0.994568	0.95463	1.92273	1.95991	2.17227		0.000249
m5CPARP10	1.03469	0.823327	1.14198	5.1214	5.66289	5.302		1.9e-05
