# Supplementary material for: ALYREF condensation stabilizes m5C-modified PARP10 mRNA and promotes PI3K-AKT signaling in ovarian cancer
Source: EMBO J. 2025 Dec 1;45(2):471–503. doi: 10.1038/s44318-025-00657-0 (PMC12811383; doi:10.1038/s44318-025-00657-0)
Supplement: Supplementary file 14 — Source data Fig. 4 [file 44318_2025_657_MOESM14_ESM.zip › Source Data for Figure 4/Source Data for Figure 4N.xlsx]

## Sheet: Sheet1
	IgG(ALY-wt)			IP(ALY-wt)			IgG(ALY-mut)			IP(ALY-mut)				IgG(ALY-wt) IP(ALY-wt) P值	IgG(ALY-mut) IP(ALY-mut) P值
GAPDH	1.01724	0.982594	1.00046	2.59488	2.61474	2.81799	0.992404	0.943438	1.06807	2.49666	2.1901	2.25324		2e-05	0.000197
PARP10	0.824543	0.965713	1.25585	4.84416	6.9585	5.59692	0.803108	0.809817	1.53758	0.475549	0.63317	0.643346		0.001629	0.135319
