# Supplementary material for: ALYREF condensation stabilizes m5C-modified PARP10 mRNA and promotes PI3K-AKT signaling in ovarian cancer
Source: EMBO J. 2025 Dec 1;45(2):471–503. doi: 10.1038/s44318-025-00657-0 (PMC12811383; doi:10.1038/s44318-025-00657-0)
Supplement: Supplementary file 14 — Source data Fig. 4 [file 44318_2025_657_MOESM14_ESM.zip › Source Data for Figure 4/Source Data for Figure 4O.xlsx]

## Sheet: Sheet1
		pENTER			ALY-wt			ALY-mut				pENTER ALY-wt P值	pENTER ALY-mut P值
A2780	PARP10	1.03681	1.14149	0.844949	2.34416	2.07203	2.47954	1.0824	1.02711	1.08559		0.000951	0.554332
		pENTER			ALY-wt			ALY-mut
OVCAR3	PARP10	1.05626	1.10018	0.860527	13.9857	13.551	14.6148	1.40747	1.0708	0.732381		2e-06	0.772131
