# Supplementary material for: ALYREF condensation stabilizes m5C-modified PARP10 mRNA and promotes PI3K-AKT signaling in ovarian cancer
Source: EMBO J. 2025 Dec 1;45(2):471–503. doi: 10.1038/s44318-025-00657-0 (PMC12811383; doi:10.1038/s44318-025-00657-0)
Supplement: Supplementary file 14 — Source data Fig. 4 [file 44318_2025_657_MOESM14_ESM.zip › Source Data for Figure 4/Source Data for Figure 4Q.xlsx]

## Sheet: Sheet1
	pENTER			ALY-wt			ALY-mut				pENTER ALY-wt P值	pENTER ALY-mut P值
A2780	0.784893	0.729802	0.763785	1.10064	1.07972	1.0327	0.772374	0.723024	0.7154		0.000266	0.400577
OVCAR3	1.00287	0.978817	0.942079	1.25898	1.2066	1.26315	1.06339	1.00949	1.0154		0.000452	0.089415
