# Supplementary material for: ALYREF condensation stabilizes m5C-modified PARP10 mRNA and promotes PI3K-AKT signaling in ovarian cancer
Source: EMBO J. 2025 Dec 1;45(2):471–503. doi: 10.1038/s44318-025-00657-0 (PMC12811383; doi:10.1038/s44318-025-00657-0)
Supplement: Supplementary file 14 — Source data Fig. 4 [file 44318_2025_657_MOESM14_ESM.zip › Source Data for Figure 4/Source Data for Figure 4R.xlsx]

## Sheet: Sheet1
	PARP10-WT			PARP10-Mut				P值
A2780	2.23335	1.69139	1.42623	0.992441	0.827628	0.727014		0.020095
OVCAR3	0.197089	0.215523	0.255238	0.0678773	0.074639	0.0840314		0.001166
