# Supplementary material for: ALYREF condensation stabilizes m5C-modified PARP10 mRNA and promotes PI3K-AKT signaling in ovarian cancer
Source: EMBO J. 2025 Dec 1;45(2):471–503. doi: 10.1038/s44318-025-00657-0 (PMC12811383; doi:10.1038/s44318-025-00657-0)
Supplement: Supplementary file 14 — Source data Fig. 4 [file 44318_2025_657_MOESM14_ESM.zip › Source Data for Figure 4/Source Data for Figure 4S.xlsx]

## Sheet: Sheet1
	PARP10-WT			PARP10-Mut				P值
A2780	0.814343	0.957741	1.09331	0.530103	0.628657	0.718144		0.027479
OVCAR3	4.76012	5.27437	4.92457	3.39518	3.21426	3.20092		0.000472
