# Supplementary material for: ALYREF condensation stabilizes m5C-modified PARP10 mRNA and promotes PI3K-AKT signaling in ovarian cancer
Source: EMBO J. 2025 Dec 1;45(2):471–503. doi: 10.1038/s44318-025-00657-0 (PMC12811383; doi:10.1038/s44318-025-00657-0)
Supplement: Supplementary file 14 — Source data Fig. 4 [file 44318_2025_657_MOESM14_ESM.zip › Source Data for Figure 4/Source Data for Figure 4T.xlsx]

## Sheet: Sheet1
OVCAR3	shNC			shALY				P值
PARP10-wt	0.906389	1.15828	0.952515	0.505853	0.568361	0.362278		0.005905
PARP10-mut	1.10741	0.93577	0.964987	0.630976	0.80381	0.860363		0.052366
A2780	shNC			shALY
PARP10-wt	0.821212	1.19236	1.02126	0.628265	0.632508	0.624051		0.023306
PARP10-mut	0.947661	1.15033	0.917328	1.02842	0.944297	0.863745		0.531864
