# Supplementary material for: ALYREF condensation stabilizes m5C-modified PARP10 mRNA and promotes PI3K-AKT signaling in ovarian cancer
Source: EMBO J. 2025 Dec 1;45(2):471–503. doi: 10.1038/s44318-025-00657-0 (PMC12811383; doi:10.1038/s44318-025-00657-0)
Supplement: Supplementary file 14 — Source data Fig. 4 [file 44318_2025_657_MOESM14_ESM.zip › Source Data for Figure 4/Source Data for Figure 4U.xlsx]

## Sheet: Sheet1
OVCAR3	shNC			shN2				P值
PARP10-wt	0.980816	0.989407	1.03047	0.554655	0.435808	0.629921		0.001416
PARP10-mut	0.965779	1.11092	0.932054	0.806301	0.800873	0.909088		0.065486
A2780	shNC			shN2
PARP10-wt	1.00845	1.17198	0.846115	0.633012	0.659411	0.68581		0.02145
PARP10-mut	1.00329	1.15553	0.86257	1.35911	0.596233	1.02134		0.95276
