# Supplementary material for: ALYREF condensation stabilizes m5C-modified PARP10 mRNA and promotes PI3K-AKT signaling in ovarian cancer
Source: EMBO J. 2025 Dec 1;45(2):471–503. doi: 10.1038/s44318-025-00657-0 (PMC12811383; doi:10.1038/s44318-025-00657-0)
Supplement: Supplementary file 14 — Source data Fig. 4 [file 44318_2025_657_MOESM14_ESM.zip › Source Data for Figure 4/Source Data for Figure 4V.xlsx]

## Sheet: Sheet1
OVCAR3	NC			siMTR4				P值
PARP10-WT	0.934562	0.992653	1.07279	0.749168	0.608091	0.682244		0.004984
PARP10-MUT	0.974043	1.0049	1.02105	2.17959	2.49676	1.85325		0.003215
A2780	NC			siMTR4
PARP10-WT	1.20217	0.780595	1.01723	0.906458	0.807376	0.800134		0.27026
PARP10-MUT	0.865904	0.939704	1.19439	2.22008	2.50639	2.45821		0.00047
