# Supplementary material for: ALYREF condensation stabilizes m5C-modified PARP10 mRNA and promotes PI3K-AKT signaling in ovarian cancer
Source: EMBO J. 2025 Dec 1;45(2):471–503. doi: 10.1038/s44318-025-00657-0 (PMC12811383; doi:10.1038/s44318-025-00657-0)
Supplement: Supplementary file 15 — Source data Fig. 5 [file 44318_2025_657_MOESM15_ESM.zip]

Archive with 9 entries (8 files):
- Source Data for Figure 5/
- Source Data for Figure 5/Source Data for Figure 5A.pptx
- Source Data for Figure 5/Source Data for Figure 5H.xlsx
- Source Data for Figure 5/Source Data for Figure 5J.xlsx
- Source Data for Figure 5/Source Date for Figure 5I.pptx
- Source Data for Figure 5/Source Date for Figure 5D.pptx
- Source Data for Figure 5/Source Date for Figure 5E.pptx
- Source Data for Figure 5/Source Date for Figure 5G.pptx
- Source Data for Figure 5/Source Date for Figure 5A.pptx
