# Supplementary material for: ALYREF condensation stabilizes m5C-modified PARP10 mRNA and promotes PI3K-AKT signaling in ovarian cancer
Source: EMBO J. 2025 Dec 1;45(2):471–503. doi: 10.1038/s44318-025-00657-0 (PMC12811383; doi:10.1038/s44318-025-00657-0)
Supplement: Supplementary file 15 — Source data Fig. 5 [file 44318_2025_657_MOESM15_ESM.zip › Source Data for Figure 5/Source Data for Figure 5H.xlsx]

## Sheet: Time Measurement Report
10+50+5%-2400 FRAP-004.nd2
No.	Time [m:s]	#1 (FITC)	#2 (FITC)	#3 (FITC)	#4 (FITC) (B)
1	00:00:00.105000	4095	4095	4095	4095
2	00:00:03.953000	4095	4095	4095	4095
3	00:00:07.801000	4095	4095	4095	4095
4	00:00:14.080000	1050.2	1212	1167.8	4095
5	00:00:17.928000	1339.35	1421.85	1380.95	4095
6	00:00:21.776000	1445.85	1496.6	1435.45	4095
7	00:00:25.624000	1424	1588	1422.9	4095
8	00:00:29.472000	1508.2	1638.95	1451.4	4095
9	00:00:33.320000	1638.9	1684.65	1522.95	4095
10	00:00:37.168000	1678.7	1784.9	1500.7	4095
11	00:00:41.016000	1916.5	2015.75	1663.55	4095
12	00:00:44.864000	2212.5	2278.2	2005.4	4095
13	00:00:48.756000	2225.25	2170.2	2016.15	4095
14	00:00:52.604000	2382.65	2397.6	2055.5	4095
15	00:00:56.451000	2528.65	2600.75	2246.85	4095
16	00:01:00.299000	2885.2	2859.35	2485.15	4095
17	00:01:04.147000	3074.15	3062.75	2694.1	4095
18	00:01:07.995000	3315.95	3174.4	2881.85	4095
19	00:01:11.843000	3630.1	3442.5	3194.2	4095
20	00:01:15.691000	3648.15	3659.25	3306.35	4095
21	00:01:19.539000	3876.4	3695.25	3496.25	4095
22	00:01:23.387000	3948.35	3836.95	3687	4095
23	00:01:27.206000	4023.6	4030.4	3907.75	4095
24	00:01:31.054000	4094.9	4069.25	4068.3	4095
25	00:01:34.902000	4095	4090.4	4095	4095
26	00:01:38.749000	4095	4095	4095	4095
27	00:01:42.597000	4095	4095	4095	4095
28	00:01:46.445000	4095	4095	4095	4095
29	00:01:50.293000	4095	4095	4095	4095
30	00:01:54.141000	4095	4095	4095	4095
31	00:01:57.989000	4095	4095	4095	4095
32	00:02:01.837000	4095	4095	4095	4095
33	00:02:05.709000	4095	4095	4095	4095
34	00:02:09.557000	4095	4095	4095	4095
35	00:02:13.405000	4095	4095	4095	4095
36	00:02:17.253000	4095	4095	4095	4095
37	00:02:21.101000	4095	4095	4095	4095
38	00:02:24.949000	4095	4095	4095	4095
39	00:02:28.797000	4095	4095	4095	4095
40	00:02:32.645000	4095	4095	4095	4095
41	00:02:36.493000	4095	4095	4095	4095
42	00:02:40.341000	4095	4095	4095	4095
43	00:02:44.159000	4095	4095	4095	4095
Event Time	Event Type	Description
1	00:00:00.105000	4095
2	00:00:03.953000	4095
3	00:00:07.801000	4095
4	00:00:14.080000	1050.2
