# Supplementary material for: ALYREF condensation stabilizes m5C-modified PARP10 mRNA and promotes PI3K-AKT signaling in ovarian cancer
Source: EMBO J. 2025 Dec 1;45(2):471–503. doi: 10.1038/s44318-025-00657-0 (PMC12811383; doi:10.1038/s44318-025-00657-0)
Supplement: Supplementary file 15 — Source data Fig. 5 [file 44318_2025_657_MOESM15_ESM.zip › Source Data for Figure 5/Source Data for Figure 5J.xlsx]

## Sheet: Sheet1
			syz			dzz			P值
	0	1	1	1	1.24014	1.24987	1.00585		0.10697
	4	0.996594	0.990757	1.00004	1.25501	1.24023	1.01783		0.084533
	11.3	-0.08276	0.08836	-0.03856	1.04553	0.920584	0.994948		9.2e-05
	15.1	0.098637	0.272393	0.143105	1.02761	0.992316	1.00422		9.5e-05
	19	0.216168	0.376114	0.241523	1.02159	0.984054	1.00588		0.000139
	22.8	0.292137	0.408458	0.311907	1.00436	1.00967	0.994236		5.2e-05
	26.7	0.343708	0.508452	0.361285	1.00216	1.00835	0.998611		0.000333
	30.5	0.375247	0.546236	0.405205	0.97768	0.987428	0.993157		0.000505
	34.4	0.41626	0.56113	0.452814	0.974753	1.04499	0.998389		0.000389
	38.2	0.43635	0.579044	0.494279	0.99629	1.03013	0.996392		0.0003
	42	0.464417	0.651632	0.537578	0.986624	0.979338	0.99606		0.00134
	45.9	0.471078	0.629162	0.574291	0.994724	0.985586	1.00057		0.000727
	49.8	0.490963	0.645143	0.610935	1.00351	0.97809	1.00872		0.000966
	53.6	0.515725	0.670461	0.611215	0.989943	0.966024	1.00151		0.001121
	57.5	0.524282	0.680936	0.617685	0.993828	0.971894	0.998611		0.001189
	61.3	0.531028	0.690115	0.649497	1.00693	0.965792	1.00098		0.001743
	65.2	0.538679	0.721198	0.67132	0.990262	0.933898	1.00256		0.004742
	69	0.553344	0.696615	0.683099	0.984141	0.995302	1.00113		0.001608
	72.9	0.5532	0.703132	0.671431	0.987305	1.00932	0.996883		0.001522
	76.7	0.574518	0.70835	0.689619	0.999248	1.02156	1.00913		0.001137
	80.6	0.569893	0.731396	0.707266	0.98984	0.962487	1.01429		0.003686
	84.4	0.574359	0.716819	0.728338	0.973362	0.970095	1.00155		0.003639
	88.2	0.580625	0.73208	0.698379	0.997321	1.01743	1.00253		0.001928
	92.1	0.585157	0.769004	0.718937	0.976309	1.01368	0.991229		0.00565
	95.9	0.594504	0.741183	0.749502	0.9743	0.960405	0.996751		0.005384
	99.8	0.584418	0.742905	0.687678	0.972599	1.00358	0.991312		0.002567
	103.6	0.590858	0.749584	0.696301	0.974341	0.9792	0.983599		0.003017
	107.5	0.595661	0.75751	0.715482	0.980627	0.954819	0.983316		0.004552
	111.3	0.617609	0.762422	0.742855	0.99188	0.977514	0.987221		0.003654
	115.2	0.610882	0.758392	0.711259	0.983502	0.99643	0.987179		0.002487
	119	0.605162	0.761957	0.714032	0.995147	0.972427	0.990953		0.003372
	122.9	0.610821	0.757139	0.714511	0.969621	1.0251	0.988548		0.002937
	126.7	0.608324	0.746286	0.721895	0.976897	0.994803	0.992964		0.00231
	130.6	0.613371	0.770318	0.74852	0.983667	1.02261	1.00919		0.004281
	134.4	0.607527	0.788755	0.754335	0.982709	1.03239	1.00582		0.007207
	138.3	0.622125	0.773116	0.737463	0.970734	0.996128	1.00297		0.003914
	142.1	0.609377	0.775615	0.7422	0.970992	0.973538	1.01218		0.006221
	146	0.617977	0.791182	0.745678	0.98311	0.963193	1.00746		0.007559
	149.8	0.62379	0.762458	0.735913	0.95639	1.00869	1.00758		0.00348
	153.7	0.625899	0.773397	0.755969	0.974506	0.954725	1.0052		0.005995
	157.5	0.629773	0.750981	0.761699	0.958822	0.973959	1.00779		0.004003
	161.4	0.619432	0.76393	0.782641	0.981699	0.972376	1.0047		0.007293
