# Supplementary material for: ALYREF condensation stabilizes m5C-modified PARP10 mRNA and promotes PI3K-AKT signaling in ovarian cancer
Source: EMBO J. 2025 Dec 1;45(2):471–503. doi: 10.1038/s44318-025-00657-0 (PMC12811383; doi:10.1038/s44318-025-00657-0)
Supplement: Supplementary file 16 — Source data Fig. 6 [file 44318_2025_657_MOESM16_ESM.zip]

Archive with 8 entries (7 files):
- Source Data for Figure 6/Source Data for Figure 6B.pptx
- Source Data for Figure 6/Source Data for Figure 6D.xlsx
- Source Data for Figure 6/Source Data for Figure 6G.xlsx
- Source Data for Figure 6/Source Data for Figure 6H.xlsx
- Source Data for Figure 6/Source Data for Figure 6I.xlsx
- Source Data for Figure 6/Source Date for Figure 6C.pptx
- Source Data for Figure 6/Source Date for Figure 6F.pptx
- Source Data for Figure 6/
