# Supplementary material for: ALYREF condensation stabilizes m5C-modified PARP10 mRNA and promotes PI3K-AKT signaling in ovarian cancer
Source: EMBO J. 2025 Dec 1;45(2):471–503. doi: 10.1038/s44318-025-00657-0 (PMC12811383; doi:10.1038/s44318-025-00657-0)
Supplement: Supplementary file 16 — Source data Fig. 6 [file 44318_2025_657_MOESM16_ESM.zip › Source Data for Figure 6/Source Data for Figure 6D.xlsx]

## Sheet: Sheet1
OVCAR3		pENTER	Δ1-112	Δ191-264	RRM	IDRs-RK to A	ALY-WT
	1	6	3	4	5	1	49
	2	4	2	1	1	1	43
	3	4	2	1	4	1	33
	4	4	6	1	1	1	31
	5	4	2	1	2	2	29
	6	3	3	1	5	1	28
	7	3	3	2	1	3	28
	8	3	1	1	0	0	27
	9	2	5	4	3	5	27
	10	2	1	2	1	0	27
	11	2	1	3	1	1	25
	12	2	1	1	1	1	25
	13	2	3	3	1	1	25
	14	2	2	4	1	4	23
	15	2	5	1	1	0	23
	16	2	1	4	2	1	23
	17	2	2	3	1	0	22
	18	1	3	1	2	1	22
	19	1	4	3	3	1	22
	20	1	3	5	1	5	22
	21	1	1	8	2	4	21
	22	1	1	1	4	7	21
	23	1	1	1	1	3	21
	24	1	1	2	1	0	21
	25	1	1	3	1	0	21
	26	1	5	1	0	2	20
	27	1	2	1	2	7	20
	28	1	2	0	1	1	19
	29	1	1	0	1	5	19
	30	1	1	2	3	2	18
	31	1	3	2	1	4	18
	32	1	2	2	1	2	18
	33	1	1	2	1	7	18
	34	1	1	3	4	2	17
	35	1	1	4	1	3	17
	36	1	1	2	1	3	17
	37	1	1	1	1	4	17
	38	1	4	2	1	3	16
	39	1	1	1	3	5	16
	40	1	1	2	3	1	16
	41	1	3	1	1	3	16
	42	1	1	1	1	3	16
	43	1	1	6	1	0	15
	44	1	1	2	2	6	15
	45	1	1	3	2	5	15
	46	1	2	3	2	1	15
	47	0	6	3	1	2	14
	48	0	1	3	1	2	14
	49	0	1	2	1	1	13
	50	0	1	1	1	1	13
A2780		pENTER	Δ1-112	Δ191-264	RRM	IDRs-RK to A	ALY-WT
	1	1	6	8	1	7	75
	2	1	5	8	2	7	74
	3	4	5	7	1	6	59
	4	0	4	7	1	6	57
	5	2	4	6	1	6	56
	6	1	4	5	2	5	51
	7	1	3	5	1	5	47
	8	1	3	5	1	5	47
	9	6	3	5	3	4	46
	10	0	3	4	3	4	45
	11	7	3	4	1	4	45
	12	0	3	4	1	4	44
	13	0	2	4	4	4	41
	14	0	2	4	1	3	39
	15	0	2	4	7	3	39
	16	0	2	4	1	3	35
	17	1	2	4	4	3	34
	18	0	2	3	1	3	33
	19	0	2	3	5	3	31
	20	1	2	3	1	2	31
	21	1	2	2	0	2	30
	22	1	2	2	1	2	29
	23	2	2	2	1	2	28
	24	2	2	2	1	2	28
	25	1	2	2	1	2	27
	26	1	1	2	1	2	26
	27	4	1	2	4	2	26
	28	2	1	1	0	2	25
	29	4	1	1	7	1	25
	30	5	1	1	0	1	25
	31	5	1	1	1	1	24
	32	3	1	1	1	1	24
	33	1	1	1	0	1	23
	34	0	1	1	1	1	23
	35	1	1	1	5	1	23
	36	3	1	1	1	1	23
	37	4	1	1	3	1	22
	38	1	1	1	5	1	21
	39	5	1	1	1	1	20
	40	1	1	1	5	1	20
	41	1	1	1	3	1	20
	42	4	1	1	3	1	20
	43	2	1	1	6	1	19
	44	1	1	1	6	1	18
	45	1	1	1	2	1	18
	46	1	1	1	1	1	18
	47	3	1	1	4	1	17
	48	7	1	1	7	1	17
	49	1	1	1	2	0	17
	50	2	0	1	1	0	16
