# Supplementary material for: ALYREF condensation stabilizes m5C-modified PARP10 mRNA and promotes PI3K-AKT signaling in ovarian cancer
Source: EMBO J. 2025 Dec 1;45(2):471–503. doi: 10.1038/s44318-025-00657-0 (PMC12811383; doi:10.1038/s44318-025-00657-0)
Supplement: Supplementary file 16 — Source data Fig. 6 [file 44318_2025_657_MOESM16_ESM.zip › Source Data for Figure 6/Source Data for Figure 6G.xlsx]

## Sheet: Sheet1
A2780	pENTER			Δ1-112			Δ191-264			RRM			IDRs-RK to A			ALY-WT				pENTER Δ1-112 P值			pENTER Δ191-264 P值			pENTER RRM P值			pENTER IDRs-RK to A P值			pENTER ALY-WT P值
ALYREF	0.984411	1.00458	1.01121	14.0578	14.4579	17.4589	27.87	24.76	30.59	30.21	36.61	24.05	10.176	11.095	11.238	46.96	44.746	45.16		0.000182			9.2e-05			0.001276			8e-06			<0.000001
PARP10	0.977224	0.934577	1.09494	1.12959	1.45053	1.26256	3.2269	3.855	2.763	1.23909	0.909282	0.942655	1.16503	0.994803	0.941394	4.507	4.881	5.151		0.056348			0.002054			0.819424			0.722817			3.7e-05
OVCAR3	pENTER			Δ1-112			Δ191-264			RRM			IDRs-RK to A			ALY-WT
ALYREF	0.949417	1.04405	1.00883	5.924	7.22	5.145	5.768	5.086	4.994	8.459	8.685	9.111	1.784	1.659	1.737	9.112	10.145	10.951		0.001094			6.4e-05			2e-06			9.2e-05			7e-05
PARP10	0.965326	0.956062	1.08353	1.2635	1.24319	1.23885	1.85672	1.77501	1.61208	2.09758	2.03251	2.15212	0.819865	0.834358	0.843384	35.4181	27.4202	32.9598		0.004088			0.000839			3.4e-05			0.015285			0.000197
