# Supplementary material for: ALYREF condensation stabilizes m5C-modified PARP10 mRNA and promotes PI3K-AKT signaling in ovarian cancer
Source: EMBO J. 2025 Dec 1;45(2):471–503. doi: 10.1038/s44318-025-00657-0 (PMC12811383; doi:10.1038/s44318-025-00657-0)
Supplement: Supplementary file 16 — Source data Fig. 6 [file 44318_2025_657_MOESM16_ESM.zip › Source Data for Figure 6/Source Data for Figure 6H.xlsx]

## Sheet: Sheet1
A2780	pENTER			△1-112			△191-264			RRM			IDRs-RK to A			ALY-WT				pENTER △1-112 P值			pENTER △191-264 P值			pENTER RRM P值			pENTER IDRs-RK to A P值			pENTER ALY-WT P值
	0.992789	1.03185	0.976171	1.2849	1.38238	1.16206	0.927276	1.34872	1.05437	0.963485	1.78185	1.21517	1.11215	1.09808	1.05643	0.874572	0.827854	0.855085		0.013757			0.43217			0.257669			0.019586			0.002288
OVCAR3	pENTER			△1-112			△191-264			RRM			IDRs-RK to A			ALY-WT
	1.05265	0.918971	1.03375	1.50265	0.668797	0.737625	0.615713	0.599147	0.838022	0.916463	0.855503	1.12	1.04331	1.07197	1.08758	0.72035	0.76823	0.63487		0.91125			0.022279			0.696748			0.206725			0.006772
