# Supplementary material for: ALYREF condensation stabilizes m5C-modified PARP10 mRNA and promotes PI3K-AKT signaling in ovarian cancer
Source: EMBO J. 2025 Dec 1;45(2):471–503. doi: 10.1038/s44318-025-00657-0 (PMC12811383; doi:10.1038/s44318-025-00657-0)
Supplement: Supplementary file 16 — Source data Fig. 6 [file 44318_2025_657_MOESM16_ESM.zip › Source Data for Figure 6/Source Data for Figure 6I.xlsx]

## Sheet: Sheet1
OVCAR3		0	3	6	9
	pENTER	1.00143	0.483994	0.465368	0.268236
	△1-112	1.00884	0.727742	0.696608	0.435664
	△191-264	1.00243	0.699279	0.508074	0.445553
	RRM	1.03532	1.14397	0.484276	0.342607
	IDRs-RK to A	1.0069	1.02393	0.436832	0.331516
	ALY-WT	1.00091	0.927295	0.759913	0.503201
A2780		0	3	6	9
	pENTER	1.00253	0.651243	0.489143	0.361248
	△1-112	1.00088	0.701142	0.5059	0.405755
	△191-264	1.00052	0.709171	0.491173	0.450962
	RRM	1.00028	0.577179	0.478548	0.377498
	IDRs-RK to A	1.00189	0.692765	0.517986	0.366633
	ALY-WT	1.00073	0.873912	0.525896	0.515059
