# Supplementary material for: ALYREF condensation stabilizes m5C-modified PARP10 mRNA and promotes PI3K-AKT signaling in ovarian cancer
Source: EMBO J. 2025 Dec 1;45(2):471–503. doi: 10.1038/s44318-025-00657-0 (PMC12811383; doi:10.1038/s44318-025-00657-0)
Supplement: Supplementary file 17 — Source data Fig. 7 [file 44318_2025_657_MOESM17_ESM.zip]

Archive with 15 entries (14 files):
- Source Data for Figure 7/
- Source Data for Figure 7/Source Data for Figure 7A.xlsx
- Source Data for Figure 7/Source Data for Figure 7B.xlsx
- Source Data for Figure 7/Source Data for Figure 7C.xlsx
- Source Data for Figure 7/Source Data for Figure 7E.xlsx
- Source Data for Figure 7/Source Data for Figure 7F.xlsx
- Source Data for Figure 7/Source Data for Figure 7G.xlsx
- Source Data for Figure 7/Source Data for Figure 7H.xlsx
- Source Data for Figure 7/Source Data for Figure 7I.xlsx
- Source Data for Figure 7/Source Data for Figure 7K.xlsx
- Source Data for Figure 7/Source Data for Figure 7K(2).xlsx
- Source Data for Figure 7/Source Data for Figure 7L.xlsx
- Source Data for Figure 7/Source Date for Figure 7B.pptx
- Source Data for Figure 7/Source Date for Figure 7C.pptx
- Source Data for Figure 7/Source Date for Figure 7D.pptx
