# Supplementary material for: ALYREF condensation stabilizes m5C-modified PARP10 mRNA and promotes PI3K-AKT signaling in ovarian cancer
Source: EMBO J. 2025 Dec 1;45(2):471–503. doi: 10.1038/s44318-025-00657-0 (PMC12811383; doi:10.1038/s44318-025-00657-0)
Supplement: Supplementary file 17 — Source data Fig. 7 [file 44318_2025_657_MOESM17_ESM.zip › Source Data for Figure 7/Source Data for Figure 7A.xlsx]

## Sheet: Sheet1
OVCAR3
	pENTER			△1-112			△191-264			RRM			IDRs-RK to A			ALY-WT				pENTER △1-112 P值	pENTER △191-264 P值	pENTER RRM P值	pENTER IDRs-RK to A P值	pENTER ALY-WT P值
0	0.223	0.217	0.22	0.216	0.211	0.21	0.211	0.212	0.224	0.214	0.236	0.242	0.205	0.221	0.225	0.229	0.223	0.227		0.039161	0.392147	0.286749	0.661276	0.062508
24	0.297	0.297	0.294	0.328	0.315	0.318	0.258	0.268	0.273	0.269	0.275	0.282	0.29	0.305	0.308	0.285	0.318	0.329		0.003881	0.002791	0.00602	0.426686	0.330674
36	0.637	0.623	0.642	0.646	0.646	0.65	0.6	0.619	0.634	0.637	0.655	0.641	0.607	0.632	0.607	0.676	0.696	0.698		0.084514	0.223961	0.260005	0.137943	0.003448
48	0.988	0.942	0.925	1.063	1.073	1.141	0.932	0.948	0.923	0.973	0.984	0.945	0.924	0.93	0.926	1.187	1.188	1.174		0.010394	0.438969	0.517712	0.256479	0.000281
72	1.555	1.457	1.466	1.574	1.594	1.594	1.525	1.616	1.461	1.666	1.657	1.69	1.655	1.639	1.626	2.101	2.207	2.215		0.041537	0.49249	0.005547	0.010416	0.000146
A2780	pENTER			△1-112			△191-264			RRM			IDRs-RK to A			ALY-WT
0	0.228	0.211	0.203	0.233	0.207	0.205	0.217	0.203	0.209	0.218	0.215	0.227	0.225	0.226	0.219	0.208	0.208	0.204		0.935708	0.633655	0.505185	0.291537	0.383017
24	0.325	0.325	0.317	0.295	0.295	0.306	0.306	0.304	0.298	0.318	0.304	0.303	0.306	0.309	0.304	0.324	0.336	0.325		0.006427	0.005406	0.06448	0.006218	0.268961
36	0.544	0.564	0.552	0.529	0.539	0.515	0.508	0.536	0.528	0.52	0.501	0.477	0.478	0.451	0.441	0.542	0.543	0.527		0.047317	0.044619	0.017066	0.001499	0.108934
48	0.846	0.848	0.827	0.857	0.899	0.86	0.958	0.94	0.965	0.982	0.923	1.018	0.891	0.84	0.81	1.272	1.242	1.201		0.103864	0.000339	0.000339	0.009282	5.1e-05
72	1.244	1.302	1.281	1.173	1.196	1.201	1.251	1.243	1.271	1.244	1.214	1.226	1.216	1.205	1.158	1.518	1.549	1.518		0.01079	0.335362	0.066744	0.028193	0.00022
