# Supplementary material for: ALYREF condensation stabilizes m5C-modified PARP10 mRNA and promotes PI3K-AKT signaling in ovarian cancer
Source: EMBO J. 2025 Dec 1;45(2):471–503. doi: 10.1038/s44318-025-00657-0 (PMC12811383; doi:10.1038/s44318-025-00657-0)
Supplement: Supplementary file 17 — Source data Fig. 7 [file 44318_2025_657_MOESM17_ESM.zip › Source Data for Figure 7/Source Data for Figure 7B.xlsx]

## Sheet: Sheet1
A2780	pENTER			△1-112			△191-264			RRM			IDRs-RK to A			ALY-WT				pENTER △1-112 P值			pENTER △191-264 P值			pENTER RRM P值			pENTER IDRs-RK to A P值			pENTER ALY-WT P值
	205	153	172	190	204	217	231	205	199	200	201	187	157	183	198	260	284	289		0.188977			0.125116			0.28946			0.89702			0.004598
OVCAR3	pENTER			△1-112			△191-264			RRM			IDRs-RK to A			ALY-WT
	234	204	198	244	224	201	258	213	227	256	206	216	245	205	215	293	278	285		0.545703			0.299269			0.500046			0.58691			0.003573
