# Supplementary material for: ALYREF condensation stabilizes m5C-modified PARP10 mRNA and promotes PI3K-AKT signaling in ovarian cancer
Source: EMBO J. 2025 Dec 1;45(2):471–503. doi: 10.1038/s44318-025-00657-0 (PMC12811383; doi:10.1038/s44318-025-00657-0)
Supplement: Supplementary file 17 — Source data Fig. 7 [file 44318_2025_657_MOESM17_ESM.zip › Source Data for Figure 7/Source Data for Figure 7C.xlsx]

## Sheet: Sheet1
A2780	pENTER			△1-112			△191-264			RRM			IDRs-RK to A			ALY-WT				pENTER △1-112 P值			pENTER △191-264 P值			pENTER RRM P值			pENTER IDRs-RK to A P值			pENTER ALY-WT P值
Migration	192	180	209	206	216	223	213	229	234	210	221	206	189	204	195	274	257	266		0.093957			0.039661			0.121835			0.817603			0.001787
A2780	pENTER			△1-112			△191-264			RRM			IDRs-RK to A			ALY-WT
Invasion	226	230	248	257	261	234	265	250	275	255	248	231	197	215	240	315	327	343		0.212467			0.044671			0.366377			0.28882			0.000893
OVCAR3	pENTER			△1-112			△191-264			RRM			IDRs-RK to A			ALY-WT
Migration	147	161	152	155	171	165	178	166	154	170	164	155	141	151	163	236	234	205		0.171411			0.190646			0.181376			0.836405			0.002696
OVCAR3	pENTER			△1-112			△191-264			RRM			IDRs-RK to A			ALY-WT
Invasion	207	206	221	264	246	231	255	215	249	197	187	212	223	201	241	301	291	311		0.028997			0.1013			0.220442			0.456181			0.000286
