# Supplementary material for: ALYREF condensation stabilizes m5C-modified PARP10 mRNA and promotes PI3K-AKT signaling in ovarian cancer
Source: EMBO J. 2025 Dec 1;45(2):471–503. doi: 10.1038/s44318-025-00657-0 (PMC12811383; doi:10.1038/s44318-025-00657-0)
Supplement: Supplementary file 17 — Source data Fig. 7 [file 44318_2025_657_MOESM17_ESM.zip › Source Data for Figure 7/Source Data for Figure 7F.xlsx]

## Sheet: Sheet1
		pCDNA3.1(+)					△1-112					△191-264					RRM					IDRs-RK to A					ALY-WT						pCDNA3.1(+) △1-112 P值	pCDNA3.1(+) △191-264 P值	pCDNA3.1(+) RRM P值	pCDNA3.1(+) IDRs-RK to A P值	pCDNA3.1(+) ALY-WT P值
	13	262.172	310.76	352.601	90.8683	283.755	167.72	70.2116	213.094	275.777	856.43	298.842	185.034	485.055	170.117	513.018	141.343	208.334	370.967	210.821	177.176	228.151	289.435	150.696	165.942	100.553	399.379	942.732	380.937	591.719	1083.86		0.708514	0.433053	0.539256	0.224898	0.023097
	16	346.666	386.364	455.007	128.777	353.059	215.449	98.9271	289.277	368.87	958.776	364.434	245.803	618.839	231.068	650.726	175.414	282.157	411.329	268.666	264.091	269.012	362.401	187.961	232.844	162.47	537.537	1174.91	525.744	749.07	1261.81		0.751574	0.426705	0.443552	0.199097	0.014317
	19	452.831	505.084	573.63	254.296	445.419	274.808	148.701	339.877	437.692	1108.7	469.942	333.293	736.196	328.744	810.67	237.268	371.784	554.83	339.811	326.989	355.114	471.516	239.93	307.125	215.087	668.252	1370.78	680.2	869.825	1394.29		0.931318	0.455431	0.313652	0.104216	0.011955
	22	666.926	676.407	703.253	364.76	584.049	373.429	218.238	447.966	583.666	1212.52	610.88	495.834	888.519	415.991	938.4	332.911	444.273	658.896	441.238	496.369	488.126	609.091	328.632	368.986	303.948	823.474	1587.56	842.984	1075.33	1662.86		0.865593	0.575552	0.165983	0.065505	0.013674
	25	758.897	807.326	916.928	443.976	702.018	454.254	392.418	578.647	722.171	1234.49	744.127	628.258	1084.12	513.242	1040.61	412.164	577.46	770.028	535.308	645.363	630.009	735.187	406.461	482.198	405.884	1024.16	1867.98	1076.48	1317.52	1912.42		0.778499	0.594202	0.199943	0.094657	0.008549
	28	901.638	996.736	1062.49	581.549	829.093	577.702	493.017	709.593	867.372	1350.5	889.33	729.723	1045.6	701.844	1177.21	483.13	747.364	920.087	671.398	767.538	746.601	890.339	520.957	578.975	530.669	1234.03	2174.95	1239.72	1492.14	2139.16		0.677377	0.787382	0.191549	0.079555	0.008547
