# Supplementary material for: ALYREF condensation stabilizes m5C-modified PARP10 mRNA and promotes PI3K-AKT signaling in ovarian cancer
Source: EMBO J. 2025 Dec 1;45(2):471–503. doi: 10.1038/s44318-025-00657-0 (PMC12811383; doi:10.1038/s44318-025-00657-0)
Supplement: Supplementary file 17 — Source data Fig. 7 [file 44318_2025_657_MOESM17_ESM.zip › Source Data for Figure 7/Source Data for Figure 7G.xlsx]

## Sheet: Sheet1
A2780
	shNC+PCDNA3.1（+）				shNC+P10				shALY+PCDNA3.1（+）				shALY+P10					shNC+PCDNA3.1（+） shNC+P10 P值	shNC+PCDNA3.1（+） shALY+PCDNA3.1（+）P值	shALY+PCDNA3.1（+） shALY+P10 P值	shNC+P10 shALY+P10 P值
0	0.145	0.187	0.177	0.165	0.14	0.139	0.142	0.165	0.177	0.187	0.164	0.165	0.184	0.148	0.191	0.19		0.091367	0.668364	0.680649	0.037528
24	0.252	0.238	0.243	0.244	0.218	0.203	0.227	0.191	0.193	0.229	0.234	0.208	0.212	0.26	0.233	0.227		0.006598	0.029539	0.264706	0.119416
48	0.348	0.355	0.365	0.382	0.385	0.443	0.411	0.437	0.263	0.296	0.278	0.255	0.287	0.304	0.312	0.274		0.00989	0.000256	0.137909	0.000218
72	0.529	0.56	0.541	0.483	0.78	0.817	0.829	0.747	0.331	0.335	0.326	0.336	0.372	0.454	0.452	0.391		4e-05	2.2e-05	0.006842	1.1e-05
96	0.983	0.866	0.844	0.889	1.607	1.61	1.698	1.632	0.438	0.355	0.352	0.419	0.537	0.535	0.605	0.611		1e-06	1.1e-05	0.000986	<0.000001
OVCAR3	shNC+PCDNA3.1(+)			shNC+P10			shALY+PCDNA3.1(+)			shALY+P10
0	0.194	0.185	0.192	0.202	0.194	0.199	0.191	0.178	0.185	0.199	0.18	0.184						0.089776	0.289294	0.685982	0.162351
24	0.254	0.269	0.27	0.387	0.401	0.36	0.233	0.235	0.229	0.209	0.251	0.23						0.000832	0.004251	0.858235	0.000867
48	0.459	0.558	0.524	0.768	0.785	0.731	0.291	0.277	0.257	0.326	0.35	0.37						0.001712	0.001471	0.010211	3.5e-05
72	1.004	0.96	0.92	1.304	1.338	1.2	0.302	0.285	0.316	0.438	0.391	0.442						0.002667	1.4e-05	0.002775	4.3e-05
96	1.28	1.191	1.206	1.5	1.657	1.672	0.395	0.439	0.387	0.687	0.632	0.656						0.003353	1.4e-05	0.000378	7.7e-05
