# Supplementary material for: ALYREF condensation stabilizes m5C-modified PARP10 mRNA and promotes PI3K-AKT signaling in ovarian cancer
Source: EMBO J. 2025 Dec 1;45(2):471–503. doi: 10.1038/s44318-025-00657-0 (PMC12811383; doi:10.1038/s44318-025-00657-0)
Supplement: Supplementary file 17 — Source data Fig. 7 [file 44318_2025_657_MOESM17_ESM.zip › Source Data for Figure 7/Source Data for Figure 7H.xlsx]

## Sheet: Sheet1
A2780	1			2			3			4				1vs2 P值	1vs3 P值	2VS4 P值	3VS4 P值
	297	262	312	423	375	392	30	32	29	56	52	48		0.006481	6.2e-05	1.7e-05	0.000934
OVCAR3	1			2			3			4
	92	89	78	129	135	150	14	16	20	27	35	38		0.002394	0.000111	0.00012	0.011056
