# Supplementary material for: ALYREF condensation stabilizes m5C-modified PARP10 mRNA and promotes PI3K-AKT signaling in ovarian cancer
Source: EMBO J. 2025 Dec 1;45(2):471–503. doi: 10.1038/s44318-025-00657-0 (PMC12811383; doi:10.1038/s44318-025-00657-0)
Supplement: Supplementary file 17 — Source data Fig. 7 [file 44318_2025_657_MOESM17_ESM.zip › Source Data for Figure 7/Source Data for Figure 7I.xlsx]

## Sheet: Sheet1
A2780	1			2			3			4				1vs2 P值	1vs3 P值	2vs4 P值	3vs4
Migration	158	165	171	370	358	381	65	67	78	103	121	139		1.1e-05	6.8e-05	3.6e-05	0.010231
A2780	1			2			3			4
Invasion	117	121	109	194	201	221	34	36	41	69	58	77		0.000528	4.3e-05	0.00015	0.006233
ovcar3	1			2			3			4
Migration	301	261	279	524	488	477	71	75	83	135	129	159		0.000295	7.2e-05	3e-05	0.002754
OVCAR3	1			2			3			4
Invasion	195	246	203	404	385	392	39	35	47	122	136	97		0.000437	0.000425	2.7e-05	0.002836
