# Supplementary material for: ALYREF condensation stabilizes m5C-modified PARP10 mRNA and promotes PI3K-AKT signaling in ovarian cancer
Source: EMBO J. 2025 Dec 1;45(2):471–503. doi: 10.1038/s44318-025-00657-0 (PMC12811383; doi:10.1038/s44318-025-00657-0)
Supplement: Supplementary file 17 — Source data Fig. 7 [file 44318_2025_657_MOESM17_ESM.zip › Source Data for Figure 7/Source Data for Figure 7K.xlsx]

## Sheet: Sheet1
ALYREF	Normal	Tumor		PARP10	Normal	Tumor
	0.120316	0.827448			0.136731	0.300608
	0.183313	2.82218			0.230093	1.79539
	0.24506	0.777961			0.241653	0.610001
	0.0374702	3.27202			0.0581166	2.15322
	1.10482	3.08055			1.31647	2.08076
	0.365177	5.65528			0.522081	4.1211
		0.545566				0.344013
		0.836965				0.519168
		1.8162				1.38404
		2.08555				1.93998
		0.930292				0.801154
		1.82136				1.41377
		1.62369				1.33462
		3.40353				3.05634
		1.20615				1.044
		2.17161				2.11171
		0.604094				0.419196
		1.64906				1.5166
		1.2134				1.0321
		1.4219				1.29643
		P值				P值
		0.0072				0.0171
