# Supplementary material for: ALYREF condensation stabilizes m5C-modified PARP10 mRNA and promotes PI3K-AKT signaling in ovarian cancer
Source: EMBO J. 2025 Dec 1;45(2):471–503. doi: 10.1038/s44318-025-00657-0 (PMC12811383; doi:10.1038/s44318-025-00657-0)
Supplement: Supplementary file 17 — Source data Fig. 7 [file 44318_2025_657_MOESM17_ESM.zip › Source Data for Figure 7/Source Data for Figure 7L.xlsx]

## Sheet: Sheet1
	ALYREF	PARP10		P值
	0.827448	0.300608		0.2364
	2.82218	1.79539
	0.777961	0.610001
	3.27202	2.15322
	3.08055	2.08076
	5.65528	4.1211
	0.545566	0.344013
	0.836965	1.29643
	1.8162	1.0321
	2.08555	1.5166
	0.930292	0.419196
	1.82136	2.11171
	1.62369	1.044
	3.40353	3.05634
	1.20615	1.33462
	2.17161	1.41377
	0.604094	0.801154
	1.64906	1.93998
	1.2134	1.38404
	1.4219	0.519168
