# Supplementary material for: ALYREF condensation stabilizes m5C-modified PARP10 mRNA and promotes PI3K-AKT signaling in ovarian cancer
Source: EMBO J. 2025 Dec 1;45(2):471–503. doi: 10.1038/s44318-025-00657-0 (PMC12811383; doi:10.1038/s44318-025-00657-0)
Supplement: Supplementary file 18 — Source data Fig. 8 [file 44318_2025_657_MOESM18_ESM.zip › Source Data for Figure 8/Source Data for Figure 8A.xlsx]

## Sheet: Sheet1
	Amplication	Deletion
Uterine Carcinosarcoma	0.0536	0
Mesothelioma	0.046	0
Liver	0.0436	0.0027
Breast Invasive Carcinoma	0.0364	0.0037
Ovarian	0.035	0.0035
Adrenocortical Carcinoma	0.0337	0
Skin Cutaneous Melanoma	0.03	0
Uterine Corpus Endometrial Carcinoma	0.0249	0
Pheochromocytoma and Paraganglioma (PGCG)	0.0247	0
Sarcoma	0.0237	0.004
Lung Adenocarcinoma	0.0196	0
Bladder Urothelial Carcinom	0.0172	0
Lung Squamous Cell	0.0144	0.0041
Brain Lower Grade Glioma	0.0137	0.002
Uveal Melanoma	0.0125	0
Thymoma	0.0081	0.0081
Colorectal Adenocarcinoma	0.0068	0.0017
Esophageal Adenocarcinoma	0.0055	0
Pancreatic Adenocarcinoma	0.0054	0
Stomach Adenocarcinoma	0.0046	0
Prostate Adenocarcinoma	0.0041	0.002
Head and Neck Squamous Cell Carcinoma	0.0039	0.0039
Kidney Renal Papillary Cell Carcinoma	0.0035	0
Thyroid Carcinoma	0.002	0
Kidney Renal Clear Cell Carcinoma	0.002	0
Cervical Squamous Cell Carcinoma	0	0.0068
Diffuse Large B-Cell Lymphoma	0	0
Glioblastoma	0	0
