# Supplementary material for: ALYREF condensation stabilizes m5C-modified PARP10 mRNA and promotes PI3K-AKT signaling in ovarian cancer
Source: EMBO J. 2025 Dec 1;45(2):471–503. doi: 10.1038/s44318-025-00657-0 (PMC12811383; doi:10.1038/s44318-025-00657-0)
Supplement: Supplementary file 19 — Figure EV1 Source Data [file 44318_2025_657_MOESM19_ESM.zip]

Archive with 11 entries (10 files):
- Source Data for Figure EV1/
- Source Data for Figure EV1/.DS_Store
- Source Data for Figure EV1/Source Data for Figure EV1A.xlsx
- Source Data for Figure EV1/Source Data for Figure EV1B.xlsx
- Source Data for Figure EV1/Source Data for Figure EV1D.xlsx
- Source Data for Figure EV1/Source Data for Figure EV1E.xlsx
- Source Data for Figure EV1/Source Data for Figure EV1I.xlsx
- Source Data for Figure EV1/Source Date  for Figure  EV1H.pptx
- Source Data for Figure EV1/Source Date for Figure EV1F.pptx
- Source Data for Figure EV1/Source Date for Figure EV1G.pptx
- Source Data for Figure EV1/~$Fig-S1I.xlsx
