# Supplementary material for: ALYREF condensation stabilizes m5C-modified PARP10 mRNA and promotes PI3K-AKT signaling in ovarian cancer
Source: EMBO J. 2025 Dec 1;45(2):471–503. doi: 10.1038/s44318-025-00657-0 (PMC12811383; doi:10.1038/s44318-025-00657-0)
Supplement: Supplementary file 19 — Figure EV1 Source Data [file 44318_2025_657_MOESM19_ESM.zip › Source Data for Figure EV1/Source Data for Figure EV1A.xlsx]

## Sheet: Sheet2
GSE18520		GSE40595		GSE10971
NOSE	Cancer	NOSE	Cancer	FTE	Cancer
64.4658	166.728	-0.86081	1.32343	98.8379	236.064
75.843	156.389	-0.8274	0.389635	17.1569	29.9166
55.7527	136.028	-1.30653	1.13818	27.3047	41.2823
53.8093	162.495	-0.25017	-1.06399	40.9645	34.1034
35.2019	141.46	0.646653	0.98715	14.775	37.1721
35.1394	226.996	-0.40828	0.825284	32.6522	48.8257
26.8314	145.332		1.17374	21.7369	52.0121
67.3106	181.729		1.75047	40.4092	22.1829
119.385	79.6766		0.380818	13.1775	55.1613
61.5998	141.903		1.03364	17.8571	48.9648
	132.551		1.68311	14.9331	61.2665
	74.9134		0.912257	19.6135	92.2704
	95.5994		1.46292	28.504	101.069
	419.51		0.397948	40.354
	94.5983		-0.39907	24.5053
	273.342		1.45953	23.5976
	188.996		0.937967	18.6263
	42.0948		-0.86597	25.6484
	192.283		0.892865	29.1601
	69.615		0.12971	30.6055
	106.657		-0.05494	26.7901
	84.6529		0.256408	20.3962
	67.1191		0.389377	37.0732
	60.8215		0.591832	28.2368
	118.726		2.08825
	166.551		1.84742
	239.315		1.36731
	91.6987		-0.59898
	30.3161		1.49805
	80.4915		-0.74014
	110.052		-0.17183
	29.2397		0.054983
	108.33		8.45365
	68.3111		8.05952
	110.371		7.78447
	54.1522		6.60233
	51.9894		8.42197
	47.1434		8.06774
	103.667		9.01225
	42.0127		8.6837
	82.2902		7.619
	56.2174		8.12351
	108.087		8.24114
	286.452		8.65151
	170.414		8.42046
	194.707		7.94755
	223.858		8.77314
	199.162		9.93122
	292.927		9.1005
	149.689		8.33047
	219.952		8.35481
	249.705		8.05373
	243.714		7.89736
			7.63193
			8.30462
			8.42309
