# Supplementary material for: ALYREF condensation stabilizes m5C-modified PARP10 mRNA and promotes PI3K-AKT signaling in ovarian cancer
Source: EMBO J. 2025 Dec 1;45(2):471–503. doi: 10.1038/s44318-025-00657-0 (PMC12811383; doi:10.1038/s44318-025-00657-0)
Supplement: Supplementary file 19 — Figure EV1 Source Data [file 44318_2025_657_MOESM19_ESM.zip › Source Data for Figure EV1/Source Data for Figure EV1B.xlsx]

## Sheet: Sheet2
GSE27651
HOSE	LM OV	LGOS	HGOS
38.05	24.9	82.95	175.72
46.39	26.46	27.62	64.14
32.5	68.34	21.42	155.92
31.89	31.5	25.86	138.3
41.34	57.3	26.87	100.46
37.06	84.05	39.43	95.27
	86.6	68.56	110.87
	22.11	30.12	142.97
		34.26	57.23
		65.55	86.47
		14.59	128.13
		14.8	109.28
		193.11	167.86
			85.26
			259.1
			125.25
			161.31
			133.33
			113.37
			120.68
			262.71
			22.26
