# Supplementary material for: ALYREF condensation stabilizes m5C-modified PARP10 mRNA and promotes PI3K-AKT signaling in ovarian cancer
Source: EMBO J. 2025 Dec 1;45(2):471–503. doi: 10.1038/s44318-025-00657-0 (PMC12811383; doi:10.1038/s44318-025-00657-0)
Supplement: Supplementary file 19 — Figure EV1 Source Data [file 44318_2025_657_MOESM19_ESM.zip › Source Data for Figure EV1/Source Data for Figure EV1E.xlsx]

## Sheet: Sheet1
			pCDH			ALYREF			pCDH ALYREF P值
	A2780	1.42843	1.4028	1.42551	2.39757	2.54437	2.30845		0.000135
	OVCAR3	1.49092	1.5997	1.61037	2.12737	2.21451	2.19359		0.00019
	SKOV3	1.08004	1.15692	1.02892	1.82844	1.75473	1.79701		8e-05
			NC			shALY-1			shALY-2			NC shALY-1 P值	NC shALY-2 P值
	A2780	1.4969	1.50778	1.52079	0.0391724	0.0387401	0.0397739	0.0376349	0.0383188	0.0396677		<0.000001	<0.000001
	OVCAR3	2.08391	2.39324	2.16056	0.0409451	0.0371801	0.0388816	0.0372649	0.0403994	0.0435918		2e-05	2e-05
	SKOV3	1.2428	1.28131	1.23889	0.0531863	0.0480062	0.0565126	0.0592896	0.0602864	0.0625292		<0.000001	<0.000001
