# Supplementary material for: ALYREF condensation stabilizes m5C-modified PARP10 mRNA and promotes PI3K-AKT signaling in ovarian cancer
Source: EMBO J. 2025 Dec 1;45(2):471–503. doi: 10.1038/s44318-025-00657-0 (PMC12811383; doi:10.1038/s44318-025-00657-0)
Supplement: Supplementary file 19 — Figure EV1 Source Data [file 44318_2025_657_MOESM19_ESM.zip › Source Data for Figure EV1/Source Data for Figure EV1I.xlsx]

## Sheet: Sheet1
	NC					shALY-1					shALY-2						NC shALY-1 P值	NC shALY-2 P值
KI67	0.952847	0.923022	0.806395	0.923846	0.799089	0.409808	0.196704	0.423543	0.41053	0.408384	0.595414	0.545041	0.446692	0.439553	0.526797		1.3e-05	3.1e-05
	NC					shALY-1					shALY-2						NC shALY-1 P值	NC shALY-2 P值
Caspase3	0.111251	0.101365	0.0856441	0.113458	0.130973	0.281662	0.1651	0.264396	0.206126	0.211593	0.231608	0.187308	0.244811	0.255205	0.195623		0.000779	7.3e-05
