# Supplementary material for: ALYREF condensation stabilizes m5C-modified PARP10 mRNA and promotes PI3K-AKT signaling in ovarian cancer
Source: EMBO J. 2025 Dec 1;45(2):471–503. doi: 10.1038/s44318-025-00657-0 (PMC12811383; doi:10.1038/s44318-025-00657-0)
Supplement: Supplementary file 20 — Figure EV2 Source Data [file 44318_2025_657_MOESM20_ESM.zip › Source Data for Figure EV2/Source Data for Figure EV2A.xlsx]

## Sheet: Sheet1
		pENTER			ALY-wt			ALY-mut			pENTER ALY-wt P值	pENTER ALY-mut P值
A2780	0.707618	0.723176	0.754313	1.40775	1.37266	1.4476	1.22728	1.16083	1.19225		1.2e-05	3.9e-05
OVCAR3	0.561324	0.53842	0.55535	0.90115	0.882022	0.929421	0.715261	0.702388	0.767908		2.1e-05	0.001126
