# Supplementary material for: ALYREF condensation stabilizes m5C-modified PARP10 mRNA and promotes PI3K-AKT signaling in ovarian cancer
Source: EMBO J. 2025 Dec 1;45(2):471–503. doi: 10.1038/s44318-025-00657-0 (PMC12811383; doi:10.1038/s44318-025-00657-0)
Supplement: Supplementary file 21 — Figure EV3 Source Data [file 44318_2025_657_MOESM21_ESM.zip]

Archive with 2 entries (1 files):
- Source Data for Figure EV3/Source Data for Figure EV3C.xlsx
- Source Data for Figure EV3/
