# Supplementary material for: ALYREF condensation stabilizes m5C-modified PARP10 mRNA and promotes PI3K-AKT signaling in ovarian cancer
Source: EMBO J. 2025 Dec 1;45(2):471–503. doi: 10.1038/s44318-025-00657-0 (PMC12811383; doi:10.1038/s44318-025-00657-0)
Supplement: Supplementary file 22 — Figure EV4 Source Data [file 44318_2025_657_MOESM22_ESM.zip]

Archive with 17 entries (16 files):
- Source Data for Figure EV4/
- Source Data for Figure EV4/Source Data for Figure EV4A.xlsx
- Source Data for Figure EV4/Source Data for Figure EV4B.xlsx
- Source Data for Figure EV4/Source Data for Figure EV4C.xlsx
- Source Data for Figure EV4/Source Data for Figure EV4C(2).xlsx
- Source Data for Figure EV4/Source Data for Figure EV4D.xlsx
- Source Data for Figure EV4/Source Data for Figure EV4D(2).xlsx
- Source Data for Figure EV4/Source Data for Figure EV4E.xlsx
- Source Data for Figure EV4/Source Data for Figure EV4F.xlsx
- Source Data for Figure EV4/Source Data for Figure EV4G.xlsx
- Source Data for Figure EV4/Source Data for Figure EV4H.xlsx
- Source Data for Figure EV4/Source Data for Figure EV4H(2).xlsx
- Source Data for Figure EV4/Source Data for Figure EV4I.xlsx
- Source Data for Figure EV4/Source Data for Figure EV4I(2).xlsx
- Source Data for Figure EV4/Source Data for Figure EV4J.xlsx
- Source Data for Figure EV4/Source Data for Figure EV4K.xlsx
- Source Data for Figure EV4/Source Data for Figure EV4M.xlsx
