# Supplementary material for: ALYREF condensation stabilizes m5C-modified PARP10 mRNA and promotes PI3K-AKT signaling in ovarian cancer
Source: EMBO J. 2025 Dec 1;45(2):471–503. doi: 10.1038/s44318-025-00657-0 (PMC12811383; doi:10.1038/s44318-025-00657-0)
Supplement: Supplementary file 22 — Figure EV4 Source Data [file 44318_2025_657_MOESM22_ESM.zip › Source Data for Figure EV4/Source Data for Figure EV4B.xlsx]

## Sheet: Sheet1
ALYREF	shNC			shALY-1			shALY-2				shNC shALY-1 P值	shNC shALY-2 P值
A2780	0.77253	0.807047	0.749261	0.0893282	0.0954657	0.0932199	0.0954619	0.105676	0.105341		2e-06	2e-06
OVCAR3	0.945504	0.963594	1.03198	0.456284	0.602725	0.548375	0.449815	0.397235	0.460062		0.000898	7.7e-05
AKT	shNC			shALY-1			shALY-2
A2780	0.645832	0.645447	0.590462	0.542637	0.607638	0.553894	0.70738	0.64456	0.636999		0.095266	0.284113
OVCAR3	0.334291	0.327655	0.324783	0.342861	0.333643	0.355667	0.286643	0.315514	0.37876		0.095758	0.946928
p-AKT	shNC			shALY-1			shALY-2
A2780	0.989361	1.08985	1.13205	0.282129	0.306832	0.246406	0.182947	0.263128	0.251411		6.6e-05	6.9e-05
OVCAR3	0.683961	0.711022	0.752782	0.445556	0.3865	0.33732	0.363188	0.332044	0.268663		0.000928	0.000325
PI3K	shNC			shALY-1			shALY-2
A2780	0.285282	0.257089	0.308335	0.236753	0.246462	0.2218	0.256302	0.244409	0.284787		0.041973	0.317656
OVCAR3	0.666066	0.711963	0.634057	0.799518	0.685101	0.756536	0.605328	0.680811	0.633586		0.131082	0.384524
p-PI3K	shNC			shALY-1			shALY-2
A2780	0.977912	1.18312	1.07218	0.437463	0.40718	0.38966	0.479355	0.503317	0.433255		0.000397	0.000645
OVCAR3	0.98475	0.92662	1.02747	0.319647	0.392859	0.367034	0.499464	0.383831	0.458761		6.9e-05	0.000286
PARP10	shNC			shP10-1			shP10-2				shNC shP10-1 P值	shNC shP10-2 P值
A2780	0.958701	0.912564	0.891153	0.112169	0.116659	0.146493	0.0948378	0.113028	0.102403		4e-06	2e-06
OVCAR3	0.650578	0.682726	0.630923	0.0468137	0.0499014	0.0407297	0.09365	0.0779072	0.0559821		2e-06	6e-06
AKT	shNC			shP10-1			shP10-2
A2780	0.730693	0.752773	0.75522	0.745416	0.784662	0.778949	0.82252	0.781572	0.682198		0.181539	0.727129
OVCAR3	0.487088	0.458916	0.450109	0.537389	0.520014	0.490588	0.45144	0.456638	0.466964		0.045419	0.591253
p-AKT	shNC			shP10-1			shP10-2
A2780	0.986511	1.03277	1.01175	0.474119	0.433232	0.484294	0.535421	0.433336	0.463992		1.2e-05	8.7e-05
OVCAR3	0.679093	0.720219	0.752709	0.273437	0.24307	0.318642	0.415318	0.352935	0.338546		0.000137	0.000392
PI3K	shNC			shP10-1			shP10-2
A2780	0.466487	0.397327	0.531315	0.387625	0.476566	0.512674	0.539418	0.503973	0.55699		0.915104	0.176281
OVCAR3	0.271992	0.251048	0.274731	0.282073	0.260223	0.328389	0.316977	0.309194	0.27061		0.320351	0.110811
p-PI3K	shNC			shP10-1			shP10-2
A2780	0.736908	0.770432	0.798819	0.405413	0.382962	0.416322	0.499358	0.480818	0.462089		5.6e-05	0.00016
OVCAR3	0.684924	0.672918	0.748614	0.433072	0.436893	0.408684	0.332966	0.320533	0.302779		0.000389	0.000107
