# Supplementary material for: ALYREF condensation stabilizes m5C-modified PARP10 mRNA and promotes PI3K-AKT signaling in ovarian cancer
Source: EMBO J. 2025 Dec 1;45(2):471–503. doi: 10.1038/s44318-025-00657-0 (PMC12811383; doi:10.1038/s44318-025-00657-0)
Supplement: Supplementary file 22 — Figure EV4 Source Data [file 44318_2025_657_MOESM22_ESM.zip › Source Data for Figure EV4/Source Data for Figure EV4C.xlsx]

## Sheet: Sheet1
	IgG			MTR4-IP				IgG MTR4-IP P值
PARP10	0.325561	0.38582	0.366022	0.55517	0.585199	0.501388		0.003406
m5CPARP10	0.306296	0.235696	0.271307	0.508035	0.620284	0.42396		0.015128
