# Supplementary material for: ALYREF condensation stabilizes m5C-modified PARP10 mRNA and promotes PI3K-AKT signaling in ovarian cancer
Source: EMBO J. 2025 Dec 1;45(2):471–503. doi: 10.1038/s44318-025-00657-0 (PMC12811383; doi:10.1038/s44318-025-00657-0)
Supplement: Supplementary file 22 — Figure EV4 Source Data [file 44318_2025_657_MOESM22_ESM.zip › Source Data for Figure EV4/Source Data for Figure EV4D.xlsx]

## Sheet: Sheet1
	NC			siMTR4				NC siMTR4 P值
A2780	1.35687	0.832285	0.885506	1.10619	0.952342	1.91447		0.430438
	NC			siMTR4
OVCAR3	1.06531	0.897115	1.04635	1.14522	1.27594	1.95149		0.149717
