# Supplementary material for: ALYREF condensation stabilizes m5C-modified PARP10 mRNA and promotes PI3K-AKT signaling in ovarian cancer
Source: EMBO J. 2025 Dec 1;45(2):471–503. doi: 10.1038/s44318-025-00657-0 (PMC12811383; doi:10.1038/s44318-025-00657-0)
Supplement: Supplementary file 22 — Figure EV4 Source Data [file 44318_2025_657_MOESM22_ESM.zip › Source Data for Figure EV4/Source Data for Figure EV4F.xlsx]

## Sheet: Sheet1
ALYREF	shNC+siNC			shALY+siNC			shALY+siMTR4				shNC+siNC shALY+siNC P值	shALY+siNC shALY+siMTR4 P值
A2780	1.17077	1.27175	1.34164	0.31645	0.302711	0.330709	0.316404	0.269245	0.284607		4.7e-05	0.173948
OVCAR3	0.75218	0.780835	0.742615	0.208021	0.157876	0.181764	0.240271	0.191211	0.218278		6e-06	0.168507
MTR4	shNC+siNC			shALY+siNC			shALY+siMTR4
A2780	1.07201	1.18233	1.2085	1.23857	1.22094	1.29407	0.300549	0.337863	0.264977		0.109668	6e-06
OVCAR3	0.8163	0.782744	0.859538	0.799876	0.755487	0.816833	0.221845	0.209705	0.204584		0.373743	7e-06
PARP10	shNC+siNC			shALY+siNC			shALY+siMTR4
A2780	0.991921	1.09267	1.05322	0.262719	0.267247	0.325568	0.229985	0.24163	0.261056		2.8e-05	0.138476
OVCAR3	1.26845	1.24629	1.21651	0.208472	0.285599	0.236256	0.0947595	0.076059	0.0709381		3e-06	0.002344
