# Supplementary material for: ALYREF condensation stabilizes m5C-modified PARP10 mRNA and promotes PI3K-AKT signaling in ovarian cancer
Source: EMBO J. 2025 Dec 1;45(2):471–503. doi: 10.1038/s44318-025-00657-0 (PMC12811383; doi:10.1038/s44318-025-00657-0)
Supplement: Supplementary file 22 — Figure EV4 Source Data [file 44318_2025_657_MOESM22_ESM.zip › Source Data for Figure EV4/Source Data for Figure EV4G.xlsx]

## Sheet: Sheet1
OVCAR3	NC+siNC	shALY	shALY+siMTR4		shNC+siNC shALY+siNC P值	shALY+siNC shALY+siMTR4 P值
0h	1.1	1.215	1.204		0.915434	0.961792
0h	1.115	1.194	0.744
0h	0.816	0.689	1.116
3h	3.539	1.633	0.957		0.000154	0.098434
3h	3.838	1.638	0.764
3h	3.695	1.242	1.368
6h	0.54	0.419	0.766		0.119326	0.307451
6h	0.43	0.434	0.505
6h	0.587	0.427	0.395
9h	0.28	0.14	0.134		0.006875	0.38692
9h	0.274	0.147	0.144
9h	0.211	0.134	0.294
12h	0.14	0.068	0.167		0.117934	0.036397
12h	0.221	0.062	0.099
12h	0.075	0.053	0.203
