# Supplementary material for: ALYREF condensation stabilizes m5C-modified PARP10 mRNA and promotes PI3K-AKT signaling in ovarian cancer
Source: EMBO J. 2025 Dec 1;45(2):471–503. doi: 10.1038/s44318-025-00657-0 (PMC12811383; doi:10.1038/s44318-025-00657-0)
Supplement: Supplementary file 22 — Figure EV4 Source Data [file 44318_2025_657_MOESM22_ESM.zip › Source Data for Figure EV4/Source Data for Figure EV4I.xlsx]

## Sheet: Sheet1
SKOV3	IgG			IP				P值
NC	0.0998079	0.616172	0.176201	4.83076	7.28507	4.83962		0.003003
shN2	0.062448	0.0573783	0.148215	0.798015	1.16336	0.924031		0.001422
