# Supplementary material for: ALYREF condensation stabilizes m5C-modified PARP10 mRNA and promotes PI3K-AKT signaling in ovarian cancer
Source: EMBO J. 2025 Dec 1;45(2):471–503. doi: 10.1038/s44318-025-00657-0 (PMC12811383; doi:10.1038/s44318-025-00657-0)
Supplement: Supplementary file 22 — Figure EV4 Source Data [file 44318_2025_657_MOESM22_ESM.zip › Source Data for Figure EV4/Source Data for Figure EV4K.xlsx]

## Sheet: Sheet1
NSUN2	shNC			shN2-1			shN2-2				shNC shN2-1 P值	shNC shN2-2 P值
A2780	1.03868	1.07082	1.07227	0.0695762	0.0690629	0.0740492	0.0988801	0.0993814	0.103349		<0.000001	<0.000001
OVCAR3	1.50859	1.52393	1.52111	0.25291	0.274019	0.306786	0.295133	0.333032	0.266096		<0.000001	<0.000001
SKOV3	0.971799	1.01022	1.08694	0.296971	0.315039	0.273281	0.208187	0.256221	0.185418		3.5e-05	3.5e-05
ALYREF	shNC			shN2-1			shN2-2
A2780	0.721493	0.727698	0.700226	0.739025	0.804312	0.768564	0.812037	0.840982	0.8529		0.058443	0.001276
OVCAR3	0.714619	0.761236	0.737138	0.742981	0.80139	0.790879	0.891249	0.864944	0.831178		0.143754	0.004755
SKOV3	1.0091	1.08824	0.971555	1.20004	1.0157	1.10671	0.932291	0.980716	1.03201		0.25313	0.409327
PARP10	shNC			shN2-1			shN2-2
A2780	0.813973	0.840847	0.877367	0.282607	0.249487	0.236752	0.300859	0.243065	0.259647		1.4e-05	2.2e-05
OVCAR3	0.60592	0.625671	0.56778	0.16826	0.231324	0.199369	0.181963	0.172961	0.193591		8.8e-05	2.1e-05
SKOV3	0.743863	0.78811	0.730255	0.260008	0.2286	0.29793	0.189426	0.162078	0.171271		5e-05	7e-06
