# Supplementary material for: ALYREF condensation stabilizes m5C-modified PARP10 mRNA and promotes PI3K-AKT signaling in ovarian cancer
Source: EMBO J. 2025 Dec 1;45(2):471–503. doi: 10.1038/s44318-025-00657-0 (PMC12811383; doi:10.1038/s44318-025-00657-0)
Supplement: Supplementary file 22 — Figure EV4 Source Data [file 44318_2025_657_MOESM22_ESM.zip › Source Data for Figure EV4/Source Data for Figure EV4M.xlsx]

## Sheet: Sheet1
OVCAR3		0	3	6	9	12
	shNC+PARP10-wt	1.00187	1.1252	0.616053	0.567067	0.531462
	shNC+PARP10-mut	1.00876	2.10086	0.519673	0.265983	0.289903
	shALY+PARP10-wt	1.01215	0.35025	0.540817	0.458153	0.501622
	shALY+PARP10-mut	1.00552	0.653437	0.31653	0.282201	0.410298
OVCAR3		0	3	6	9	12
	P+WT	1.00155	1.01895	0.926081	0.581357	1.26793
	P+MUT	1.00147	0.681145	0.726188	0.653548	0.749317
	shN2+WT	1.01637	0.656128	0.311119	0.450625	0.175629
	shN2+MUT	1.03278	1.01608	0.725221	0.793673	0.649495
A2780		0	3	6	9
	shNC+PARP10-wt	1.00745	0.861117	0.894824	0.931524
	shNC+PARP10-mut	1.00309	1.1068	1.01506	0.767027
	shALY+PARP10-wt	1.01105	0.733381	0.645458	0.295784
	shALY+PARP10-mut	1.00157	1.05089	0.554251	0.792109
A2780		0	3	6	9
	P+WT	1.00395	1.10429	0.917828	0.780966
	P+MUT	1.00971	0.715293	0.44571	0.787671
	shN2+WT	1.01157	0.894273	0.627034	0.199806
	shN2+MUT	1.00459	0.731111	0.287509	0.581176
