# Supplementary material for: ALYREF condensation stabilizes m5C-modified PARP10 mRNA and promotes PI3K-AKT signaling in ovarian cancer
Source: EMBO J. 2025 Dec 1;45(2):471–503. doi: 10.1038/s44318-025-00657-0 (PMC12811383; doi:10.1038/s44318-025-00657-0)
Supplement: Supplementary file 23 — Figure EV5 Source Data [file 44318_2025_657_MOESM23_ESM.zip]

Archive with 6 entries (5 files):
- Source Data for Figure EV5/Source Data for Figure EV5F.xlsx
- Source Data for Figure EV5/Source Data for Figure EV5G.xlsx
- Source Data for Figure EV5/Source Date for Figure EV5E.pptx
- Source Data for Figure EV5/Source Date for Figure EV5G.pptx
- Source Data for Figure EV5/Source Date for Figure EV5H.pptx
- Source Data for Figure EV5/
