# Supplementary material for: ALYREF condensation stabilizes m5C-modified PARP10 mRNA and promotes PI3K-AKT signaling in ovarian cancer
Source: EMBO J. 2025 Dec 1;45(2):471–503. doi: 10.1038/s44318-025-00657-0 (PMC12811383; doi:10.1038/s44318-025-00657-0)
Supplement: Supplementary file 23 — Figure EV5 Source Data [file 44318_2025_657_MOESM23_ESM.zip › Source Data for Figure EV5/Source Data for Figure EV5F.xlsx]

## Sheet: Sheet1
	Bleached			Unbleached				Bleached Unbleached P值
0.1	1	1	1	1.07353	1.05873	1.24629		0.10413
4	1.00018	0.997727	0.996946	1.05747	1.05381	1.271		0.146472
18.5	0.131935	0.048605	-0.06617	1.05118	1.02265	0.979872		8.8e-05
22.4	0.24791	0.385154	0.171343	1.03449	1.04525	1.00137		0.000288
26.2	0.308789	0.530638	0.340913	1.04594	1.0303	1.00886		0.000821
30.1	0.339326	0.616144	0.437688	1.01796	1.02522	1.00875		0.002426
33.9	0.365629	0.673727	0.505716	0.977452	1.02259	1.02228		0.005499
37.8	0.376742	0.708477	0.58437	1.01206	1.0318	1.01454		0.008814
41.6	0.406723	0.735036	0.61086	1.00118	1.03974	1.0223		0.010546
45.5	0.413971	0.750381	0.629336	1.04002	1.02182	1.00433		0.012765
49.3	0.432277	0.743916	0.669312	1.0313	1.01061	1.00705		0.013093
53.2	0.445152	0.764889	0.675125	0.956834	1.01588	1.03028		0.013093
57.1	0.451817	0.759681	0.70103	1.00918	1.00757	1.02154		0.016514
60.9	0.466659	0.767349	0.74833	1.02938	1.01411	0.980715		0.024144
64.8	0.466414	0.784384	0.75665	1.01442	1.01824	1.03411		0.025664
68.6	0.474357	0.771598	0.762356	0.984592	1.01015	0.981289		0.030173
72.5	0.483088	0.782837	0.745923	1.03707	1.0055	0.99046		0.023387
76.3	0.486759	0.787355	0.752911	0.99769	1.00639	0.981179		0.028495
80.2	0.486817	0.78973	0.711619	0.997136	1.00514	0.982076		0.021828
84	0.491777	0.783221	0.692259	1.00095	1.0128	0.996624		0.015701
87.9	0.502952	0.774536	0.688631	0.995296	0.974038	0.952321		0.017139
91.7	0.500186	0.777087	0.717757	1.02038	0.966504	0.982344		0.019266
95.6	0.513711	0.766329	0.727543	0.972808	0.969565	0.9929		0.017245
99.4	0.514002	0.753817	0.706579	1.00524	0.987189	1.00069		0.009901
103.3	0.508953	0.755812	0.728542	0.996844	0.992898	0.981093		0.014117
107.1	0.532929	0.775169	0.711561	0.971786	0.995691	0.987067		0.012868
111	0.534549	0.774887	0.76779	1.02313	0.984572	0.992798		0.018216
114.8	0.530354	0.7832	0.77112	0.984373	0.996549	0.989185		0.023146
118.7	0.53886	0.784437	0.744083	1.00046	0.996226	0.98343		0.01623
122.5	0.535811	0.766064	0.701543	0.959564	0.993628	0.992168		0.010662
126.4	0.543381	0.794239	0.725974	0.977686	0.997364	0.987288		0.016275
130.3	0.553523	0.778886	0.710249	0.991747	0.991151	0.967742		0.010768
134.1	0.556362	0.788244	0.710149	0.986169	0.991401	0.983619		0.011394
138	0.552346	0.786294	0.696128	1.00377	0.993324	0.956422		0.011702
141.8	0.564305	0.784506	0.698297	0.982898	0.980818	0.947244		0.01148
145.7	0.56119	0.776446	0.719066	0.939647	0.982065	0.994073		0.012546
149.5	0.565591	0.76448	0.719881	0.995894	0.980319	1.00892		0.00686
153.4	0.566802	0.758751	0.740137	0.954804	0.976838	0.930445		0.013234
157.2	0.577138	0.755408	0.73259	0.967464	0.967624	0.94049		0.008892
161.1	0.576571	0.745492	0.697019	0.944714	0.951819	0.934303		0.005843
164.9	0.572893	0.725511	0.659841	0.979233	0.951515	0.947598		0.002485
168.8	0.60014	0.733114	0.682217	0.976255	0.920618	0.96294		0.002629
