# Supplementary material for: ALYREF condensation stabilizes m5C-modified PARP10 mRNA and promotes PI3K-AKT signaling in ovarian cancer
Source: EMBO J. 2025 Dec 1;45(2):471–503. doi: 10.1038/s44318-025-00657-0 (PMC12811383; doi:10.1038/s44318-025-00657-0)
Supplement: Supplementary file 23 — Figure EV5 Source Data [file 44318_2025_657_MOESM23_ESM.zip › Source Data for Figure EV5/Source Data for Figure EV5G.xlsx]

## Sheet: Sheet1
1μM+0	1μM+20nM Oligo C	1μM+20nM Oligo m5C	1μM+40nM Oligo C	1μM+40nM Oligo m5C	1μM+60nM Oligo C	1μM+60nM Oligo m5C	1μM+80nM Oligo C	1μM+80nM Oligo m5C		P值
11.81	9.29	12.76	3.97	26.21	6.73	52.21	9.9	8.07		<0.0001
6.03	11.24	14.24	14.66	22.93	9.68	9.11	13.59	3.43		<0.0001
6.68	21.92	10.81	2.44	62.09	12.37	30.03	19.44	8.68		<0.0001
3.17	7.03	24.22	4.89	3.02	58.07	17.84	11.2	34.77		<0.0001
1.69	1.17	16.62	10.97	11.66	7.42	22.09	18.36	31.29		<0.0001
10.81	3.3	4.56	3.24	2.2	36.41	3.39	40.49	34.51		<0.0001
11.15	21.53	31.51	7.25	30.01	23.91	28.08	15.84	31.68		<0.0001
3.12	7.34	18.14	8.98	96.67	22.05	38.89	12.85	18.4		<0.0001
1.87	24	3.99	10.71	47.93	1.78	8.68	15.54	9.9
1.22	10.11	34.2	12.65	54.58	14.8	46.66	3.95	34.42
1.48	12.07	31.47	3.24	38.9	15.23	31.9	4.9	45.1
2.69	21.83	31.03	9.15	71.61	8.55	25.26	24.91	1.35
1.17	2.26	4.38	2.63	25.82	18.1	5.56	23.05	3.08
1.09	9.59	13.72	19.39	10.72	14.24	35.37	1.78	19.7
16.88	3.47	14.28	7.08	3.12	10.11	22.18	5.08	36.24
3.56	7.51	25.91	4.02	13.5	46.44	15.32	19.88	20.53
4.64	14.54	1.22	10.19	19.83	5.12	24.26	8.9	16.41
13.24	12.11	27.26	8.12	77.56	34.72	11.81	17.71	11.33
2.6	8.72	2.6	5.86	26.52	22.87	27.91	4.38	13.06
17.45	11.41	1.56	2.43	14.67	7.51	4.77	3.12	7.42
5.56	1.82	5.73	12.63	31.51	8.51	20.62	21.57	14.93
1.78	7.51	15.49	9.59	65.67	20.18	18.92	17.4	2.56
5.69	15.19	29.69	10.55	7.56	9.46	14.84	1.69	3.65
22.31	23.78	23.48	18.45	5.57	9.38	18.49	17.06	8.12
2.76	8.72	5.6	6.29	6.87	21.27	2.6	35.33	23.09
13.15	1.48	49.48	1.74	11.96	20.53	8.03	5.6	6.47
7.67	31.73	4.25	6.25	11.31	1.43	21.61	31.6	6.77
5.69	4.69	21.61	7.07	25.52	9.64	17.8	1.09	13.28
3.75	4.56	3.3	8.9	2.73	2.86	4.56	6.29	2
18.92	13.06	25.43	4.76	10.37	13.98	8.33	6.64	4.95
2.71	1.48	3.21	7.29	11.07	21.09	15.58	7.07	11.5
5.54	16.75	7.94	3.71	59.72	8.98	3.08	9.24	8.94
4.71	3.12	2.86	18.02	24.39	9.64	13.59	8.98	8.12
14.96	14.24	1.48	2.53	12.89	13.5	5.21	20.53	13.59
2.27	28.39	32.68	6.06	6.47	26.39	54.95	8.9	2.6
1.73	2.82	39.93	5.61	50.3	12.59	4.73	1.56	23.22
6	9.29	12.28	9.76	68.88	16.45	8.55	4.82	13.45
9.67	2.13	6.64	6.26	7.64	1.95	2.34	5.6	12.67
4.66	18.36	24.13	32.69	61.63	12.89		5.77	3.82
2.25	4.21	9.94	17.92	14.71	4.47		6.51
4.4	8.51	9.24	28.88	59.16	46.92		10.03
1.81	11.89	8.03	3.18	36.41	15.54		6.9
6.03	19.53	9.64	17.8	45.4	7.2
4.43	23.48	3.04	8.81	24.31	6.99
3.69	18.36	14.24	3.1	11.81	14.93
10.46	9.33	7.77	12.91	46.22	4.56
9.16	1.52	1.13	31.33	22.79	29.17
4.69	5.82	30.77	2.05	11.81	16.45
13.98	12.93	20.75	9.38	54.9	12.54
7.77	12.02	17.62	11.17	18.65	9.38
14.67	4.25	3.6	11.91	43.05	9.85
8.59	25.09	12.85	10.95	152.72	31.29
2.52	22.31	2.04	24.96	186.85	10.16
6.03	10.37	12.46	26.42	52.6
8.2	16.15	7.16	29.32	2.95
2.21	17.97	41.93	9.15	56.55
6.08	8.46	2.43	31.68	7.2
4.64	6.9	2.82	17.1	5.99
12.37	26.65	15.84	4.69	60.55
3.95		34.33	7.51	60.33
1.52		14.02	26.95	1.43
2.04		8.55	3.65	12.15
3.43			4.86	95.23
1.65			2.17	36.37
3.39			65.88	26.91
10.24			56.81	23.52
1.17			40.45	3.2
5.99			73.39	16.67
1.56			14.45	120.03
1.22			8.2	36.4
1.82			118.53	9.2
3.17			72.14
5.12			62.63
5.6			51.08
1.04			49.44
1.48			48.78
1.17			33.25
1.3			22.96
3.99
2.69
7.55
10.07
1.09
5.08
1.48
1.87
1.39
5.69
2.43
1.13
1.26
5.64
3.12
1.17
3.21
2.47
9.59
5.21
2.6
1.69
5.25
