# Supplementary material for: ALYREF condensation stabilizes m5C-modified PARP10 mRNA and promotes PI3K-AKT signaling in ovarian cancer
Source: EMBO J. 2025 Dec 1;45(2):471–503. doi: 10.1038/s44318-025-00657-0 (PMC12811383; doi:10.1038/s44318-025-00657-0)
Supplement: Supplementary file 24 — Figure EV6 Source Data [file 44318_2025_657_MOESM24_ESM.zip › Source Data for Figure EV6/Source Data for Figure EV6A.xlsx]

## Sheet: Sheet1
	pENTER			△1-112			△191-264			RRM			IDRs-RK to A			ALY-WT
A2780	0.72091	0.806876	0.714975	0.845177	0.847626	0.797662	0.962668	0.878226	0.947537	0.723701	0.750044	0.806901	0.727019	0.848241	0.862478	1.41042	1.34361	1.46497
OVCAR3	0.670732	0.69951	0.70749	0.91022	0.841679	0.864274	0.945819	0.879949	0.834738	0.777469	0.715395	0.677308	0.68415	0.724816	0.678834	1.12998	1.30179	1.21521
