# Supplementary material for: ALYREF condensation stabilizes m5C-modified PARP10 mRNA and promotes PI3K-AKT signaling in ovarian cancer
Source: EMBO J. 2025 Dec 1;45(2):471–503. doi: 10.1038/s44318-025-00657-0 (PMC12811383; doi:10.1038/s44318-025-00657-0)
Supplement: Supplementary file 25 — Figure EV7 Source Data [file 44318_2025_657_MOESM25_ESM.zip › Source Data for Figure EV7/Source Data for Figure-EV7B.xlsx]

## Sheet: Sheet1
															1vs2	1vs3
		shNC+pCDNA3.1			shNC+P10			shALY+pCDNA3.1			shALY+P10				shNC+pCDNA3.1 shNC+P10 P值	shNC+pCDNA3.1 shALY+pCDNA3.1 P值	shALY+pCDNA3.1 shALY+P10 P值	shALY+pCDNA3.1 shALY+P10 P值
	A2780	1.01836	1.07772	1.04984	0.851627	0.888099	0.893959	0.233318	0.204047	0.213057	0.225152	0.22089	0.245353		0.001401	2e-06	0.300041	2e-06
	OVCAR3	1.12014	1.13889	1.16764	0.90916	0.969228	0.946995	0.344458	0.311121	0.301163	0.335709	0.363703	0.32006		0.000851	2e-06	0.3166	1e-05
		shNC+pCDNA3.1			shNC+P10			shALY+pCDNA3.1			shALY+P10
	A2780	0.43391	0.400747	0.390259	1.34724	1.31967	1.29221	0.119247	0.101605	0.107128	0.62368	0.664461	0.717648		2e-06	3e-05	3.6e-05	3.2e-05
	OVCAR3	0.34876	0.325991	0.302331	1.11544	1.16868	1.13892	0.112035	0.144912	0.16241	0.849445	0.838525	0.916974		2e-06	0.000737	1.4e-05	0.00071
