# Supplementary material for: ALYREF condensation stabilizes m5C-modified PARP10 mRNA and promotes PI3K-AKT signaling in ovarian cancer
Source: EMBO J. 2025 Dec 1;45(2):471–503. doi: 10.1038/s44318-025-00657-0 (PMC12811383; doi:10.1038/s44318-025-00657-0)
Supplement: Supplementary file 26 — Figure EV8 Source Data [file 44318_2025_657_MOESM26_ESM.zip › Source Data for Figure EV8/Source Data for Figure EV8H.xls]

## Sheet: sheet 1
Patient number	PFS.month	PFS.event	OS.month	OS.event	IHC_score	stage
3	1	1	10	1	8	III
6	12	0	23	0	8	II
7	23	1	24	1	8	III
10	21	0	35	1	8	III
11	12	1	33	1	8	III
18	13	1	13	0	8	III
19	2	1	8	1	8	III
21	17	0	17	0	8	III
23	21	1	32	0	8	II
27	9	1	14	1	8	II
29	16	1	24	1	8	III
32	11	1	14	1	8	III
34	14	1	34	0	8	III
35	23	1	34	0	8	III
44	12	1	45	1	8	III
45	15	1	25	1	8	III
46	17	1	27	1	8	III
67	4	1	29	0	8	III
68	9	1	35	0	8	III
74	37	0	37	0	8	IV
76	24	1	39	0	8	III
78	12	1	33	0	8	III
85	25	1	25	1	8	II
87	19	1	43	0	8	I
88	5	1	5	1	8	III
92	1	1	11	0	8	III
93	12	1	29	1	8	III
94	3	1	13	0	8	III
98	23	0	23	0	8	III
100	14	1	26	0	8	II
110	25	0	25	0	8	III
111	7	1	12	1	8	IV
113	3	1	7	1	8	II
116	21	0	21	0	8	III
120	7	1	13	1	8	III
121	14	1	22	1	8	III
130	7	1	15	1	8	III
131	15	0	17	1	8	III
133	15	0	15	1	8	I
2	13	0	34	0	6	II
4	5	1	23	1	6	I
38	2	1	16	0	6	III
72	23	1	54	1	6	III
115	34	0	34	0	6	III
8	35	0	55	0	4	III
12	37	1	48	0	4	III
13	17	0	17	1	4	III
20	16	1	16	1	4	III
22	13	1	23	0	4	III
24	13	1	41	0	4	III
26	13	1	41	0	4	III
36	12	1	30	1	4	III
40	9	1	13	0	4	III
42	9	1	9	1	4	III
48	24	1	24	1	4	II
49	7	1	12	1	4	IV
51	24	1	24	0	4	II
55	23	1	23	0	4	II
58	12	1	22	1	4	I
65	18	1	18	1	4	III
69	6	1	32	0	4	III
70	14	0	38	0	4	III
71	22	1	35	0	4	III
73	32	1	35	1	4	III
75	16	1	16	0	4	III
77	12	1	22	0	4	III
80	10	0	23	0	4	III
82	17	1	29	0	4	III
83	29	1	39	0	4	II
86	25	1	46	0	4	III
89	15	1	15	1	4	III
91	12	1	26	0	4	III
102	19	0	21	1	4	II
104	22	0	43	0	4	III
105	32	0	34	0	4	I
107	42	1	42	1	4	III
108	22	1	28	1	4	III
109	34	0	34	0	4	III
112	13	0	15	0	4	III
114	43	0	43	0	4	IV
117	23	0	23	0	4	II
118	46	0	46	0	4	III
119	34	0	34	0	4	III
122	45	0	45	0	4	III
123	12	1	25	0	4	III
124	34	0	34	0	4	III
125	23	0	23	1	4	IV
126	16	1	24	1	4	III
129	46	0	46	1	4	III
132	33	0	33	1	4	III
134	15	1	24	1	4	III
1	26	0	60	0	3	II
17	45	0	45	1	3	II
25	41	1	49	0	3	III
30	33	1	37	1	3	III
33	19	1	23	1	3	III
39	30	1	30	1	3	III
41	24	1	24	0	3	III
43	23	1	33	1	3	III
50	24	1	24	0	3	IV
54	22	1	34	1	3	III
56	30	1	41	1	3	III
57	26	1	42	1	3	III
59	19	0	21	0	3	I
62	19	1	19	1	3	II
66	24	1	38	1	3	IV
79	12	1	24	0	3	III
96	22	1	43	1	3	I
99	32	1	45	0	3	I
101	39	0	39	1	3	I
103	32	0	37	0	3	III
106	26	1	56	0	3	III
127	25	0	25	0	3	II
128	23	0	23	0	3	III
14	33	1	45	1	2	III
15	21	1	22	1	2	I
28	15	1	15	0	2	III
63	31	1	49	1	2	III
84	25	1	28	1	2	III
95	48	0	48	0	1	III
97	42	1	45	1	1	III
5	49	0	58	0	0	III
9	12	1	23	1	0	III
16	23	1	26	1	0	III
31	17	1	27	1	0	III
37	27	1	33	1	0	II
47	27	1	34	1	0	III
52	24	1	24	0	0	III
53	23	1	23	0	0	III
60	20	0	20	0	0	I
61	33	1	40	1	0	III
64	19	1	19	1	0	II
81	18	1	18	0	0	III
90	29	1	29	1	0	II
